# Supplementary material for: Crystal structure and Hirshfeld surface analysis of chiral catena-poly[l-histidinediium [[diiodido­cuprate(I)]-μ-iodido] monohydrate]
Source: Acta Crystallogr E Crystallogr Commun. 2025 Nov 18;81(Pt 12):1158–63. doi: 10.1107/S2056989025010023 (PMC12810268; doi:10.1107/S2056989025010023)
Supplement: Supplementary file 1 [file e-81-01158-sup1.cif]

##############################################################################
#                                                                            #
# This CIF contains the data in a paper accepted for publication in          #
# Acta Crystallographica Section E. It conforms to the requirements of       #
# Notes for Authors for Acta Crystallographica Section E, and has been       #
# peer reviewed under the auspices of the IUCr Commission on Journals.       #
#                                                                            #
# Full details of the Crystallographic Information File format               #
# are given in the paper "The Crystallographic Information File (CIF):       #
# a New Standard Archive File for Crystallography" by S. R. Hall, F. H.      #
# Allen and I. D. Brown [Acta Cryst. (1991), A47, 655-685].                  #
#                                                                            #
# The current version of the core CIF dictionary is obtainable from          #
# ftp://ftp.iucr.org/pub/cif_core.dic.                                       #
#                                                                            #
# Software is freely available for graphical display of the structure(s)     #
# in this CIF. For information consult the CIF software page                 #
# http://www.iucr.org/resources/cif/software.                                #
#                                                                            #
# This file may be used for bona fide research purposes within the           #
# scientific community so long as proper attribution is given to the journal # 
# article from which it was obtained.                                        #
#                                                                            #
##############################################################################
data_I
_audit_creation_method
;
Olex2 1.5
(compiled 2025.07.13 svn.rb7424aed for OlexSys, GUI svn.r7314)
;
_journal_date_recd_electronic     2025-10-20
_journal_date_accepted     2025-11-10
_journal_name_full     'Acta Crystallographica, Section E'
_journal_year     2025
_journal_volume     81
_journal_issue      1
_journal_page_first     0
_journal_page_last     0
_journal_paper_category     GM
_journal_paper_doi     10.1107/S2056989025010023
_journal_coeditor_code     OI2028
_publ_contact_author_name     'Valerii Y. Sirenko'
_publ_contact_author_address
;
Department of Chemistry, Taras Shevchenko National University of Kyiv,
Volodymyrska St. 64/13, Kyiv 01601,
Ukraine
;
_publ_contact_author_email     'valerii_sirenko@knu.ua'
_publ_contact_author_fax     ?
_publ_contact_author_phone     ?
_publ_section_title
;
Crystal structure and Hirshfeld surface analysis of chiral
<i>catena</i>-poly[<i>L</i>-histidinediium [[diiodidocuprate(I)]-\m-iodido]
monohydrate]
;
_publ_section_title_footnote     .
loop_
    _publ_author_name
    _publ_author_footnote
    _publ_author_address
    'Sirenko, Valerii Y.' .
;
Department of Chemistry, Taras Shevchenko National University of Kyiv,
Volodymyrska St. 64/13, Kyiv 01601,
Ukraine
;
    'Ovdenko, Valeriia N.' .
;
Department of Chemistry, Taras Shevchenko National University of Kyiv,
Volodymyrska St. 64/13, Kyiv 01601,
Ukraine
;
    'Potaskalov, Vadim A.' .
;
Department of General and Inorganic Chemistry,
National Technical University of Ukraine "Igor Sikorsky Kyiv Polytechnic Institute",
Beresteiskyi Pr. 37, 03056 Kyiv,
Ukraine
;
    'Apostu, Mircea-Odin' .
;
Department of Chemistry, Faculty of Chemistry, Al. I. Cuza University of Iasi,
Carol I Blvd. 11, Iasi 700506,
Romania
;
    'Gural'skiy, Il'ya A.' .
;
Department of Chemistry, Taras Shevchenko National University of Kyiv,
Volodymyrska St. 64/13, Kyiv 01601,
Ukraine
;
_publ_section_synopsis
;
The newly synthesized compound (<i>L</i>-HisH~2~)CuI~3~\\cdotH~2~O (where
<i>L</i>-HisH~2~ = <i>L</i>-histidinium) possesses a rare one-dimensional
<i>A</i>~2~Cu<i>X</i>~3~-type structure built from chiral left-handed helical
chains of corner-sharing [CuI~4~] tetrahedra. Crystal structure and Hirshfeld
surface analyses reveal that hydrogen bonding and \p...I interactions play a
vital role in mediating the interactions between the organic and inorganic
components of this compound. Distortion analysis using \t~4~, \t~4~', and Baur
indices shows that this compound exhibits the lowest [CuI~4~] tetrahedral
distortion among reported analogues.
;
_chemical_name_systematic
;\
<i>catena</i>-Poly[4-[(2<i>S</i>)-2-azaniumyl-2-carboxyethyl]-1<i>H</i>-\
imidazol-3-ium [[diiodidocuprate(I)]-\m-iodido] monohydrate]
;
_chemical_name_common
;
<i>catena</i>-Poly[<i>L</i>-histidinediium [[diiodidocuprate(I)]-\m-iodido]
monohydrate]
;
_chemical_formula_moiety     'C6 H11 N3 O2 2+, Cu I3 2-, H2 O'
_chemical_formula_sum     'C6 H13 Cu I3 N3 O3'
_chemical_formula_iupac     '(C6 H11 N3 O2) [Cu I3], H2 O'
_chemical_formula_weight     619.43
_chemical_melting_point     ?
_chemical_absolute_configuration     syn
_space_group_crystal_system     monoclinic
_space_group_name_H-M_alt     'P 1 21 1'
_space_group_name_Hall     'P 2yb'
loop_
    _space_group_symop_operation_xyz
    'x, y, z'
    '-x, y+1/2, -z'
_cell_length_a     8.5704(3)
_cell_length_b     7.5748(2)
_cell_length_c     12.3860(4)
_cell_angle_alpha     90
_cell_angle_beta     109.113(3)
_cell_angle_gamma     90
_cell_volume     759.76(4)
_cell_formula_units_Z     2
_cell_measurement_reflns_used     8127
_cell_measurement_theta_min     2.5560
_cell_measurement_theta_max     29.9870
_cell_measurement_temperature     299.32(10)
_exptl_crystal_description     plate
_exptl_crystal_colour     'clear intense colourless'
_exptl_crystal_size_max     0.177
_exptl_crystal_size_mid     0.147
_exptl_crystal_size_min     0.123
_exptl_crystal_density_diffrn     2.708
_exptl_crystal_density_meas     ?
_exptl_crystal_density_method     ?
_exptl_crystal_F_000     564
loop_
    _exptl_crystal_face_index_h
    _exptl_crystal_face_index_k
    _exptl_crystal_face_index_l
    _exptl_crystal_face_perp_dist
    0 0 -1 0.0493
    0 -3 16 0.0625
    -1 1 -16 0.0517
    -6 -9 5 0.0627
    5 5 11 0.0705
    8 8 -4 0.0818
    8 7 2 0.0802
    -8 -8 8 0.0510
    -2 10 3 0.0588
    10 -2 3 0.0746
    12 -2 -6 0.0819
    -11 5 5 0.0850
    7 -8 1 0.0664
_exptl_absorpt_coefficient_mu     7.530
_exptl_absorpt_correction_type     analytical
_exptl_absorpt_process_details
;
(CrysAlisPro; Rigaku OD, 2024)
;
_exptl_absorpt_correction_T_min     0.398
_exptl_absorpt_correction_T_max     0.517
_diffrn_ambient_temperature     299.32(10)
_diffrn_source     'micro-focus sealed X-ray tube'
_diffrn_radiation_type     'Mo K\a'
_diffrn_radiation_wavelength     0.71073
_diffrn_radiation_monochromator     mirror
_diffrn_measurement_device_type     'XtaLAB Synergy, Dualflex, HyPix'
_diffrn_measurement_device     'four-circle diffractometer'
_diffrn_measurement_method     '\w scans'
_diffrn_detector     'Hybrid Pixel Array Detector'
_diffrn_detector_area_resol_mean     10.0000
_diffrn_reflns_number     10397
_diffrn_reflns_av_R_equivalents     0.0254
_diffrn_reflns_av_unetI/netI     0.0275
_diffrn_reflns_theta_min     2.515
_diffrn_reflns_theta_max     30.293
_diffrn_reflns_theta_full     25.242
_diffrn_measured_fraction_theta_max     0.868
_diffrn_measured_fraction_theta_full     0.999
_diffrn_reflns_limit_h_min     -11
_diffrn_reflns_limit_h_max     11
_diffrn_reflns_limit_k_min     -10
_diffrn_reflns_limit_k_max     10
_diffrn_reflns_limit_l_min     -15
_diffrn_reflns_limit_l_max     17
_diffrn_radiation_probe     x-ray
_refine_special_details     ?
_reflns_number_total     3728
_reflns_number_gt     3615
_reflns_threshold_expression     'I > 2\s(I)'
_refine_ls_structure_factor_coef     Fsqd
_refine_ls_matrix_type     full
_refine_ls_R_factor_all     0.0299
_refine_ls_R_factor_gt     0.0290
_refine_ls_wR_factor_gt     0.0725
_refine_ls_wR_factor_ref     0.0730
_refine_ls_goodness_of_fit_ref     1.046
_refine_ls_restrained_S_all     1.046
_refine_ls_number_reflns     3728
_refine_ls_number_parameters     147
_refine_ls_number_restraints     1
_refine_ls_hydrogen_treatment     constr
_refine_ls_weighting_scheme     calc
_refine_ls_weighting_details
              'w=1/[\s^2^(Fo^2^)+(0.0449P)^2^+0.2675P] where P=(Fo^2^+2Fc^2^)/3'
_atom_sites_solution_hydrogens     mixed
_atom_sites_solution_primary     dual
_atom_sites_solution_secondary     ?
_refine_ls_shift/su_max     0.000
_refine_ls_shift/su_mean     0.000
_refine_diff_density_max     0.982
_refine_diff_density_min     -0.858
_refine_ls_extinction_method     none
_refine_ls_extinction_coef     .
_refine_ls_abs_structure_details
;
Flack <i>x</i> determined using 1510 quotients
[(<i>I</i>^+^)-(<i>I</i>^-^)]/[(<i>I</i>^+^)+(<i>I</i>^-^)]
(Parsons <i>et al.</i>,  2013)
;
_refine_ls_abs_structure_Flack     -0.03(4)
loop_
    _atom_type_symbol
    _atom_type_description
    _atom_type_scat_dispersion_real
    _atom_type_scat_dispersion_imag
    _atom_type_scat_source
    'C' 'C' 0.0033 0.0016
                         'International Tables Vol C Tables 4.2.6.8 and 6.1.1.4'
    'H' 'H' 0.0000 0.0000
                         'International Tables Vol C Tables 4.2.6.8 and 6.1.1.4'
    'Cu' 'Cu' 0.3201 1.2651
                         'International Tables Vol C Tables 4.2.6.8 and 6.1.1.4'
    'I' 'I' -0.4742 1.8119
                         'International Tables Vol C Tables 4.2.6.8 and 6.1.1.4'
    'N' 'N' 0.0061 0.0033
                         'International Tables Vol C Tables 4.2.6.8 and 6.1.1.4'
    'O' 'O' 0.0106 0.0060
                         'International Tables Vol C Tables 4.2.6.8 and 6.1.1.4'
_computing_data_collection
                  'CrysAlisPro system (CCD 43.107a 64-bit (release 07-02-2024))'
_computing_cell_refinement
;
CrysAlisPro 1.171.43.119a (Rigaku OD, 2024)
;
_computing_data_reduction
;
CrysAlisPro 1.171.43.119a (Rigaku OD, 2024)
;
_computing_structure_solution
;
<i>SHELXT2018/2</i> (Sheldrick, 2015a)
;
_computing_structure_refinement
;
<i>SHELXL2019/3</i> (Sheldrick, 2015b)
;
_computing_molecular_graphics
;
Olex2 1.5 (Dolomanov <i>et al.</i>,  2009)
;
_computing_publication_material
;
Olex2 1.5 (Dolomanov <i>et al.</i>,  2009)
;
loop_
    _atom_site_type_symbol
    _atom_site_label
    _atom_site_fract_x
    _atom_site_fract_y
    _atom_site_fract_z
    _atom_site_U_iso_or_equiv
    _atom_site_adp_type
    _atom_site_calc_flag
    _atom_site_occupancy
    _atom_site_disorder_assembly
    _atom_site_disorder_group
    I I1 0.13680(5) 0.06749(6) 0.50811(4) 0.03160(12) Uani d 1 . .
    I I2 0.40061(6) 0.55289(7) 0.62736(4) 0.03880(13) Uani d 1 . .
    I I3 0.13407(6) 0.34038(8) 0.82833(4) 0.03910(14) Uani d 1 . .
    Cu Cu1 0.13059(14) 0.37960(17) 0.61550(9) 0.0467(3) Uani d 1 . .
    C C1 -0.1623(11) 0.3476(15) 0.1876(8) 0.049(2) Uani d 1 . .
    H H1 -0.265910 0.333504 0.195383 0.059 Uiso calc 1 . .
    C C5 0.3636(9) 0.5864(13) 0.3020(6) 0.0395(17) Uani d 1 . .
    H H5 0.477608 0.580101 0.354083 0.047 Uiso calc 1 . .
    C C4 0.2814(11) 0.4064(12) 0.3052(8) 0.045(2) Uani d 1 . .
    H H4A 0.346960 0.315430 0.285442 0.054 Uiso calc 1 . .
    H H4B 0.284618 0.384334 0.383101 0.054 Uiso calc 1 . .
    C C3 0.1048(10) 0.3873(10) 0.2276(6) 0.0340(15) Uani d 1 . .
    C C2 0.0371(12) 0.3698(14) 0.1142(7) 0.047(2) Uani d 1 . .
    H H2 0.092239 0.372943 0.060802 0.057 Uiso calc 1 . .
    O O3 0.5032(10) 0.6129(13) 0.9593(6) 0.071(2) Uani d 1 . .
    H H3D 0.580076 0.691853 0.978808 0.107 Uiso d 1 . .
    H H3E 0.481288 0.605276 0.889629 0.107 Uiso d 1 . .
    O O2 0.3119(9) 0.7716(9) 0.1368(5) 0.0524(16) Uani d 1 . .
    O O1 0.4420(10) 0.5140(11) 0.1428(6) 0.0608(19) Uani d 1 . .
    H H1A 0.439416 0.541704 0.078238 0.091 Uiso calc 1 . .
    N N3 0.2782(10) 0.7316(10) 0.3429(6) 0.0433(16) Uani d 1 . .
    H H3A 0.177322 0.746996 0.293110 0.065 Uiso calc 1 . .
    H H3B 0.335656 0.831167 0.349050 0.065 Uiso calc 1 . .
    H H3C 0.270935 0.702959 0.410742 0.065 Uiso calc 1 . .
    C C6 0.3693(10) 0.6362(13) 0.1839(7) 0.0416(18) Uani d 1 . .
    N N1 -0.0242(9) 0.3721(10) 0.2707(5) 0.0410(15) Uani d 1 . .
    H H1B -0.014808 0.377986 0.341854 0.049 Uiso calc 1 . .
    N N2 -0.1306(9) 0.3461(11) 0.0917(5) 0.0479(17) Uani d 1 . .
    H H2A -0.202496 0.332496 0.024939 0.057 Uiso calc 1 . .
loop_
    _atom_site_aniso_label
    _atom_site_aniso_U_11
    _atom_site_aniso_U_22
    _atom_site_aniso_U_33
    _atom_site_aniso_U_12
    _atom_site_aniso_U_13
    _atom_site_aniso_U_23
    I1 0.0338(2) 0.0288(2) 0.0311(2) -0.00231(19) 0.00916(16) -0.00163(18)
    I2 0.0332(2) 0.0415(3) 0.0409(3) -0.0090(2) 0.01095(18) -0.0002(2)
    I3 0.0453(3) 0.0436(3) 0.0279(2) -0.0090(2) 0.01119(18) -0.0014(2)
    Cu1 0.0450(6) 0.0545(6) 0.0418(5) -0.0078(5) 0.0160(4) 0.0006(5)
    C1 0.044(4) 0.053(5) 0.050(5) -0.007(4) 0.012(4) 0.009(5)
    C5 0.029(3) 0.050(5) 0.037(4) 0.008(3) 0.007(3) 0.005(4)
    C4 0.042(4) 0.044(5) 0.048(5) 0.013(3) 0.013(4) 0.014(4)
    C3 0.041(4) 0.027(3) 0.032(4) 0.003(3) 0.010(3) 0.001(3)
    C2 0.063(6) 0.049(5) 0.032(4) 0.006(4) 0.019(4) -0.002(4)
    O3 0.078(5) 0.088(6) 0.051(4) -0.022(4) 0.026(4) -0.006(4)
    O2 0.064(4) 0.056(4) 0.036(3) 0.015(3) 0.013(3) 0.009(3)
    O1 0.065(4) 0.072(5) 0.055(4) 0.019(4) 0.033(3) 0.012(3)
    N3 0.047(4) 0.046(4) 0.038(4) 0.004(3) 0.015(3) 0.002(3)
    C6 0.036(4) 0.049(5) 0.036(4) -0.001(3) 0.006(3) 0.001(3)
    N1 0.049(4) 0.046(4) 0.029(3) 0.008(3) 0.014(3) 0.006(3)
    N2 0.054(4) 0.044(4) 0.035(3) 0.001(4) -0.001(3) -0.003(3)
_geom_special_details
;
 All esds (except the esd in the dihedral angle between two l.s. planes)
 are estimated using the full covariance matrix.  The cell esds are taken
 into account individually in the estimation of esds in distances, angles
 and torsion angles; correlations between esds in cell parameters are only
 used when they are defined by crystal symmetry.  An approximate (isotropic)
 treatment of cell esds is used for estimating esds involving l.s. planes.
;
loop_
    _geom_bond_atom_site_label_1
    _geom_bond_atom_site_label_2
    _geom_bond_site_symmetry_2
    _geom_bond_distance
    _geom_bond_publ_flag
    I1 Cu1 2_546 2.7063(13) yes
    I1 Cu1 . 2.7216(13) yes
    I2 Cu1 . 2.6225(12) yes
    I3 Cu1 . 2.6433(11) yes
    C1 H1 . 0.9300 ?
    C1 N1 . 1.303(11) ?
    C1 N2 . 1.303(11) ?
    C5 H5 . 0.9800 ?
    C5 C4 . 1.542(13) ?
    C5 N3 . 1.498(11) ?
    C5 C6 . 1.527(11) ?
    C4 H4A . 0.9700 ?
    C4 H4B . 0.9700 ?
    C4 C3 . 1.511(12) ?
    C3 C2 . 1.339(11) ?
    C3 N1 . 1.381(10) ?
    C2 H2 . 0.9300 ?
    C2 N2 . 1.383(12) ?
    O3 H3D . 0.8634 ?
    O3 H3E . 0.8224 ?
    O2 C6 . 1.202(12) ?
    O1 H1A . 0.8200 ?
    O1 C6 . 1.308(12) ?
    N3 H3A . 0.8900 ?
    N3 H3B . 0.8900 ?
    N3 H3C . 0.8900 ?
    N1 H1B . 0.8600 ?
    N2 H2A . 0.8600 ?
loop_
    _geom_angle_atom_site_label_1
    _geom_angle_atom_site_label_2
    _geom_angle_atom_site_label_3
    _geom_angle_site_symmetry_1
    _geom_angle_site_symmetry_3
    _geom_angle
    _geom_angle_publ_flag
    Cu1 I1 Cu1 2_546 . 125.80(3) yes
    I1 Cu1 I1 2_556 . 109.20(4) yes
    I2 Cu1 I1 . . 107.70(4) yes
    I2 Cu1 I1 . 2_556 109.68(5) yes
    I2 Cu1 I3 . . 106.19(4) yes
    I3 Cu1 I1 . 2_556 110.75(4) yes
    I3 Cu1 I1 . . 113.21(5) yes
    N1 C1 H1 . . 125.8 ?
    N2 C1 H1 . . 125.8 ?
    N2 C1 N1 . . 108.3(8) ?
    C4 C5 H5 . . 107.8 ?
    N3 C5 H5 . . 107.8 ?
    N3 C5 C4 . . 111.2(7) ?
    N3 C5 C6 . . 108.4(7) ?
    C6 C5 H5 . . 107.8 ?
    C6 C5 C4 . . 113.7(7) ?
    C5 C4 H4A . . 108.3 ?
    C5 C4 H4B . . 108.3 ?
    H4A C4 H4B . . 107.4 ?
    C3 C4 C5 . . 116.0(7) ?
    C3 C4 H4A . . 108.3 ?
    C3 C4 H4B . . 108.3 ?
    C2 C3 C4 . . 132.6(8) ?
    C2 C3 N1 . . 105.7(7) ?
    N1 C3 C4 . . 121.6(7) ?
    C3 C2 H2 . . 126.6 ?
    C3 C2 N2 . . 106.8(7) ?
    N2 C2 H2 . . 126.6 ?
    H3D O3 H3E . . 103.6 ?
    C6 O1 H1A . . 109.5 ?
    C5 N3 H3A . . 109.5 ?
    C5 N3 H3B . . 109.5 ?
    C5 N3 H3C . . 109.5 ?
    H3A N3 H3B . . 109.5 ?
    H3A N3 H3C . . 109.5 ?
    H3B N3 H3C . . 109.5 ?
    O2 C6 C5 . . 122.6(8) ?
    O2 C6 O1 . . 125.9(8) ?
    O1 C6 C5 . . 111.5(8) ?
    C1 N1 C3 . . 110.0(7) ?
    C1 N1 H1B . . 125.0 ?
    C3 N1 H1B . . 125.0 ?
    C1 N2 C2 . . 109.2(7) ?
    C1 N2 H2A . . 125.4 ?
    C2 N2 H2A . . 125.4 ?
loop_
    _geom_torsion_atom_site_label_1
    _geom_torsion_atom_site_label_2
    _geom_torsion_atom_site_label_3
    _geom_torsion_atom_site_label_4
    _geom_torsion_site_symmetry_1
    _geom_torsion_site_symmetry_2
    _geom_torsion_site_symmetry_3
    _geom_torsion_site_symmetry_4
    _geom_torsion
    _geom_torsion_publ_flag
    C5 C4 C3 C2 . . . . 73.1(12) ?
    C5 C4 C3 N1 . . . . -111.8(9) ?
    C4 C5 C6 O2 . . . . 124.1(9) ?
    C4 C5 C6 O1 . . . . -55.5(10) ?
    C4 C3 C2 N2 . . . . 176.1(8) ?
    C4 C3 N1 C1 . . . . -176.5(8) ?
    C3 C2 N2 C1 . . . . -0.6(12) ?
    C2 C3 N1 C1 . . . . -0.3(10) ?
    N3 C5 C4 C3 . . . . 63.6(9) ?
    N3 C5 C6 O2 . . . . -0.1(11) ?
    N3 C5 C6 O1 . . . . -179.7(8) ?
    C6 C5 C4 C3 . . . . -59.0(10) ?
    N1 C1 N2 C2 . . . . 0.4(13) ?
    N1 C3 C2 N2 . . . . 0.5(10) ?
    N2 C1 N1 C3 . . . . -0.1(12) ?
loop_
    _geom_hbond_atom_site_label_D
    _geom_hbond_atom_site_label_H
    _geom_hbond_atom_site_label_A
    _geom_hbond_site_symmetry_A
    _geom_hbond_distance_DH
    _geom_hbond_distance_HA
    _geom_hbond_distance_DA
    _geom_hbond_angle_DHA
    _geom_hbond_publ_flag
    O3 H3D I3 2_657 0.86 3.02 3.768(8) 145.7 yes
    O3 H3E I2 . 0.82 3.12 3.938(7) 176.7 yes
    O1 H1A O3 1_554 0.82 1.81 2.605(10) 161.7 yes
    N3 H3A I3 2_556 0.89 2.69 3.571(8) 168.9 yes
    N3 H3B I2 2_656 0.89 2.75 3.601(8) 159.6 yes
    N3 H3C I2 . 0.89 2.79 3.596(7) 151.6 yes
    N1 H1B I1 2_556 0.86 2.81 3.516(7) 140.8 yes
    N2 H2A O2 2_545 0.86 1.97 2.804(9) 163.4 yes
    C4 H4A I2 2_646 0.97 2.88 3.716(9) 145.6 yes
_shelx_space_group_comment
;
The symmetry employed for this shelxl refinement is uniquely defined
by the following loop, which should always be used as a source of
symmetry information in preference to the above space-group names.
They are only intended as comments.
;
_shelx_estimated_absorpt_T_min     ?
_shelx_estimated_absorpt_T_max     ?
_shelx_hkl_file
;
   0 -10   2   77.16    9.65
   0 -10   3   29.71    6.21
   0 -10   4   36.28    6.44
   0  -9   0   -0.81    2.82
   0  -9  -1  107.84   11.43
   0  -9   1  104.93   10.84
   0  -9   2   -0.75    3.31
   0  -9  -2    8.55    4.20
   0  -9  -3    2.62    3.03
   0  -9   3    2.86    3.04
   0  -9   4   10.82    3.93
   0  -9  -4   13.43    4.72
   0  -9   5  105.67   10.00
   0  -8   0  316.22   18.39
   0  -8  -1  303.53   18.12
   0  -8   1  315.27   17.93
   0  -8   2  155.66   12.22
   0  -8  -2  164.80   13.28
   0  -8   3  314.69   17.36
   0  -8  -3  307.43   18.79
   0  -8   4   44.28    6.52
   0  -8  -4   47.93    7.56
   0  -8   5   59.98    7.13
   0  -8   6  271.27   14.85
   0  -8  -7  154.03   13.84
   0  -8  -8  142.60   13.38
   0  -8 -10   16.41    4.86
   0  -7   0    0.64    2.71
   0  -7   1    8.01    3.38
   0  -7  -1   11.18    3.89
   0  -7  -2  501.12   23.18
   0  -7   2  504.65   21.94
   0  -7   2  518.65   20.29
   0  -7  -3  114.24   10.73
   0  -7   3  137.65   10.50
   0  -7  -4  144.00   12.16
   0  -7   4  142.96   10.50
   0  -7   5   17.31    3.78
   0  -7   6  129.71    9.47
   0  -7  -6  133.82   12.03
   0  -7  -7  332.65   15.37
   0  -7   7  347.41   15.42
   0  -7  -8    8.46    2.64
   0  -7  -8   17.71    5.23
   0  -7  -9   20.64    5.37
   0  -7  -9   13.20    3.40
   0  -7  -9   16.30    4.75
   0  -7 -10   31.84    6.53
   0  -7 -10   34.05    6.27
   0  -7 -11   27.89    6.10
   0  -7 -11   25.45    5.55
   0  -6   0 2005.02   54.61
   0  -6  -1 1757.47   49.67
   0  -6   1 1744.00   48.94
   0  -6  -2  571.10   24.11
   0  -6   2  607.14   23.11
   0  -6   2  630.36   22.07
   0  -6  -3   67.70    7.80
   0  -6   3   76.35    7.26
   0  -6   3   79.67    7.26
   0  -6   4  345.56   15.83
   0  -6   4  349.36   16.70
   0  -6   5  405.45   16.79
   0  -6  -6   82.20    8.77
   0  -6   6   65.57    6.07
   0  -6  -7  597.10   21.23
   0  -6   7  557.69   19.51
   0  -6  -7  622.62   26.33
   0  -6  -8  839.39   26.95
   0  -6  -8  887.78   32.67
   0  -6   8  780.54   23.75
   0  -6  -9  261.43   16.55
   0  -6  -9  256.74   13.33
   0  -6  -9  233.88   15.03
   0  -6 -10  130.80   11.77
   0  -6 -10  121.56    9.24
   0  -6 -10  113.76   10.34
   0  -6 -11  131.43   11.09
   0  -6 -11  143.47   12.51
   0  -6 -12   12.00    3.81
   0  -6 -12   16.84    4.98
   0  -6 -13   17.31    4.90
   0  -5   0    3.65    1.87
   0  -5   1  879.53   28.39
   0  -5  -1  876.90   29.20
   0  -5   1  921.32   30.88
   0  -5   1  923.42   26.57
   0  -5   2  342.73   15.12
   0  -5  -2  313.52   15.73
   0  -5  -2  351.70   16.73
   0  -5   2  332.86   16.57
   0  -5  -3  220.05   13.08
   0  -5   3  221.79   11.61
   0  -5   3  261.63   14.29
   0  -5  -3  236.02   13.37
   0  -5   3  247.14   12.58
   0  -5  -4  280.04   14.57
   0  -5   4  271.58   14.68
   0  -5   4  258.16   12.40
   0  -5  -4  264.42   13.80
   0  -5   4  316.86   15.14
   0  -5   5 1111.72   34.60
   0  -5   5 1042.95   33.79
   0  -5  -5 1111.39   33.86
   0  -5  -5 1076.81   34.98
   0  -5   5 1040.15   29.93
   0  -5   6 1001.31   32.76
   0  -5  -6 1068.28   32.48
   0  -5   6 1022.89   28.27
   0  -5   6 1012.11   28.36
   0  -5  -6 1042.21   34.49
   0  -5   7  141.60    7.63
   0  -5  -7  167.57   11.83
   0  -5  -7  148.34    9.87
   0  -5   7  146.42   10.39
   0  -5  -7  142.90    8.91
   0  -5   7  147.46    9.17
   0  -5   7  148.72    8.80
   0  -5  -8  253.41   15.15
   0  -5   8  235.62    9.46
   0  -5   8  235.94   13.44
   0  -5  -8  240.80   12.58
   0  -5  -8  247.76   12.55
   0  -5   8  235.34   12.47
   0  -5   8  255.05   12.60
   0  -5  -9    2.38    1.80
   0  -5   9    1.48    1.79
   0  -5  -9    3.85    2.54
   0  -5  -9   -0.90    1.84
   0  -5  -9    0.56    1.83
   0  -5 -10  304.91   17.23
   0  -5 -10  287.28   15.56
   0  -5 -11   13.46    4.25
   0  -5 -11   18.84    4.09
   0  -5 -12   39.76    6.63
   0  -5 -12   45.27    6.21
   0  -5 -13   26.39    5.39
   0  -4   0 8274.30  164.29
   0  -4   0 7397.93  167.68
   0  -4   1 1015.74   27.41
   0  -4  -1 1060.12   30.40
   0  -4   2  346.53   14.03
   0  -4  -2  369.80   15.49
   0  -4   2  336.36   13.74
   0  -4   3 1207.96   35.67
   0  -4   3 1234.51   32.59
   0  -4   4   47.19    5.37
   0  -4   4   35.52    3.24
   0  -4   4   46.70    4.30
   0  -4  -4   39.83    4.83
   0  -4   4   34.18    4.58
   0  -4   5  151.78    8.20
   0  -4   5  147.68   10.47
   0  -4   5  147.19    9.56
   0  -4   5  147.19   10.11
   0  -4   5  148.91    7.61
   0  -4  -5  148.64   10.08
   0  -4   5  151.38    7.73
   0  -4  -5  138.54    9.41
   0  -4   6 1490.51   38.25
   0  -4   6 1498.54   43.26
   0  -4   6 1495.53   37.95
   0  -4  -6 1456.57   37.85
   0  -4  -6 1471.02   42.13
   0  -4   6 1413.14   35.18
   0  -4   6 1539.22   43.74
   0  -4   6 1445.57   40.17
   0  -4  -6 1432.54   41.28
   0  -4  -7  606.03   23.28
   0  -4   7  583.31   16.74
   0  -4   7  636.50   21.87
   0  -4  -7  609.49   20.49
   0  -4   7  597.81   20.59
   0  -4   7  605.69   20.72
   0  -4   8  486.18   18.72
   0  -4   8  479.61   18.24
   0  -4  -8  498.50   17.15
   0  -4   8  434.75   12.68
   0  -4  -8  503.72   20.76
   0  -4  -8  466.17   18.07
   0  -4  -8  503.83   19.55
   0  -4   8  502.38   18.71
   0  -4  -9 1304.60   37.90
   0  -4   9 1287.17   36.22
   0  -4  -9 1300.77   33.94
   0  -4  -9 1379.34   40.51
   0  -4 -10  103.06    8.33
   0  -4  10   94.47    7.53
   0  -4 -10  120.15    9.81
   0  -4 -11   41.27    6.01
   0  -4 -11   44.72    5.60
   0  -4 -12   91.66    7.88
   0  -4 -12   89.02    8.64
   0  -3   0    0.82    0.85
   0  -3   0    0.89    0.73
   0  -3   1  523.70   16.97
   0  -3  -1  550.23   18.02
   0  -3   1  548.51   16.59
   0  -3  -2 1133.18   30.35
   0  -3   2 1075.41   27.91
   0  -3   2 1051.33   24.43
   0  -3   2 1140.55   29.45
   0  -3   3   32.81    3.92
   0  -3   3   28.66    2.92
   0  -3  -3   26.21    3.42
   0  -3   3   28.64    2.92
   0  -3   3   27.64    2.55
   0  -3   4 1265.26   34.22
   0  -3  -4 1324.08   35.22
   0  -3   4 1265.87   30.63
   0  -3   4 1236.82   31.93
   0  -3  -4 1273.54   34.13
   0  -3   4 1276.65   31.34
   0  -3   5  397.21   16.57
   0  -3   5  381.08   14.92
   0  -3  -5  412.92   14.61
   0  -3   5  383.56   11.91
   0  -3  -5  384.56   15.88
   0  -3   5  393.61   14.08
   0  -3  -5  402.21   13.93
   0  -3  -5  389.14   15.99
   0  -3   5  416.64   14.42
   0  -3   6  262.75   13.66
   0  -3   6  287.95   12.18
   0  -3  -6  288.78   11.42
   0  -3  -6  276.18   13.18
   0  -3   6  275.17    8.88
   0  -3  -6  293.77   11.94
   0  -3   6  269.61   11.73
   0  -3   6  273.61   12.03
   0  -3  -7  861.77   25.70
   0  -3   7  854.99   28.53
   0  -3   7  854.00   26.09
   0  -3  -7  840.12   25.22
   0  -3  -7  836.42   27.12
   0  -3   7  777.46   19.08
   0  -3   7  854.78   29.76
   0  -3   7  859.75   25.62
   0  -3   7  837.78   24.43
   0  -3  -7  857.27   23.11
   0  -3  -8  332.40   14.13
   0  -3  -8  367.82   15.91
   0  -3   8  337.90   15.19
   0  -3  -8  324.13   11.44
   0  -3   8  335.54   13.12
   0  -3   8  332.43   14.76
   0  -3  -8  347.98   14.80
   0  -3  -9   34.75    4.40
   0  -3   9   33.87    4.08
   0  -3 -10  166.28   10.67
   0  -3  10  151.08    8.84
   0  -3 -10  158.29    9.44
   0  -3 -11   68.32    6.86
   0  -3 -11   60.40    5.96
   0  -3 -12   84.91    6.90
   0  -3 -13  299.34   13.49
   0  -3  14   36.54    7.38
   0  -2   0 1724.26   38.33
   0  -2   0 1800.97   40.28
   0  -2  -1 5101.37  109.10
   0  -2   1 5291.97  107.68
   0  -2   1 5148.91  104.29
   0  -2   1 5101.46  107.46
   0  -2   1 5376.46  108.33
   0  -2   2 3962.01   82.52
   0  -2   2 3996.62   82.48
   0  -2   2 3892.71   81.57
   0  -2   3  389.70   11.77
   0  -2   3  353.84   11.53
   0  -2   3  369.39   13.48
   0  -2  -3  368.78   12.76
   0  -2  -4 1136.08   30.73
   0  -2   4 1193.84   31.69
   0  -2   4 1131.57   29.18
   0  -2  -4 1249.86   31.15
   0  -2  -4 1174.94   29.03
   0  -2   4 1226.52   29.96
   0  -2   4 1148.99   29.66
   0  -2   5 1357.79   36.40
   0  -2   5 1379.87   34.50
   0  -2  -5 1382.58   35.50
   0  -2  -5 1353.72   34.16
   0  -2  -5 1373.93   34.11
   0  -2   5 1402.11   35.27
   0  -2  -5 1397.04   32.51
   0  -2   5 1336.36   33.50
   0  -2   6  103.79    7.54
   0  -2   6   90.06    6.24
   0  -2   6   83.88    3.03
   0  -2  -6   96.54    6.55
   0  -2  -6   89.09    5.81
   0  -2  -6   97.52    6.34
   0  -2  -6   88.57    4.57
   0  -2   6  114.02    5.93
   0  -2   6  101.35    6.91
   0  -2   7 1717.54   45.83
   0  -2   7 1708.24   47.34
   0  -2  -7 1731.82   43.32
   0  -2   7 1700.70   40.72
   0  -2  -7 1678.63   37.56
   0  -2   7 1696.33   39.88
   0  -2  -7 1744.51   41.72
   0  -2   7 1705.38   44.60
   0  -2   7 1766.55   44.10
   0  -2   8 1915.60   51.15
   0  -2   8 1882.95   52.72
   0  -2  -8 1942.45   47.99
   0  -2   8 1933.38   50.14
   0  -2   8 1920.09   49.26
   0  -2   8 1894.25   45.12
   0  -2  -8 1892.65   45.88
   0  -2   9  168.72    8.44
   0  -2   9  196.43   11.41
   0  -2  -9  187.61   10.02
   0  -2  -9  182.87    9.11
   0  -2 -10  155.29    9.10
   0  -2 -10  155.76    8.47
   0  -2  10  145.81    7.89
   0  -2 -11  259.61   11.52
   0  -2  12   80.24    9.31
   0  -2 -12   81.53    6.09
   0  -2  13   71.08    9.57
   0  -2  14  278.77   19.20
   0  -1   0    1.24    0.47
   0  -1   0    0.62    0.39
   0  -1   1 1955.73   41.72
   0  -1   1 1988.10   41.53
   0  -1   1 1940.99   41.38
   0  -1  -1 2046.75   41.61
   0  -1   2 1940.04   40.80
   0  -1  -2 1895.70   40.94
   0  -1   2 1826.58   40.21
   0  -1  -2 1830.29   41.13
   0  -1   3 1252.70   29.87
   0  -1  -3 1300.01   30.18
   0  -1   3 1320.52   30.74
   0  -1  -3 1338.84   31.09
   0  -1  -3 1224.30   30.71
   0  -1  -3 1317.58   29.83
   0  -1   3 1269.09   29.06
   0  -1   3 1298.31   31.16
   0  -1   4 1692.79   37.00
   0  -1  -4 1661.01   35.94
   0  -1   4 1673.30   40.57
   0  -1   4 1651.99   41.93
   0  -1  -4 1738.36   39.03
   0  -1  -4 1773.00   41.23
   0  -1   4 1711.42   40.36
   0  -1  -4 1702.44   39.34
   0  -1  -4 1669.54   37.84
   0  -1   4 1729.44   39.72
   0  -1   5 2858.05   64.97
   0  -1   5 2788.13   66.23
   0  -1  -5 2780.11   62.18
   0  -1  -5 2826.00   57.89
   0  -1   5 2826.38   60.67
   0  -1   5 2854.78   59.56
   0  -1   5 2895.75   64.89
   0  -1  -5 2843.55   61.19
   0  -1   5 2857.20   63.84
   0  -1   6 2889.19   66.01
   0  -1   6 2742.63   67.02
   0  -1  -6 2784.80   62.23
   0  -1  -6 2733.37   61.25
   0  -1   6 2900.50   65.17
   0  -1   6 2820.54   65.73
   0  -1   6 2838.62   60.91
   0  -1   7  876.62   27.09
   0  -1   7  840.12   28.05
   0  -1  -7  829.48   22.38
   0  -1   7  855.25   22.12
   0  -1   7  846.25   25.86
   0  -1  -7  870.30   23.26
   0  -1   7  827.26   26.53
   0  -1  -8  566.84   16.84
   0  -1   8  543.81   20.80
   0  -1   8  526.12   21.60
   0  -1   8  541.77   16.34
   0  -1   8  589.56   20.66
   0  -1   8  580.89   21.38
   0  -1  -8  551.99   16.98
   0  -1   8  555.64   21.08
   0  -1   9   47.77    6.24
   0  -1   9   52.72    6.15
   0  -1  -9   48.30    4.11
   0  -1   9   46.38    4.17
   0  -1   9   49.70    5.95
   0  -1 -10  650.47   19.49
   0  -1  10  653.73   19.20
   0  -1  10  710.67   27.18
   0  -1  11   25.97    3.19
   0  -1  11   35.21    5.99
   0  -1  12   85.31    9.68
   0  -1  13  248.92   17.33
   0  -1  14  236.93   17.39
   0  -1  15  134.26   13.80
   0   0   2    6.34    0.72
   0   0   2    6.14    0.98
   0   0   2    6.17    1.07
   0   0  -2    5.53    0.93
   0   0  -3 1584.32   35.40
   0   0   3 1525.34   34.33
   0   0   3 1494.59   32.09
   0   0  -3 1530.68   34.42
   0   0   3 1511.14   34.50
   0   0  -3 1421.72   31.56
   0   0   3 1391.81   34.69
   0   0   3 1485.66   31.77
   0   0   3 1579.70   32.01
   0   0  -3 1475.91   31.99
   0   0   4 1792.94   41.44
   0   0   4 1791.85   41.54
   0   0  -4 1752.40   38.18
   0   0   4 1683.74   41.73
   0   0   4 1768.41   37.87
   0   0   4 1726.28   38.14
   0   0   4 1817.70   41.33
   0   0  -4 1735.64   42.19
   0   0   4 1820.78   38.00
   0   0   5  266.96   10.81
   0   0   5  258.51   10.85
   0   0  -5  248.31    8.26
   0   0   5  250.64   11.06
   0   0   5  264.87    8.08
   0   0  -5  255.38   11.58
   0   0   5  273.46   10.84
   0   0   5  254.44   10.97
   0   0   5  249.33    8.29
   0   0   5  282.84    8.21
   0   0   6 3117.00   75.17
   0   0   6 3254.94   69.08
   0   0   6 3416.67   74.97
   0   0   6 3450.04   74.79
   0   0   6 3337.46   75.58
   0   0   6 3288.32   69.11
   0   0   6 3263.56   69.91
   0   0   7 1335.30   36.56
   0   0   7 1313.08   30.48
   0   0   7 1287.94   37.12
   0   0   7 1306.40   30.44
   0   0   7 1330.01   31.65
   0   0   7 1463.50   36.91
   0   0   7 1331.52   37.71
   0   0   7 1434.74   36.91
   0   0   8 1210.84   35.07
   0   0   8 1159.12   35.24
   0   0   8 1241.33   34.78
   0   0   8 1195.68   35.53
   0   0   8 1203.68   34.36
   0   0   8 1225.19   36.02
   0   0   8 1173.45   29.19
   0   0   8 1174.15   27.78
   0   0   9 3338.55   76.39
   0   0   9 3317.37   78.61
   0   0   9 3051.63   77.08
   0   0   9 3052.74   66.96
   0   0   9 3291.67   76.89
   0   0  10  166.13    6.60
   0   0  10  177.03   12.41
   0   0  11   84.77    4.47
   0   0  11   96.92    9.57
   0   0  12   64.69    8.53
   0   0  13   -0.83    2.40
   0   0  14    5.32    3.37
   0   0  15  305.07   20.47
   0   1   0    0.56    0.33
   0   1  -1 1897.05   39.72
   0   1  -1 1738.57   39.39
   0   1  -2 1873.19   42.01
   0   1   2 1975.09   41.72
   0   1   2 1959.24   41.57
   0   1   3 1310.44   30.32
   0   1   3 1282.08   29.74
   0   1  -3 1229.45   32.52
   0   1   3 1333.17   30.44
   0   1   4 1654.14   37.54
   0   1   4 1676.23   37.77
   0   1   4 1587.98   38.01
   0   1   4 1665.90   37.66
   0   1   4 1610.19   39.17
   0   1   5 2661.96   61.03
   0   1   5 2624.79   58.15
   0   1   5 2777.64   59.47
   0   1   5 2581.23   58.06
   0   1   5 2594.72   59.65
   0   1  -5 2544.60   59.76
   0   1   6 2695.92   60.82
   0   1   6 2795.90   65.27
   0   1   6 2875.40   63.02
   0   1   6 2709.29   60.68
   0   1  -6 2773.02   63.95
   0   1   6 2629.44   63.35
   0   1   7  879.55   25.51
   0   1  -7  824.51   26.06
   0   1   7  862.28   27.48
   0   1   7  831.88   23.01
   0   1   7  844.55   26.12
   0   1  -7  853.78   28.78
   0   1  -7  871.50   27.66
   0   1   7  851.21   26.39
   0   1   8  533.18   20.21
   0   1   8  534.99   16.69
   0   1   8  534.29   20.09
   0   1   8  534.15   21.22
   0   1   8  526.36   19.93
   0   1   8  554.68   19.40
   0   1   9   38.84    5.44
   0   1   9   34.18    4.99
   0   1   9   47.55    4.09
   0   1   9   45.86    6.00
   0   1   9   36.58    4.83
   0   1  10  594.97   23.69
   0   1  10  627.79   19.01
   0   1  10  666.97   26.16
   0   1  10  661.12   23.41
   0   1  11   32.92    3.57
   0   1  11   35.14    5.99
   0   1  12   76.93    9.08
   0   1  13  230.41   16.33
   0   1  14  229.06   16.88
   0   2   0 1594.52   35.31
   0   2  -1 5278.03  108.95
   0   2  -1 5220.61  107.16
   0   2   1 5156.83  104.06
   0   2  -1 5162.23  105.14
   0   2  -1 5067.95  105.96
   0   2   1 5047.33  103.32
   0   2  -2 3839.23   83.79
   0   2   2 3882.38   80.00
   0   2  -2 3659.18   80.07
   0   2   2 3909.15   83.05
   0   2  -2 3887.39   80.43
   0   2  -2 3907.69   79.61
   0   2  -2 3861.56   83.52
   0   2  -3  393.73   14.67
   0   2  -3  373.64   12.28
   0   2   3  400.32   12.33
   0   2   3  402.11   13.50
   0   2  -3  362.14    9.75
   0   2   3  412.22   13.73
   0   2  -3  369.65   11.89
   0   2   4 1123.24   29.30
   0   2   4 1127.01   29.89
   0   2  -4 1129.95   28.63
   0   2  -4 1082.40   32.01
   0   2   4 1192.90   30.19
   0   2   5 1283.73   33.37
   0   2   5 1234.54   32.71
   0   2   5 1223.58   30.93
   0   2  -5 1234.26   36.50
   0   2  -5 1261.00   32.37
   0   2   5 1278.93   32.90
   0   2  -6   98.76    8.37
   0   2   6   94.84    6.13
   0   2  -6  103.17    6.92
   0   2   6  103.01    7.56
   0   2   6  100.98    6.68
   0   2  -7 1648.62   44.62
   0   2   7 1652.98   44.00
   0   2   7 1566.51   41.24
   0   2  -7 1584.69   42.55
   0   2   7 1639.33   41.36
   0   2   7 1688.75   44.46
   0   2  -8 1764.99   48.39
   0   2   8 1731.21   47.38
   0   2   8 1682.49   44.71
   0   2  -8 1771.05   46.47
   0   2   8 1721.00   43.66
   0   2   8 1807.57   48.36
   0   2   9  180.56   10.76
   0   2  -9  184.99   11.31
   0   2   9  165.94   11.66
   0   2   9  178.33    9.64
   0   2  -9  186.18   12.33
   0   2  10  144.65   10.16
   0   2  10  143.09   11.29
   0   2  10  153.45    8.83
   0   2 -10  149.59   11.64
   0   2  11  247.80   13.95
   0   2  11  242.87   11.69
   0   2  11  252.02   15.95
   0   2  12   92.41    9.90
   0   2  13   72.82    9.37
   0   2  14  290.31   19.42
   0   3   0    3.94    1.13
   0   3  -1  434.54   14.11
   0   3   1  455.12   12.41
   0   3  -1  435.74   16.21
   0   3  -1  426.15   14.48
   0   3  -2 1045.70   28.78
   0   3   2 1039.38   23.65
   0   3   2 1051.08   24.15
   0   3  -2 1052.83   29.92
   0   3  -2 1053.67   25.74
   0   3  -2  990.98   25.75
   0   3  -3   30.83    3.02
   0   3  -3   32.74    4.17
   0   3   3   30.46    2.83
   0   3  -3   30.18    2.66
   0   3  -3   34.71    4.24
   0   3   4 1266.55   33.98
   0   3   4 1243.55   31.16
   0   3  -4 1225.09   35.63
   0   3  -4 1187.65   27.89
   0   3  -4 1221.16   31.01
   0   3   5  366.77   14.22
   0   3   5  407.05   15.78
   0   3  -5  387.51   17.60
   0   3   5  370.22   11.90
   0   3  -5  363.53   13.72
   0   3   6  231.94   11.92
   0   3  -6  240.84   11.39
   0   3  -6  275.90   15.20
   0   3   6  244.81    9.84
   0   3   7  742.06   22.42
   0   3  -7  828.29   30.29
   0   3   7  786.53   25.86
   0   3   7  823.46   27.70
   0   3   7  762.52   25.05
   0   3  -7  759.94   27.22
   0   3  -7  782.37   24.97
   0   3   7  808.94   25.66
   0   3  -8  307.72   18.04
   0   3   8  290.64   12.54
   0   3   8  306.89   14.23
   0   3   8  306.30   16.05
   0   3   8  290.17   14.77
   0   3  -8  295.53   15.81
   0   3  -8  282.59   13.83
   0   3   9   37.74    4.60
   0   3  -9   32.11    6.39
   0   3  -9   45.36    6.43
   0   3   9   58.43    7.14
   0   3   9   39.85    5.13
   0   3  -9   44.82    5.61
   0   3  10  145.00    9.60
   0   3 -10  165.26   12.64
   0   3  10  139.11   11.69
   0   3  10  150.23    9.76
   0   3 -10  137.37   10.35
   0   3 -11   66.60    8.66
   0   3  11   56.06    6.26
   0   3  11   68.49    8.55
   0   3 -12   68.70    9.04
   0   3  12   97.83   10.44
   0   3  13  346.17   20.84
   0   3  14   40.31    7.67
   0   4   0 7521.57  156.46
   0   4  -1  867.31   25.37
   0   4   1  936.17   23.31
   0   4  -1  890.90   25.66
   0   4  -1  874.51   28.82
   0   4  -2  293.41   13.19
   0   4   2  308.25    9.68
   0   4  -2  305.24   11.17
   0   4  -2  299.44   14.69
   0   4  -2  298.19   11.70
   0   4  -3 1136.91   33.43
   0   4   3 1118.03   25.76
   0   4  -3 1112.01   28.88
   0   4   3 1120.18   27.08
   0   4  -3 1111.74   28.69
   0   4  -3 1124.44   34.12
   0   4   4   21.12    2.70
   0   4  -4   21.07    2.89
   0   4  -4   27.34    4.35
   0   4   4   30.22    4.32
   0   4  -4   24.24    2.72
   0   4   5  144.83    9.73
   0   4   5  144.10    8.07
   0   4  -5  161.10    8.51
   0   4  -5  139.23   10.53
   0   4  -5  130.72    6.12
   0   4   6 1257.99   31.07
   0   4  -6 1356.86   41.92
   0   4  -6 1301.34   35.21
   0   4   6 1346.11   38.21
   0   4   7  546.26   20.55
   0   4  -7  589.54   25.83
   0   4   7  532.25   16.82
   0   4  -7  562.97   20.22
   0   4   7  605.07   22.20
   0   4   8  399.62   18.01
   0   4  -8  463.05   21.22
   0   4   8  422.74   14.93
   0   4  -8  470.49   23.17
   0   4  -8  429.09   17.77
   0   4  -9 1210.21   40.35
   0   4  -9 1190.41   36.16
   0   4   9 1148.61   31.92
   0   4 -10  104.05   10.49
   0   4 -10  100.17    8.88
   0   4 -10  112.18   11.86
   0   4 -11   35.62    5.62
   0   4 -11   32.73    6.35
   0   4 -12   80.46    9.93
   0   4 -13    9.06    3.98
   0   5   0    0.81    1.18
   0   5   0    6.32    1.84
   0   5  -1  732.46   27.75
   0   5   1  767.73   25.59
   0   5   1  782.35   21.76
   0   5  -1  770.64   24.19
   0   5  -1  772.15   24.51
   0   5  -2  280.49   11.49
   0   5  -2  289.71   13.80
   0   5  -2  280.40   15.67
   0   5   2  298.04   10.35
   0   5   3  233.61    8.10
   0   5  -3  217.94   12.58
   0   5   3  237.87   13.10
   0   5  -3  217.66   10.00
   0   5  -3  214.61   13.68
   0   5  -4  235.42   13.90
   0   5   4  270.49    8.43
   0   5   4  270.78   14.39
   0   5  -4  257.25   11.30
   0   5  -4  266.89   11.13
   0   5   5  948.64   22.11
   0   5  -5  926.81   27.23
   0   5  -5  928.15   25.31
   0   5  -5  980.68   33.74
   0   5   5  926.91   26.05
   0   5   6  840.94   21.04
   0   5  -6  893.43   32.88
   0   5  -6  889.28   26.68
   0   5  -7  135.28   11.97
   0   5   7  124.17    5.90
   0   5   7  126.85    8.72
   0   5  -7  142.27    9.16
   0   5  -8  241.53   15.53
   0   5  -8  205.21   11.88
   0   5   8  210.75   12.17
   0   5  -8  213.41   15.54
   0   5   8  210.56    8.56
   0   5  -9    1.02    1.77
   0   5  -9    3.52    3.05
   0   5  -9    5.38    3.04
   0   5 -10  267.23   14.91
   0   5 -10  236.00   16.73
   0   5 -11   15.23    4.03
   0   5 -11   23.21    5.67
   0   5 -12   48.24    7.98
   0   6   0 1727.68   47.22
   0   6   0 1750.04   44.30
   0   6  -1 1595.60   40.84
   0   6  -1 1633.40   43.12
   0   6   1 1609.46   39.95
   0   6  -1 1605.60   49.04
   0   6  -1 1556.57   43.39
   0   6  -2  560.85   18.68
   0   6   2  546.43   16.82
   0   6  -2  543.23   21.22
   0   6  -2  568.26   25.18
   0   6  -2  543.82   20.30
   0   6  -3   60.93    5.42
   0   6  -3   69.22    7.21
   0   6   3   71.06    4.35
   0   6  -3   56.46    7.58
   0   6  -3   63.70    5.97
   0   6  -4  293.67   12.70
   0   6   4  303.35    9.18
   0   6  -4  280.13   15.97
   0   6  -4  286.24   17.28
   0   6  -4  278.85   12.68
   0   6  -5  360.87   19.07
   0   6   5  336.77    9.03
   0   6  -5  337.12   14.30
   0   6  -6   57.59    7.74
   0   6  -6   65.87    6.07
   0   6  -7  543.07   25.82
   0   6  -7  508.62   19.81
   0   6  -8  698.13   31.30
   0   6  -8  736.33   30.94
   0   6  -8  695.90   24.91
   0   6  -9  215.26   16.41
   0   6  -9  236.61   16.75
   0   6  -9  185.22   11.97
   0   6 -10  130.49   13.27
   0   6 -10  100.11   11.37
   0   6 -10  104.06    9.23
   0   6 -11  122.27   12.95
   0   6 -11  119.10   10.29
   0   6 -12   16.84    4.28
   0   7   0   -1.96    1.61
   0   7   0    2.38    2.46
   0   7  -1    7.26    2.54
   0   7   1    8.62    2.33
   0   7  -1    3.73    1.92
   0   7  -1    8.90    3.55
   0   7  -2  406.13   16.04
   0   7  -2  428.24   22.82
   0   7  -2  444.89   19.21
   0   7   2  407.67   14.50
   0   7  -3  117.77   11.61
   0   7   3  112.59    5.96
   0   7  -3  111.50    9.61
   0   7  -3  111.64    7.74
   0   7  -4  130.69   11.10
   0   7  -4  127.23    8.28
   0   7  -4  132.57    9.01
   0   7  -4  107.64   11.37
   0   7  -5   22.12    3.72
   0   7  -5   14.19    4.42
   0   7  -5   18.60    3.40
   0   7  -6  112.54    8.19
   0   7  -6   98.98    7.12
   0   7  -6  120.35   11.33
   0   7  -7  302.10   14.64
   0   7  -7  315.92   19.72
   0   7  -8    8.92    4.04
   0   7  -8    8.15    4.10
   0   7  -8   11.21    3.30
   0   7  -9   16.17    5.12
   0   7  -9   16.11    3.88
   0   7  -9   14.94    4.92
   0   7 -10   14.66    3.88
   0   7 -10   20.30    5.82
   0   7 -11   24.61    4.73
   0   8   0  272.39   13.50
   0   8   0  293.09   19.38
   0   8  -1  241.67   12.43
   0   8  -1  258.01   13.97
   0   8  -1  268.82   18.69
   0   8  -2  117.63    8.32
   0   8  -2  122.71   12.88
   0   8  -2  127.87   10.10
   0   8  -3  253.13   18.37
   0   8  -3  243.25   12.31
   0   8  -3  271.76   15.64
   0   8  -4   42.71    5.02
   0   8  -4   47.92    7.27
   0   8  -4   49.84    8.43
   0   8  -5   52.97    5.68
   0   8  -5   44.02    6.99
   0   8  -6  234.31   16.21
   0   8  -6  221.21   12.00
   0   8  -7  139.22   13.10
   0   8  -7  138.30    9.61
   0   8  -8  114.89   12.25
   0   9   0   -0.45    1.79
   0   9   0    2.04    2.97
   0   9  -1   76.76   10.66
   0   9   1   83.49   10.96
   0   9  -1   87.66    7.49
   0   9  -2    6.24    2.33
   0   9  -2    3.09    3.57
   0   9  -3    3.11    3.77
   0   9  -4    6.28    3.45
   0   9  -4   11.02    4.07
   0   9  -5  100.73   10.67
   0   9  -6   49.73    7.98
  -1 -10   4   65.59    8.67
  -1 -10   3  121.33   11.91
  -1 -10   2  103.72   11.29
   1 -10   3   30.52    6.10
  -1  -9   5  108.13   10.17
   1  -9  -4  218.70   16.56
  -1  -9   4  171.43   13.24
  -1  -9   3   32.28    6.00
   1  -9  -3   30.85    6.41
  -1  -9   2   47.86    7.39
   1  -9  -2   41.91    7.35
   1  -9  -1   80.37    9.84
  -1  -9   1   66.37    9.04
  -1  -9   0   19.29    5.29
   1  -9   0   11.20    4.22
   1  -9   1   67.72    8.72
  -1  -9  -1   61.15    8.80
  -1  -9  -2  409.24   22.97
   1  -9   2  412.70   21.53
   1  -9   3   97.26   10.20
  -1  -9  -3   87.50   10.72
  -1  -9  -4   74.30   10.01
   1  -9   4   86.77    9.09
   1  -9   5  123.85   10.65
   1  -8 -11   97.37   10.48
   1  -8  -8   16.45    5.04
   1  -8  -7  101.42   11.24
  -1  -8   6  151.22   11.12
  -1  -8   5  125.47   10.34
   1  -8  -5  135.93   12.50
  -1  -8   4  273.06   15.94
   1  -8  -4  289.42   18.09
  -1  -8   3  317.58   17.68
   1  -8  -3  337.71   19.43
   1  -8  -2  247.48   16.30
  -1  -8   2  252.54   15.94
  -1  -8   1   70.32    8.85
   1  -8  -1   79.21    9.26
   1  -8   0  183.51   13.61
  -1  -8   0  186.93   14.10
   1  -8   1   46.50    7.08
  -1  -8  -1   44.38    7.30
  -1  -8  -2  120.05   11.67
   1  -8   2  122.84   10.76
   1  -8   3  207.89   13.90
  -1  -8  -3  224.68   16.16
   1  -8   4  259.21   15.16
  -1  -8  -4  262.16   17.65
   1  -8   5  159.38   11.44
  -1  -8  -6  116.48   12.04
   1  -8   6   97.22    8.59
  -1  -8  -7   10.93    4.80
  -1  -8  -8   33.36    6.78
  -1  -8  -9   82.36   10.26
   1  -7 -11   -0.82    3.10
   1  -7 -11    1.36    2.24
   1  -7 -10   67.91    9.15
   1  -7  -9   36.52    6.62
   1  -7  -8   69.58    8.75
   1  -7  -8   58.04    5.35
  -1  -7   7   25.80    4.45
   1  -7  -7   33.88    4.11
   1  -7  -6  587.88   26.05
  -1  -7   6  551.20   21.54
  -1  -7   5  344.75   16.62
   1  -7  -4    9.82    3.62
  -1  -7   4   13.79    3.59
   1  -7  -3  381.15   19.89
  -1  -7   3  382.59   18.69
  -1  -7   3  400.66   17.14
  -1  -7   2   27.57    4.11
  -1  -7   2   27.18    5.28
   1  -7  -2   29.11    5.55
   1  -7  -1  320.61   17.40
  -1  -7   1  293.50   16.70
  -1  -7   0  236.23   14.93
   1  -7   0  224.38   14.29
  -1  -7  -1  331.27   18.25
   1  -7   1  306.40   16.78
   1  -7   2  189.88   12.73
  -1  -7  -2  204.36   14.42
   1  -7   3  995.34   33.30
  -1  -7  -3 1016.87   36.72
   1  -7   4  441.62   19.53
  -1  -7  -4  486.42   23.43
   1  -7   5   15.85    3.74
  -1  -7  -6   66.21    8.83
   1  -7   6   71.52    6.98
  -1  -7  -7   62.98    8.73
   1  -7   7   47.29    5.52
  -1  -7  -8   34.10    6.61
  -1  -7  -8   35.72    5.35
  -1  -7  -8   40.60    7.10
  -1  -7  -9  230.90   16.76
  -1  -7  -9  228.57   14.00
  -1  -7  -9  217.76   15.92
  -1  -7 -10  244.29   17.39
  -1  -7 -10  221.50   16.12
  -1  -7 -11   39.97    7.08
   1  -6 -14  112.94   10.99
   1  -6 -13   27.26    5.91
   1  -6 -12   90.38    8.68
   1  -6 -12   90.76    9.91
   1  -6 -11  450.58   20.83
   1  -6 -11  505.09   23.77
   1  -6 -10  300.95   16.55
   1  -6 -10  316.57   18.34
   1  -6  -9  126.13   11.25
   1  -6  -8  350.97   18.94
   1  -6  -8  334.59   13.29
  -1  -6   8  315.95   12.99
   1  -6  -7   13.79    2.53
   1  -6  -7   16.08    4.36
  -1  -6   7   11.49    2.85
   1  -6  -6   16.91    4.36
  -1  -6   6   21.58    3.74
  -1  -6   5  602.26   21.79
  -1  -6   4  558.89   21.51
   1  -6  -4  531.35   23.29
  -1  -6   4  590.80   21.90
   1  -6  -3  931.42   32.57
  -1  -6   3  953.86   30.99
  -1  -6   3  963.92   29.54
  -1  -6   2 1254.17   38.23
   1  -6  -2 1231.01   38.81
  -1  -6   1  160.83   11.46
   1  -6  -1  177.27   11.81
  -1  -6   1  159.88    8.70
   1  -6   0   78.80    7.85
  -1  -6   0   93.71    8.71
   1  -6   1  736.48   26.44
  -1  -6  -1  767.57   28.54
   1  -6   2   37.74    5.20
  -1  -6  -2   35.71    5.71
   1  -6   2   31.68    4.97
   1  -6   3   30.90    4.96
  -1  -6  -3   34.39    5.63
   1  -6   3   22.19    4.18
   1  -6   4  559.11   21.12
   1  -6   5  238.08    9.96
   1  -6   5  254.74   12.74
   1  -6   6  132.47    7.82
  -1  -6  -6  147.58   12.03
   1  -6   6  143.51    9.06
  -1  -6  -7  214.18   12.69
   1  -6   7  202.26   10.54
  -1  -6  -7  214.29   15.04
  -1  -6  -8    7.01    2.84
  -1  -6  -8    6.83    3.43
  -1  -6  -8    0.71    2.19
  -1  -6  -9   94.33    9.79
  -1  -6  -9   86.81    9.84
  -1  -6  -9   72.83    7.77
  -1  -6 -10   53.34    6.79
  -1  -6 -10   55.14    8.04
  -1  -6 -10   60.54    7.88
  -1  -6 -11    4.72    3.11
  -1  -6 -11    7.04    3.09
  -1  -6 -12    6.94    3.60
  -1  -6 -12   19.67    4.69
   1  -5 -14   21.00    4.85
   1  -5 -13  197.53   13.73
   1  -5 -12   83.83    8.92
   1  -5 -12   57.81    6.55
   1  -5 -11   21.78    4.94
   1  -5 -11   22.31    4.20
   1  -5 -10   33.46    5.72
   1  -5 -10   40.37    5.75
  -1  -5   9  313.96   15.83
   1  -5  -9  352.40   17.96
  -1  -5   8   90.73    5.46
   1  -5  -8   93.51    9.07
   1  -5  -8   88.09    6.24
  -1  -5   8   83.18    8.00
  -1  -5   7  364.61   13.76
   1  -5  -7  420.35   19.37
   1  -5  -7  416.36   14.33
  -1  -5   7  376.57   17.85
   1  -5  -7  398.42   17.11
   1  -5  -6   85.24    8.45
  -1  -5   6   94.88    6.57
   1  -5  -6   93.04    5.91
   1  -5  -5  756.61   26.24
  -1  -5   5  803.61   27.07
  -1  -5   5  717.03   23.29
   1  -5  -4 2284.31   58.74
  -1  -5   4 2367.39   57.44
   1  -5  -3  434.36   18.87
   1  -5  -3  420.84   18.44
  -1  -5   3  429.67   17.37
   1  -5  -2  294.47   15.26
  -1  -5   2  315.91   12.93
  -1  -5   2  310.99   14.62
   1  -5  -2  283.45   14.45
   1  -5  -1   59.56    6.23
  -1  -5   1   57.20    4.70
  -1  -5   1   62.83    6.48
   1  -5  -1   65.40    6.38
  -1  -5   0  310.20   11.04
   1  -5   0  301.45   14.32
  -1  -5   0  301.79   15.21
   1  -5   0  318.58   16.06
   1  -5   0  305.52   14.38
   1  -5   1  146.57    9.31
  -1  -5  -1  143.94   10.18
   1  -5   1  126.44    8.48
   1  -5   1  118.45    9.50
   1  -5   2 2271.33   54.61
   1  -5   2 2057.25   44.40
   1  -5   2 2128.59   53.04
  -1  -5  -2 2115.57   56.18
   1  -5   2 2081.33   51.93
   1  -5   2 2060.96   55.70
   1  -5   3  763.56   25.54
   1  -5   3  678.37   17.96
  -1  -5  -3  676.83   25.78
   1  -5   3  681.24   22.70
  -1  -5  -3  670.09   24.10
   1  -5   3  668.64   25.18
   1  -5   4  718.09   23.31
   1  -5   4  796.91   27.38
   1  -5   4  738.69   20.54
   1  -5   4  737.42   26.55
   1  -5   5 1057.35   29.97
  -1  -5  -5 1078.32   35.86
   1  -5   5 1085.51   28.79
   1  -5   5 1066.89   33.96
  -1  -5  -6  259.14   15.41
   1  -5   6  260.84   11.37
   1  -5   6  238.58   11.16
   1  -5   6  246.86   13.79
   1  -5   6  250.78   11.44
   1  -5   7  118.38    8.11
   1  -5   7  122.53    9.46
  -1  -5  -7  113.99    8.79
  -1  -5  -7  113.31    8.87
   1  -5   7  112.08    6.86
  -1  -5  -7  112.10   10.09
   1  -5   7  109.92    7.64
  -1  -5  -7  115.14    9.95
  -1  -5  -8  290.46   14.06
  -1  -5  -8  274.37   14.52
  -1  -5  -8  287.18   16.68
   1  -5   8  261.16   10.62
   1  -5   8  277.39   13.17
  -1  -5  -8  273.46   15.81
  -1  -5  -9   77.74    6.82
  -1  -5  -9   81.70    8.89
  -1  -5  -9   81.65    7.94
  -1  -5  -9   70.64    7.95
  -1  -5 -10  142.81   11.98
  -1  -5 -10  137.77   10.87
  -1  -5 -10  145.29   11.38
  -1  -5 -11  475.38   22.57
  -1  -5 -11  461.32   21.48
  -1  -5 -12   84.02    8.66
   1  -4 -14   28.74    4.95
   1  -4 -13  238.92   14.27
   1  -4 -12  322.56   14.37
   1  -4 -12  344.53   17.11
   1  -4 -11  155.50    9.68
   1  -4 -11  184.92   12.05
  -1  -4  10  871.73   27.31
   1  -4 -10  898.51   28.01
   1  -4 -10  936.19   30.98
  -1  -4   9  421.97   17.14
   1  -4  -9  410.18   17.10
   1  -4  -9  463.23   19.61
  -1  -4   8   54.64    5.84
   1  -4  -8   56.45    6.33
  -1  -4   8   48.97    5.56
   1  -4  -7  142.63    7.52
   1  -4  -7  145.91   10.14
  -1  -4   7  155.22    9.49
  -1  -4   7  143.36    6.45
  -1  -4   6  151.12   10.93
   1  -4  -6  157.95    7.45
  -1  -4   6  160.08   10.83
   1  -4  -6  156.40   10.03
  -1  -4   6  154.12    9.21
   1  -4  -6  184.63   11.18
  -1  -4   6  145.56    7.18
   1  -4  -5  592.57   21.79
  -1  -4   5  550.30   17.79
  -1  -4   5  561.01   22.16
  -1  -4   5  616.07   22.28
   1  -4  -5  600.38   18.29
   1  -4  -4 2206.72   48.61
  -1  -4   4 2051.44   50.64
   1  -4  -3 3357.37   79.83
  -1  -4   3 3279.48   77.63
   1  -4  -3 3469.85   80.05
   1  -4  -3 3514.93   72.81
  -1  -4   3 3554.35   78.86
   1  -4  -2  498.38   18.67
  -1  -4   2  505.41   18.20
   1  -4  -2  494.57   18.36
   1  -4  -2  504.73   12.51
  -1  -4   2  527.53   17.12
   1  -4  -1 1110.15   31.08
  -1  -4   1 1143.55   28.35
   1  -4  -1 1053.70   31.12
  -1  -4   1 1047.95   31.44
   1  -4   0 1412.26   37.09
  -1  -4   0 1341.17   38.52
  -1  -4   0 1450.54   33.10
  -1  -4  -1  964.17   30.08
   1  -4   1  974.66   27.59
   1  -4   1  980.62   21.85
   1  -4   1 1024.91   28.75
   1  -4   2   74.11    5.38
  -1  -4  -2   64.87    6.32
   1  -4   2   59.63    3.51
   1  -4   2   63.98    6.30
   1  -4   3 1072.61   28.40
  -1  -4  -3 1059.31   31.50
   1  -4   3 1078.37   32.49
   1  -4   3 1140.78   33.03
   1  -4   3 1074.38   26.67
   1  -4   4  993.36   25.97
   1  -4   4  998.53   31.57
   1  -4   4  973.24   25.66
   1  -4   4  982.99   30.15
   1  -4   4  982.89   25.75
  -1  -4  -4  946.40   29.69
   1  -4   5  943.86   26.35
   1  -4   5 1004.72   32.16
   1  -4   5 1022.82   27.35
  -1  -4  -5  995.85   32.14
   1  -4   5 1051.41   33.18
   1  -4   5  931.67   24.98
  -1  -4  -5  959.27   30.73
   1  -4   5 1010.09   30.31
   1  -4   6  937.63   31.37
   1  -4   6  886.28   28.39
  -1  -4  -6  936.64   31.15
   1  -4   6  894.82   26.77
  -1  -4  -6  980.93   29.14
   1  -4   6  895.22   26.07
  -1  -4  -6  935.67   30.57
   1  -4   7   85.84    5.25
  -1  -4  -7   99.65    8.88
   1  -4   7   91.07    7.14
  -1  -4  -7  106.45    8.22
   1  -4   7   87.58    6.57
  -1  -4  -7   94.96    8.34
   1  -4   8  221.60    8.47
  -1  -4  -8  238.64   13.41
  -1  -4  -8  229.73   12.90
   1  -4   8  217.91   11.53
  -1  -4  -8  256.65   14.78
   1  -4   9  109.65    4.94
  -1  -4  -9  120.85    9.47
  -1  -4  -9  120.29   10.07
  -1  -4  -9  124.30    9.60
  -1  -4  -9  119.79    7.30
   1  -4   9  121.52    9.07
  -1  -4 -10  130.51   10.51
  -1  -4 -10  119.09    6.64
  -1  -4 -10  129.19   10.00
  -1  -4 -11   23.91    4.49
  -1  -4 -12  205.71   12.87
  -1  -3  15   97.48   11.75
  -1  -3  14   20.03    5.42
   1  -3 -13   60.73    6.32
   1  -3 -12  173.86    9.11
   1  -3 -12  193.76   11.52
   1  -3 -11   17.75    3.76
   1  -3 -11   20.68    3.32
   1  -3 -10  360.20   15.97
  -1  -3  10  345.37   12.97
  -1  -3  10  362.04   13.33
   1  -3 -10  345.40   13.61
   1  -3  -9  233.70   12.18
   1  -3  -9  214.26   10.27
  -1  -3   9  210.99   10.10
   1  -3  -8   68.19    5.53
   1  -3  -8   53.32    5.75
  -1  -3   8   58.64    5.20
   1  -3  -8   60.21    6.45
  -1  -3   8   61.22    6.14
  -1  -3   8   64.49    6.17
   1  -3  -8   62.13    6.49
   1  -3  -7  289.25   13.32
  -1  -3   7  281.14   12.77
   1  -3  -7  282.74   13.86
   1  -3  -7  286.53   13.33
  -1  -3   7  272.93   12.74
  -1  -3   7  262.25   14.12
  -1  -3   6 2811.20   61.51
  -1  -3   6 2899.04   66.86
   1  -3  -6 2996.61   67.82
   1  -3  -6 3009.59   64.33
   1  -3  -6 2905.84   68.96
   1  -3  -6 2938.17   65.76
   1  -3  -6 2965.28   69.17
  -1  -3   6 2971.78   67.87
   1  -3  -5 1532.20   37.23
   1  -3  -5 1483.05   34.21
   1  -3  -5 1534.63   39.82
  -1  -3   5 1398.80   33.89
   1  -3  -5 1456.69   39.04
  -1  -3   5 1474.46   37.86
   1  -3  -5 1530.10   37.39
   1  -3  -4  659.37   20.22
  -1  -3   4  662.66   21.79
  -1  -3   4  625.00   18.02
  -1  -3   4  639.08   19.80
   1  -3  -4  656.17   18.46
  -1  -3   3  343.66   13.41
  -1  -3   3  328.78   12.09
   1  -3  -3  346.29   13.67
   1  -3  -3  347.59   13.69
   1  -3  -3  340.62   10.58
  -1  -3   2  483.88   15.35
   1  -3  -2  474.79   16.29
  -1  -3   2  459.96   15.77
   1  -3  -2  477.16   12.22
   1  -3  -2  457.80   16.66
  -1  -3   1  599.43   19.09
  -1  -3   1  598.67   16.80
   1  -3  -1  601.65   18.57
  -1  -3   0 1489.81   38.34
  -1  -3   0 1489.41   33.19
   1  -3   0 1489.02   36.47
   1  -3   1 2069.77   48.75
   1  -3   1 2052.10   46.78
  -1  -3  -1 1974.07   49.73
   1  -3   1 2013.01   49.66
   1  -3   2 2610.16   59.26
  -1  -3  -2 2489.11   59.84
   1  -3   2 2354.79   53.52
   1  -3   2 2433.43   58.56
  -1  -3  -2 2559.39   57.97
   1  -3   2 2532.60   55.20
   1  -3   3 4171.23   91.41
   1  -3   3 4107.31   86.17
   1  -3   3 4017.21   85.56
  -1  -3  -3 4071.98   89.66
   1  -3   3 3949.46   85.05
   1  -3   3 3977.76   89.59
   1  -3   4 1263.53   35.69
   1  -3   4 1241.03   33.81
  -1  -3  -4 1314.90   36.16
  -1  -3  -4 1240.26   34.81
   1  -3   4 1284.03   29.73
   1  -3   4 1283.23   32.18
   1  -3   4 1228.95   30.80
   1  -3   5  900.17   24.82
  -1  -3  -5  925.11   28.39
   1  -3   5  926.46   28.87
   1  -3   5  899.77   22.07
  -1  -3  -5  944.59   29.13
  -1  -3  -5  910.67   28.75
   1  -3   5  941.16   26.28
   1  -3   5  953.41   26.91
   1  -3   6    6.01    1.78
   1  -3   6   17.36    3.08
  -1  -3  -6    4.29    1.77
  -1  -3  -6   12.17    3.09
   1  -3   6    6.99    2.24
   1  -3   6    5.52    2.43
   1  -3   6   21.73    1.82
  -1  -3  -6    9.21    2.58
  -1  -3  -6    4.50    1.91
  -1  -3  -7   39.77    5.28
  -1  -3  -7   40.20    4.90
   1  -3   7   41.04    5.39
  -1  -3  -7   46.52    5.27
   1  -3   7   36.90    4.24
   1  -3   7   37.87    4.67
   1  -3   8  316.84   15.10
  -1  -3  -8  324.41   15.66
  -1  -3  -8  341.43   15.88
  -1  -3  -8  329.07   15.06
  -1  -3  -8  345.73   12.13
   1  -3   8  323.92   14.23
   1  -3   8  334.62   14.68
   1  -3   9  642.39   15.49
  -1  -3  -9  787.41   25.08
  -1  -3  -9  823.79   26.31
  -1  -3  -9  783.04   18.99
   1  -3   9  836.42   24.41
  -1  -3  -9  782.67   26.60
  -1  -3 -10 1049.25   32.04
   1  -3  10 1026.86   30.72
  -1  -3 -11  438.79   18.42
  -1  -3 -12  244.59   13.27
  -1  -3 -13   65.03    6.68
  -1  -2  15    3.66    3.33
  -1  -2  14  368.57   21.52
  -1  -2  13   14.08    4.39
   1  -2 -12  267.97   12.02
  -1  -2  12  295.37   17.61
   1  -2 -12  267.65   10.03
  -1  -2  11 1317.52   32.19
   1  -2 -11 1368.50   33.36
   1  -2 -10  173.71    9.51
  -1  -2  10  158.96    7.17
   1  -2 -10  170.23    7.81
  -1  -2   9   99.80    5.45
  -1  -2   9  111.46    5.66
   1  -2  -9  104.68    7.11
   1  -2  -9  105.34    5.92
  -1  -2   9  111.25    8.47
  -1  -2   9  106.11    8.76
   1  -2  -9  105.00    9.04
   1  -2  -8  677.52   24.13
  -1  -2   8  687.37   23.82
   1  -2  -8  677.97   23.31
   1  -2  -8  696.73   19.23
  -1  -2   8  695.03   24.79
  -1  -2   8  647.00   25.07
   1  -2  -8  705.49   21.79
  -1  -2   8  679.04   23.12
  -1  -2   8  688.32   19.28
  -1  -2   8  643.35   18.22
  -1  -2   7  111.00    7.74
   1  -2  -7  120.00    8.23
   1  -2  -7  106.21    7.61
   1  -2  -7  107.50    5.88
   1  -2  -7   96.20    6.56
  -1  -2   7  114.64    7.66
  -1  -2   7   99.09    7.92
   1  -2  -6  150.56    8.74
  -1  -2   6  173.08    9.09
   1  -2  -6  170.44    9.33
   1  -2  -6  177.92    8.83
  -1  -2   6  155.02    8.61
   1  -2  -5 3995.16   90.48
  -1  -2   5 4197.01   90.77
   1  -2  -5 4290.80   91.26
   1  -2  -5 4207.47   91.31
   1  -2  -5 4131.69   91.40
  -1  -2   5 4229.26   91.23
  -1  -2   4 1652.10   37.71
  -1  -2   4 1774.15   41.87
   1  -2  -4 1793.72   41.89
   1  -2  -4 1800.42   41.16
   1  -2  -4 1800.65   38.22
   1  -2  -4 1735.60   41.95
   1  -2  -4 1766.10   40.44
   1  -2  -3 1780.50   38.35
   1  -2  -3 1687.06   35.58
  -1  -2   3 1721.04   39.69
   1  -2  -3 1705.26   39.32
   1  -2  -2 6210.58  125.09
  -1  -2   2 5883.31  126.63
  -1  -2   2 6185.33  128.02
   1  -2  -2 6280.18  127.86
  -1  -2   1  248.95    9.40
  -1  -2   1  262.87    8.62
   1  -2  -1  268.92    9.50
  -1  -2   0 4681.31  100.85
   1  -2   0 4792.33   99.01
  -1  -2   0 4746.10   96.36
  -1  -2  -1 1955.59   43.80
   1  -2   1 1779.57   38.21
   1  -2   1 1772.83   42.68
  -1  -2  -1 1794.13   42.14
   1  -2   1 1936.79   40.83
  -1  -2  -2  133.99    6.79
   1  -2   2  124.87    4.85
   1  -2   2  128.90    6.96
   1  -2   2  117.98    6.48
   1  -2   2  140.17    5.48
   1  -2   3  209.13    8.61
  -1  -2  -3  199.91    9.36
   1  -2   3  209.20    9.54
   1  -2   3  220.58    7.04
   1  -2   3  195.96    8.71
   1  -2   3  200.52    7.52
  -1  -2  -3  222.73    9.73
   1  -2   4 5780.54  123.89
  -1  -2  -4 5769.70  125.63
   1  -2   4 5897.53  119.26
  -1  -2  -4 5815.67  125.72
  -1  -2  -4 5994.24  125.17
   1  -2   4 5984.08  125.71
   1  -2   4 5770.32  122.23
   1  -2   5 1306.92   35.46
  -1  -2  -5 1332.65   35.56
   1  -2   5 1342.35   28.78
   1  -2   5 1317.99   34.79
  -1  -2  -5 1320.01   35.06
  -1  -2  -5 1219.36   35.33
  -1  -2  -5 1278.35   34.27
   1  -2   5 1326.19   33.35
   1  -2   6  117.37    7.24
   1  -2   6  130.17    8.48
   1  -2   6  113.69    3.92
  -1  -2  -6  108.81    7.52
   1  -2   6  122.87    9.21
   1  -2   6  115.15    6.95
  -1  -2  -6  126.85    8.27
  -1  -2  -6  104.30    7.81
   1  -2   6  111.80    7.77
  -1  -2  -6  113.97    7.28
   1  -2   7  313.80   13.32
   1  -2   7  284.06   14.04
  -1  -2  -7  297.25   13.13
   1  -2   7  274.25   15.12
   1  -2   7  310.41   15.08
  -1  -2  -7  295.85   14.12
  -1  -2  -7  295.10   12.86
   1  -2   7  284.59   13.60
   1  -2   7  292.34   12.22
   1  -2   8  251.67   13.64
   1  -2   8  258.96    8.11
   1  -2   8  277.38   13.21
  -1  -2  -8  251.80   12.00
   1  -2   8  268.57   11.90
  -1  -2  -8  275.73    8.21
   1  -2   8  252.25   13.35
  -1  -2  -9  915.96   27.32
   1  -2   9  853.08   19.86
   1  -2  10  196.56   10.29
  -1  -2 -10  189.07   10.60
  -1  -2 -11  107.99    7.96
   1  -2  12   10.10    4.03
  -1  -2 -12    9.44    2.71
   1  -2  13  311.00   20.23
   1  -2  14   19.59    5.80
  -1  -1  15  154.90   14.21
  -1  -1  14   47.00    7.71
  -1  -1  13  413.13   22.09
  -1  -1  12  199.44   14.10
  -1  -1  11   53.60    7.00
  -1  -1  10  176.46    6.59
  -1  -1  10  191.87   12.43
   1  -1 -10  186.07    8.30
   1  -1 -10  212.89   13.47
  -1  -1   9  950.65   30.37
  -1  -1   9  894.46   30.95
   1  -1  -9  911.13   24.15
   1  -1  -9  916.88   30.78
  -1  -1   9  929.16   30.14
  -1  -1   9  851.37   21.21
  -1  -1   9  966.79   29.73
   1  -1  -9  890.70   21.91
  -1  -1   8  253.97   13.02
  -1  -1   8  225.09   12.86
   1  -1  -8  230.48    9.31
   1  -1  -8  226.97    7.75
  -1  -1   8  223.37    6.90
  -1  -1   8  220.06    7.35
  -1  -1   8  251.82   12.48
  -1  -1   8  226.21   12.30
   1  -1  -8  222.45   12.57
  -1  -1   7  528.36   20.15
   1  -1  -7  540.87   15.90
   1  -1  -7  491.99   19.18
  -1  -1   7  536.86   19.40
   1  -1  -7  518.87   13.80
  -1  -1   7  532.52   18.76
  -1  -1   7  521.85   13.41
  -1  -1   6 1716.57   36.95
  -1  -1   6 1815.31   43.20
   1  -1  -6 1687.68   39.75
  -1  -1   6 1735.26   43.48
   1  -1  -6 1771.36   44.11
   1  -1  -6 1709.21   37.44
   1  -1  -6 1649.40   40.48
  -1  -1   5 1444.67   36.42
   1  -1  -5 1466.61   34.27
   1  -1  -5 1470.89   32.25
   1  -1  -5 1436.33   35.79
   1  -1  -5 1446.08   34.63
   1  -1  -5 1500.63   36.76
  -1  -1   5 1464.98   36.72
   1  -1  -5 1459.81   36.88
   1  -1  -4 5406.63  115.73
   1  -1  -4 5644.11  116.23
  -1  -1   4 5556.33  116.32
  -1  -1   4 5419.28  116.31
   1  -1  -4 5733.85  116.75
   1  -1  -4 5495.66  114.91
   1  -1  -3  608.31   16.38
  -1  -1   3  605.62   16.83
   1  -1  -3  631.91   16.74
   1  -1  -2  195.64    6.41
  -1  -1   2  200.60    7.21
   1  -1  -1  147.89    4.16
   1  -1  -1  150.42    5.45
  -1  -1   0 1837.72   38.82
   1  -1   0 1812.69   38.98
  -1  -1   0 1803.60   39.93
  -1  -1  -1 1168.70   26.44
   1  -1   1 1109.82   23.46
  -1  -1  -1 1125.62   26.39
   1  -1   1 1026.58   25.33
  -1  -1  -1 1056.04   25.52
  -1  -1  -2 5277.46  107.52
   1  -1   2 5337.61  107.93
  -1  -1  -2 5114.59  110.24
   1  -1   2 5320.33  109.57
  -1  -1  -3 4537.44   96.02
   1  -1   3 4652.84   94.66
   1  -1   3 4564.90   95.35
  -1  -1  -3 4349.39   93.74
   1  -1   3 4415.28   97.31
   1  -1   3 4479.42   94.13
  -1  -1  -3 4555.75   95.53
  -1  -1  -3 4470.99   95.34
   1  -1   4 2250.52   50.59
  -1  -1  -4 2166.76   50.56
   1  -1   4 2144.44   48.42
   1  -1   4 2128.56   49.71
  -1  -1  -4 2099.77   48.86
   1  -1   4 2096.97   51.69
   1  -1   4 2168.57   48.97
  -1  -1  -4 2107.12   48.86
  -1  -1  -4 2150.53   49.00
   1  -1   5 3120.27   70.39
   1  -1   5 3212.65   72.08
  -1  -1  -5 3215.52   72.11
   1  -1   5 3186.70   71.50
  -1  -1  -5 3119.70   70.27
   1  -1   5 3138.64   73.99
  -1  -1  -5 3128.90   69.79
   1  -1   5 3125.12   69.07
   1  -1   6    6.02    1.98
  -1  -1  -6    7.97    2.17
   1  -1   6    3.57    0.98
   1  -1   6    4.92    1.81
  -1  -1  -6    8.04    2.03
   1  -1   6    5.95    2.13
  -1  -1  -6    5.41    1.60
   1  -1   6    7.73    1.86
   1  -1   6    7.33    1.92
  -1  -1  -7  120.58    7.17
   1  -1   7  125.28    8.43
   1  -1   7  122.14    6.99
   1  -1   7  122.81    9.21
   1  -1   7  113.87    5.30
   1  -1   7  124.91    8.80
   1  -1   7  125.47    8.70
   1  -1   7  129.30    8.24
   1  -1   8  553.45   20.15
   1  -1   8  530.48   13.74
   1  -1   8  576.71   21.13
   1  -1   8  551.63   21.25
   1  -1   8  549.06   22.46
   1  -1   8  554.32   17.91
  -1  -1  -8  567.27   18.51
   1  -1   8  533.84   21.35
   1  -1   8  526.51   14.71
   1  -1   9  663.70   16.97
  -1  -1  -9  696.04   21.47
   1  -1   9  619.25   15.36
   1  -1   9  681.29   20.83
   1  -1  10  670.14   15.95
   1  -1  10  695.19   27.69
   1  -1  10  710.22   21.22
  -1  -1 -10  728.46   21.77
   1  -1  11  748.28   30.58
   1  -1  12  247.38   17.33
   1  -1  13   68.81    9.65
   1  -1  14  183.68   15.96
  -1   0  15    5.31    3.50
  -1   0  14  109.59   11.46
  -1   0  13  391.65   21.15
  -1   0  12  595.14   25.81
  -1   0  11  160.35   11.92
  -1   0  10 2925.15   70.99
  -1   0  10 3046.63   74.15
   1   0 -10 2793.80   74.55
   1   0  -9  948.48   32.42
  -1   0   9 1000.80   32.36
  -1   0   9 1013.13   32.09
  -1   0   9 1047.10   30.62
  -1   0   9 1017.12   31.95
  -1   0   9  951.46   31.88
  -1   0   9 1012.65   31.32
   1   0  -8  100.43    4.29
  -1   0   8  116.88    8.62
  -1   0   8  119.13    8.27
   1   0  -8  113.94    8.27
  -1   0   8  115.55    7.77
  -1   0   8   99.08    7.81
  -1   0   8  115.76    8.31
  -1   0   8  123.31    8.86
   1   0  -8  108.78    8.63
  -1   0   7   53.93    5.46
   1   0  -7   56.72    3.06
   1   0  -7   58.93    5.49
  -1   0   7   60.70    5.52
  -1   0   7   50.82    3.18
   1   0  -7   57.18    5.91
  -1   0   6   68.09    5.72
   1   0  -6   70.01    3.34
   1   0  -6   72.55    5.65
  -1   0   6   71.06    5.55
  -1   0   6   62.02    3.42
  -1   0   5   76.79    5.58
   1   0  -5   77.37    3.38
  -1   0   5   73.62    5.06
   1   0  -5   88.57    5.91
   1   0  -5   74.52    5.22
   1   0  -5   78.00    3.77
  -1   0   4 5093.44  106.15
   1   0  -4 5000.12  103.21
   1   0  -4 5169.44  107.40
   1   0  -4 5106.90  106.72
  -1   0   3 9987.78  198.31
   1   0  -3 9615.59  196.90
   1   0  -3 9857.90  199.68
   1   0  -3 9999.00  199.52
  -1   0   2  449.25   10.90
   1   0  -2  466.00   12.05
   1   0  -1 2333.05   47.19
  -1   0   1 2215.95   46.52
  -1   0   0 1338.97   29.04
   1   0   1 1259.73   27.31
   1   0   1 1246.24   25.80
  -1   0  -1 1200.52   27.61
   1   0   2   35.34    2.53
  -1   0  -2   32.13    2.78
   1   0   2   25.89    2.03
   1   0   2   26.70    2.42
  -1   0  -3 1235.36   29.54
  -1   0  -3 1207.32   30.88
   1   0   3 1229.25   30.90
   1   0   3 1300.55   29.62
   1   0   3 1272.49   30.98
   1   0   3 1271.17   29.71
   1   0   4    5.46    1.44
   1   0   4    4.46    1.53
  -1   0  -4    6.78    1.45
   1   0   4    5.87    1.34
   1   0   4    6.23    1.30
   1   0   4    5.10    1.51
   1   0   4    5.85    1.53
   1   0   5 1405.06   35.87
  -1   0  -5 1453.67   34.89
  -1   0  -5 1467.72   38.11
   1   0   5 1401.80   37.48
   1   0   5 1462.17   34.71
   1   0   5 1386.57   33.23
   1   0   5 1480.26   37.46
   1   0   5 1467.37   36.38
   1   0   6 2347.73   54.30
  -1   0  -6 2318.68   52.06
  -1   0  -6 2218.76   46.70
   1   0   6 2300.04   54.01
  -1   0  -6 2260.06   56.37
   1   0   6 2229.02   55.63
   1   0   6 2165.43   50.01
   1   0   6 2289.02   51.72
   1   0   6 2324.21   55.36
   1   0   7   11.17    2.56
   1   0   7    7.44    2.50
   1   0   7    5.83    2.05
   1   0   7   12.71    1.96
   1   0   7    7.49    2.26
  -1   0  -7   10.97    2.80
   1   0   7    4.99    2.00
   1   0   7   10.25    2.81
   1   0   7    9.93    2.03
   1   0   8    1.60    2.19
   1   0   8    0.85    1.55
   1   0   8    3.21    1.17
   1   0   8    1.71    1.93
  -1   0  -8    0.51    1.68
   1   0   8    8.58    2.88
   1   0   8    5.38    1.48
   1   0   8    3.71    1.91
   1   0   8    1.46    2.06
   1   0   8    4.80    1.64
   1   0   9   77.66    8.18
   1   0   9   77.62    4.99
   1   0   9   63.62    5.43
   1   0   9   70.11    7.48
   1   0   9   62.10    6.61
   1   0   9   70.65    4.62
   1   0  10  398.63   13.12
   1   0  10  390.82   12.65
   1   0  10  412.06   15.42
   1   0  11    3.71    2.70
   1   0  12  370.06   21.03
   1   0  13   17.72    5.51
   1   0  14    2.84    3.29
  -1   1  15  145.37   13.67
  -1   1  14   53.26    7.91
  -1   1  13  361.13   20.08
  -1   1  12  162.52   12.68
  -1   1  11   56.76    4.52
  -1   1  11   60.20    7.50
  -1   1  11   50.28    5.74
  -1   1  10  195.71   10.84
  -1   1  10  181.44    8.38
   1   1 -10  191.35   12.03
  -1   1  10  171.83   11.62
  -1   1  10  179.71   12.15
  -1   1   9  851.93   29.16
  -1   1   9  864.68   28.69
  -1   1   9  887.72   29.25
  -1   1   9  854.05   23.46
  -1   1   9  929.11   27.04
  -1   1   8  219.81   12.04
  -1   1   8  201.26   11.42
  -1   1   8  247.14   12.74
  -1   1   8  210.31    8.88
  -1   1   8  228.54   10.63
  -1   1   7  478.32   18.19
  -1   1   7  478.38   17.96
  -1   1   7  510.31   15.46
  -1   1   7  531.49   16.97
  -1   1   7  536.64   19.25
  -1   1   6 1781.18   40.72
  -1   1   6 1720.96   42.96
   1   1  -6 1692.74   44.11
  -1   1   6 1654.24   39.69
  -1   1   5 1442.55   34.11
  -1   1   5 1447.54   33.93
   1   1  -5 1426.94   37.15
  -1   1   5 1486.17   31.90
  -1   1   5 1380.29   35.73
  -1   1   4 5757.53  118.60
   1   1  -4 5761.16  121.22
  -1   1   4 5816.24  117.46
  -1   1   4 5599.81  119.72
  -1   1   4 5691.65  116.83
  -1   1   3  581.09   14.74
   1   1  -3  576.03   16.55
   1   1  -3  558.29   13.04
  -1   1   3  606.50   15.50
  -1   1   3  586.17   13.69
  -1   1   3  583.64   15.94
  -1   1   2  222.21    7.26
   1   1  -2  207.75    6.23
   1   1  -2  215.07    7.66
  -1   1   2  212.32    7.15
   1   1  -1  129.04    5.07
  -1   1   1  148.99    5.59
  -1   1   0 1812.87   39.93
  -1   1   0 1813.80   39.97
  -1   1  -1 1027.30   25.31
  -1   1  -2 5246.62  109.01
   1   1   2 5170.25  107.60
  -1   1  -2 5111.20  111.44
   1   1   3 4258.23   92.53
  -1   1  -3 4458.13   94.33
   1   1   3 4528.74   93.88
   1   1   3 4559.65   93.86
  -1   1  -3 4448.92   92.38
   1   1   4 2123.49   49.74
   1   1   4 2224.14   49.91
   1   1   4 2269.61   49.94
  -1   1  -4 2167.83   50.86
  -1   1  -4 2186.51   48.00
   1   1   5 2946.10   69.66
   1   1   5 3150.11   68.96
  -1   1  -5 3192.68   71.02
  -1   1  -5 3191.34   66.62
   1   1   5 3086.63   68.82
  -1   1  -6   13.35    3.27
   1   1   6    6.47    1.84
   1   1   6   11.79    2.53
  -1   1  -6    9.48    2.31
  -1   1  -7  103.31    7.89
   1   1   7  116.75    7.93
  -1   1  -7  141.76   10.39
   1   1   7  116.32    8.03
   1   1   7  131.93    9.38
   1   1   7  115.71    6.86
   1   1   7  119.39    7.00
   1   1   7  102.85    7.66
   1   1   8  559.30   20.24
  -1   1  -8  556.40   23.23
   1   1   8  499.38   19.71
   1   1   8  550.95   22.01
   1   1   8  514.87   17.31
   1   1   8  503.59   17.05
   1   1   8  513.42   19.89
   1   1   9  633.99   25.14
  -1   1  -9  622.32   25.76
   1   1   9  578.85   22.64
   1   1   9  628.62   19.43
   1   1   9  573.73   22.19
   1   1   9  598.92   19.22
   1   1  10  647.72   20.39
   1   1  10  649.12   20.22
   1   1  10  649.85   25.11
   1   1  11  721.26   29.53
   1   1  12  240.80   16.53
   1   1  13   69.41    9.28
   1   1  14  152.51   14.20
  -1   2  15    1.84    3.35
  -1   2  14  299.03   19.19
  -1   2  13   13.45    4.26
  -1   2  12  327.79   18.61
   1   2 -12  288.05   16.74
   1   2 -11 1381.44   42.36
  -1   2  11 1373.82   36.61
  -1   2  11 1416.69   43.96
  -1   2  10  149.12   10.37
  -1   2  10  170.29   11.85
   1   2 -10  171.02   11.46
  -1   2  10  149.33    8.64
   1   2  -9  102.76    9.14
  -1   2   9  104.21    8.93
  -1   2   9  104.48    8.13
  -1   2   9  112.32    9.19
   1   2  -9  109.90    8.66
  -1   2   9  114.31    7.29
   1   2  -8  617.30   23.47
  -1   2   8  648.20   23.78
  -1   2   8  616.15   21.75
  -1   2   8  655.36   23.58
  -1   2   8  679.12   23.08
   1   2  -8  684.30   23.30
  -1   2   8  621.79   20.40
   1   2  -7  106.77    8.11
  -1   2   7  107.49    8.03
  -1   2   7  112.49    7.24
  -1   2   7  109.83    8.12
   1   2  -7  106.29    7.65
  -1   2   7  112.70    7.61
  -1   2   7  108.82    6.90
  -1   2   6  167.45    8.55
  -1   2   6  147.11    9.06
   1   2  -6  142.00    8.83
   1   2  -6  171.45    9.94
   1   2  -6  159.15    8.96
  -1   2   5 4028.31   87.57
   1   2  -5 3990.17   80.96
   1   2  -5 4064.72   88.33
  -1   2   5 4180.48   87.73
  -1   2   5 3892.61   87.84
   1   2  -5 3919.16   88.02
   1   2  -5 4036.52   90.21
   1   2  -4 1624.90   39.49
  -1   2   4 1672.27   39.69
   1   2  -4 1632.28   41.58
  -1   2   4 1722.30   39.52
   1   2  -4 1666.26   40.12
  -1   2   4 1669.84   40.22
  -1   2   3 1690.81   39.36
   1   2  -3 1534.23   40.48
   1   2  -3 1638.92   37.85
   1   2  -3 1711.64   36.84
   1   2  -3 1643.08   40.52
  -1   2   3 1634.38   37.83
  -1   2   3 1693.29   39.44
   1   2  -2 6180.46  125.45
   1   2  -2 6183.18  127.97
  -1   2   2 5855.05  127.34
   1   2  -1  301.50   10.86
  -1   2   1  291.13   10.93
  -1   2   0 4545.40   94.96
  -1   2   0 4438.57   96.23
  -1   2  -1 1793.74   37.72
  -1   2  -1 1797.23   42.63
  -1   2  -1 1850.39   40.18
   1   2   2  141.60    7.22
  -1   2  -2  124.25    6.84
  -1   2  -2  135.41    7.57
  -1   2  -2  123.77    4.87
  -1   2  -3  211.47   10.69
   1   2   3  212.61    6.47
   1   2   3  212.95    9.62
  -1   2  -3  213.21    9.74
  -1   2  -3  213.67    7.89
  -1   2  -4 5688.60  122.78
   1   2   4 5502.39  114.67
   1   2   4 5680.72  118.87
   1   2   4 5553.56  118.88
  -1   2  -4 5815.14  119.98
  -1   2  -4 5278.46  116.43
  -1   2  -5 1236.51   36.35
   1   2   5 1196.18   29.90
   1   2   5 1184.49   32.16
  -1   2  -5 1219.81   33.35
  -1   2  -5 1177.07   31.05
   1   2   6  117.21    6.83
   1   2   6  104.45    7.76
   1   2   6  109.30    7.32
   1   2   6  110.00    7.35
  -1   2  -6  108.89    8.11
   1   2   7  256.21   11.78
   1   2   7  264.33   13.60
   1   2   7  282.05   13.34
   1   2   7  274.34   12.41
   1   2   7  277.44   14.15
   1   2   7  268.03   12.36
  -1   2  -7  286.66   14.05
  -1   2  -8  251.21   15.70
   1   2   8  239.42   11.96
   1   2   8  254.75   13.85
   1   2   8  241.25   11.83
  -1   2  -8  234.07   13.56
   1   2   8  268.36   12.32
   1   2   8  275.70   14.85
   1   2   9  862.74   27.85
   1   2   9  923.99   32.13
   1   2   9  839.13   26.46
   1   2   9  844.23   26.50
  -1   2  -9  892.28   33.89
  -1   2  -9  950.71   31.52
   1   2  10  171.52    9.95
   1   2  10  166.50   12.63
  -1   2 -10  192.87   14.55
   1   2  10  184.81   11.34
   1   2  11   88.20    9.68
   1   2  12    5.64    3.43
   1   2  13  255.33   17.96
  -1   3  14   26.93    6.25
  -1   3  13   62.03    8.62
   1   3 -12  167.09   13.78
  -1   3  12  169.56   13.61
   1   3 -12  185.23   13.14
   1   3 -11   11.69    3.71
  -1   3  11   17.77    4.49
  -1   3  11   14.48    3.48
   1   3 -11   21.81    5.10
  -1   3  10  352.32   15.55
  -1   3  10  362.04   18.47
  -1   3  10  350.33   15.99
   1   3 -10  320.24   16.55
   1   3  -9  185.06   11.68
  -1   3   9  214.28   11.39
  -1   3   9  174.98   10.42
   1   3  -9  186.04   12.52
   1   3  -8   52.86    5.74
  -1   3   8   56.44    5.89
  -1   3   8   55.86    5.87
  -1   3   8   63.42    5.63
   1   3  -8   49.51    6.19
  -1   3   8   59.05    6.38
  -1   3   7  296.15   13.35
   1   3  -7  258.42   12.78
   1   3  -7  278.92   14.79
  -1   3   7  313.12   13.67
  -1   3   7  268.62   13.19
   1   3  -7  251.88   13.10
   1   3  -6 2645.65   64.16
   1   3  -6 2775.86   67.19
   1   3  -6 2794.83   64.42
  -1   3   6 2806.53   64.77
   1   3  -6 2682.02   56.04
   1   3  -6 2713.13   68.72
   1   3  -5 1368.11   39.64
  -1   3   5 1366.09   35.28
   1   3  -5 1378.27   35.76
   1   3  -5 1383.34   39.03
   1   3  -5 1386.88   31.16
  -1   3   5 1393.43   35.69
   1   3  -5 1354.60   36.11
  -1   3   5 1460.83   37.56
   1   3  -4  558.31   20.58
   1   3  -4  582.55   17.52
   1   3  -4  606.22   20.91
   1   3  -4  570.68   16.00
   1   3  -4  599.68   18.76
  -1   3   4  617.01   19.91
   1   3  -3  303.09   13.36
   1   3  -3  297.81   10.13
   1   3  -3  311.15   13.15
   1   3  -3  304.02   10.78
   1   3  -3  309.97   11.75
   1   3  -2  414.87   14.59
   1   3  -2  411.96   11.52
   1   3  -2  430.00   14.15
   1   3  -2  430.50   14.20
   1   3  -2  424.88   16.05
   1   3  -1  529.74   16.77
   1   3  -1  515.36   17.93
   1   3  -1  489.90   15.07
  -1   3   1  506.64   15.55
  -1   3   0 1516.74   35.61
  -1   3   0 1472.56   35.74
  -1   3  -1 1914.10   46.00
  -1   3  -1 1925.09   43.82
  -1   3  -1 1864.06   40.46
  -1   3  -2 2446.97   57.11
  -1   3  -2 2319.33   50.34
  -1   3  -2 2326.76   52.27
  -1   3  -3 3932.57   90.11
   1   3   3 3985.99   84.82
   1   3   3 3886.22   88.49
  -1   3  -3 3897.13   83.01
  -1   3  -3 3945.30   89.00
  -1   3  -4 1176.67   33.63
  -1   3  -4 1186.96   35.49
   1   3   4 1161.09   25.45
   1   3   4 1184.26   31.00
   1   3   4 1141.98   33.10
   1   3   4 1238.80   33.69
  -1   3  -4 1121.15   29.05
  -1   3  -5  833.15   27.28
  -1   3  -5  856.97   29.41
   1   3   5  848.60   20.99
   1   3   5  875.84   26.93
   1   3   5  861.84   26.82
  -1   3  -5  829.19   23.84
   1   3   6    5.36    2.31
  -1   3  -6    3.34    1.74
  -1   3  -6    6.09    2.59
   1   3   6    9.89    1.80
   1   3   6    4.33    1.98
  -1   3  -6    8.51    2.25
  -1   3  -7   42.46    5.51
  -1   3  -7   56.98    7.30
   1   3   7   37.24    3.85
  -1   3  -7   40.96    4.70
   1   3   7   36.82    4.88
   1   3   7   33.77    4.87
   1   3   7   39.62    5.57
   1   3   7   42.06    5.02
   1   3   8  304.93   16.38
   1   3   8  318.24   14.88
  -1   3  -8  301.22   16.04
   1   3   8  280.73   14.04
   1   3   8  310.66   12.70
   1   3   9  741.75   25.31
   1   3   9  722.44   28.52
  -1   3  -9  767.72   28.69
   1   3   9  720.97   25.06
   1   3   9  711.83   23.27
   1   3  10  903.39   28.66
  -1   3 -10  953.03   34.13
   1   3  10 1003.97   35.64
  -1   3 -11  405.63   21.63
   1   3  11  470.07   23.53
  -1   3 -11  470.92   25.37
   1   3  12  237.90   16.87
   1   3  13   52.92    8.38
   1   4 -13  220.04   16.88
   1   4 -13  229.34   15.31
   1   4 -12  288.64   18.82
   1   4 -12  317.65   17.78
   1   4 -11  148.47   13.02
   1   4 -11  141.08   11.11
   1   4 -10  818.16   28.73
  -1   4  10  767.07   25.47
   1   4  -9  423.81   18.56
  -1   4   9  400.78   16.03
   1   4  -8   43.50    5.37
  -1   4   8   37.18    4.22
  -1   4   8   37.59    5.26
   1   4  -7  125.41    8.92
   1   4  -7  124.59   10.35
   1   4  -7  126.69    8.68
  -1   4   7  142.57    9.29
   1   4  -7  140.13   11.29
   1   4  -7  116.79    4.57
  -1   4   7  122.94    9.19
   1   4  -6  139.24    8.57
   1   4  -6  139.45   10.56
  -1   4   6  154.87    9.13
   1   4  -6  142.05    8.93
   1   4  -6  139.11   10.97
   1   4  -6  144.52    6.05
  -1   4   6  143.95    9.69
   1   4  -5  519.93   17.54
   1   4  -5  535.74   21.86
   1   4  -5  533.65   18.76
  -1   4   5  586.08   20.98
   1   4  -5  533.97   15.74
   1   4  -5  553.81   22.08
   1   4  -4 1896.76   50.30
   1   4  -4 1939.00   44.77
   1   4  -4 1922.85   51.12
   1   4  -4 1928.94   47.09
  -1   4   4 1960.21   49.48
   1   4  -4 1824.63   44.26
   1   4  -3 3121.26   73.41
   1   4  -3 3268.52   71.12
   1   4  -3 3111.18   69.70
   1   4  -3 2956.82   66.50
   1   4  -3 3321.77   75.97
   1   4  -2  401.30   15.44
  -1   4   2  432.60   14.04
   1   4  -2  459.59   15.52
   1   4  -2  413.56   15.15
   1   4  -2  453.15   18.38
   1   4  -2  389.69   10.98
  -1   4   1 1015.79   26.72
   1   4  -1  988.33   21.38
   1   4  -1  935.73   26.24
   1   4  -1  980.29   30.81
   1   4  -1  955.87   28.01
   1   4   0 1251.12   30.73
  -1   4   0 1340.83   33.96
  -1   4  -1  948.43   26.25
  -1   4  -1  973.46   27.99
   1   4   1  926.09   21.81
  -1   4  -1  937.69   22.79
   1   4   1  927.30   21.79
  -1   4  -2   68.95    6.21
  -1   4  -2   55.30    4.56
   1   4   2   64.45    3.94
  -1   4  -2   57.58    3.70
  -1   4  -3  992.09   25.29
  -1   4  -3  993.23   26.45
   1   4   3  977.41   30.67
  -1   4  -3 1060.45   32.11
   1   4   3 1032.31   26.33
  -1   4  -4  898.75   29.98
  -1   4  -4  868.23   24.15
  -1   4  -4  937.85   31.24
   1   4   4  970.24   29.76
   1   4   4  885.22   28.89
   1   4   4  935.53   25.60
  -1   4  -5  928.71   31.34
  -1   4  -5  983.68   33.13
  -1   4  -5  918.93   26.01
   1   4   5  941.00   30.20
   1   4   5  985.46   30.64
  -1   4  -6  820.75   28.96
  -1   4  -6  845.73   31.34
   1   4   6  780.09   19.14
  -1   4  -6  813.10   24.39
   1   4   6  812.98   27.64
   1   4   6  859.51   28.17
   1   4   6  872.77   26.23
   1   4   7   85.04    4.75
   1   4   7   96.39    7.75
  -1   4  -7  109.55    9.55
  -1   4  -7   95.19    9.94
  -1   4  -7   86.08    6.94
   1   4   8  217.87    9.19
  -1   4  -8  228.49   12.20
  -1   4  -8  219.90   15.92
  -1   4  -8  239.82   14.79
  -1   4  -9  124.18   12.42
  -1   4  -9  123.86   11.11
  -1   4 -10  118.40   12.37
  -1   4 -10  118.23   11.21
  -1   4 -11   23.78    5.38
  -1   4 -12  173.46   14.34
   1   5 -13  174.26   13.46
   1   5 -12   77.16   10.07
   1   5 -12   66.16    8.32
   1   5 -11   18.17    4.20
   1   5 -10   44.24    6.12
   1   5  -9  295.11   15.48
   1   5  -8   88.90    9.32
   1   5  -8   75.49    7.32
   1   5  -7  373.65   19.93
   1   5  -7  377.32   16.43
  -1   5   7  383.44   16.84
   1   5  -7  370.63   19.45
   1   5  -7  365.01   11.64
   1   5  -6  105.79    9.63
   1   5  -6   80.76    6.85
  -1   5   6   92.99    7.33
   1   5  -6  103.95    9.73
   1   5  -6   84.50    5.38
   1   5  -5  642.18   25.18
   1   5  -5  651.13   21.99
   1   5  -5  622.99   25.73
   1   5  -5  655.15   19.58
   1   5  -4 2045.91   54.03
  -1   5   4 2065.19   46.92
   1   5  -4 1994.24   50.00
   1   5  -4 1917.94   55.20
  -1   5   4 1922.44   52.68
  -1   5   3  381.89   13.24
   1   5  -3  357.61   14.76
   1   5  -3  347.63   17.91
   1   5  -3  376.76   16.45
  -1   5   2  282.38   11.34
   1   5  -2  268.36   12.29
   1   5  -2  257.98   12.35
   1   5  -2  273.74   15.16
   1   5  -2  254.41   12.36
   1   5  -1   59.62    5.13
   1   5  -1   46.86    5.20
  -1   5   1   56.29    4.94
   1   5  -1   51.99    6.35
  -1   5   1   44.88    5.14
   1   5   0  283.11   13.66
  -1   5   0  282.67   13.10
  -1   5   0  295.41   12.92
   1   5   0  271.77   10.71
   1   5   1  131.27    5.72
  -1   5  -1  118.69    8.35
   1   5   1  112.81    8.59
  -1   5  -1  119.79    6.04
  -1   5  -1  123.16    8.00
   1   5   1  112.59    3.93
  -1   5  -2 1886.27   43.11
   1   5   2 1850.47   41.28
  -1   5  -2 1942.06   50.27
   1   5   3  616.67   23.62
   1   5   3  647.51   23.89
  -1   5  -3  633.33   24.00
   1   5   3  621.81   17.73
  -1   5  -3  619.06   18.07
  -1   5  -4  644.19   26.01
  -1   5  -4  683.57   26.15
   1   5   4  650.20   19.59
  -1   5  -4  635.68   19.23
  -1   5  -5 1010.51   34.83
  -1   5  -5 1016.65   34.18
  -1   5  -5  927.50   26.73
  -1   5  -6  235.66   14.89
  -1   5  -6  256.70   16.09
   1   5   6  223.66   11.34
  -1   5  -7   92.79    9.57
  -1   5  -7  106.34   10.93
   1   5   7   90.85    7.59
  -1   5  -7   96.64    7.27
  -1   5  -8  215.67   16.44
  -1   5  -8  255.98   16.04
  -1   5  -8  229.56   12.33
  -1   5  -9   71.38    9.84
  -1   5  -9   71.02    8.92
  -1   5  -9   61.47    6.73
  -1   5 -10  138.40   12.60
  -1   5 -10  138.78   13.72
  -1   5 -11  435.73   23.88
  -1   5 -11  499.50   27.41
  -1   5 -12   70.20    9.67
   1   6 -13   15.21    4.43
   1   6 -12   84.93    9.05
   1   6 -11  421.80   20.47
   1   6 -10  285.79   15.83
   1   6  -9  121.86    9.94
   1   6  -8  277.07   14.72
   1   6  -8  297.67   18.56
   1   6  -7   13.52    3.24
  -1   6   7   14.59    2.34
   1   6  -7    9.40    3.85
   1   6  -7   19.14    2.75
  -1   6   6   16.20    2.45
   1   6  -6   18.53    3.56
   1   6  -6   19.68    4.78
   1   6  -6   14.46    4.01
  -1   6   5  565.93   16.94
   1   6  -5  535.48   24.83
   1   6  -5  507.72   19.67
   1   6  -5  537.29   23.45
   1   6  -5  530.33   18.45
  -1   6   4  506.13   16.18
   1   6  -4  487.42   23.41
   1   6  -4  488.68   18.15
   1   6  -4  497.30   18.79
   1   6  -4  457.86   20.61
  -1   6   3  865.93   24.00
   1   6  -3  802.38   31.48
   1   6  -3  764.73   25.63
   1   6  -3  848.41   26.68
   1   6  -3  811.26   27.99
  -1   6   2 1192.06   31.92
   1   6  -2 1141.20   39.10
   1   6  -2 1168.65   33.76
   1   6  -2 1168.83   34.30
   1   6  -2 1138.67   34.31
   1   6  -1  128.85    9.39
   1   6  -1  126.96    8.18
   1   6  -1  116.35   10.62
  -1   6   1  131.82    8.42
   1   6   0   88.18    6.01
  -1   6   0   81.91    6.93
  -1   6   0   80.23    7.34
  -1   6  -1  667.06   23.47
  -1   6  -1  711.48   24.26
  -1   6  -1  645.45   19.27
  -1   6  -2   31.10    4.82
  -1   6  -2   31.60    4.39
  -1   6  -2   25.38    2.99
  -1   6  -3   34.65    5.48
  -1   6  -3   25.87    3.12
   1   6   3   30.98    2.71
  -1   6  -3   21.93    3.64
  -1   6  -4  535.91   23.08
  -1   6  -4  468.77   15.98
  -1   6  -4  476.33   22.93
   1   6   4  486.56   15.18
  -1   6  -4  471.14   17.60
  -1   6  -5  221.11   15.06
  -1   6  -5  210.88   14.55
   1   6   5  224.63   10.13
  -1   6  -5  208.68   10.15
  -1   6  -6  126.28   11.42
  -1   6  -6  130.57   11.93
   1   6   6  119.42    8.03
  -1   6  -6  116.66    7.77
  -1   6  -7  209.10   14.94
  -1   6  -7  180.55   10.27
  -1   6  -7  184.11   14.65
   1   6   7  182.74   10.77
  -1   6  -8    4.86    2.28
  -1   6  -8    4.03    3.06
  -1   6  -8    4.56    3.17
  -1   6  -9   55.55    8.49
  -1   6  -9   66.06    9.48
  -1   6  -9   53.62    6.24
  -1   6 -10   63.30    9.22
  -1   6 -10   48.21    8.64
  -1   6 -11    4.60    3.19
   1   7 -12   82.29    8.98
   1   7 -11    2.55    2.32
   1   7 -10   65.76    8.04
   1   7  -9   25.80    4.82
   1   7  -8   61.81    9.11
   1   7  -8   61.81    6.91
   1   7  -7   36.32    7.31
   1   7  -7   37.66    5.38
   1   7  -6  437.14   18.78
   1   7  -6  470.09   17.22
   1   7  -6  486.37   25.02
  -1   7   5  321.96   11.66
   1   7  -5  296.66   19.01
   1   7  -5  283.62   14.42
   1   7  -5  297.15   13.83
   1   7  -5  314.37   17.53
   1   7  -4    6.54    2.77
  -1   7   4    6.97    1.91
   1   7  -4    5.89    2.44
   1   7  -4    5.76    3.13
  -1   7   3  367.72   14.06
   1   7  -3  322.69   15.27
   1   7  -3  352.39   17.25
   1   7  -3  347.52   20.28
   1   7  -2   22.47    3.97
   1   7  -2   28.28    5.91
  -1   7   2   32.02    4.14
   1   7  -2   30.31    4.53
  -1   7   1  281.45   13.17
   1   7  -1  259.56   12.51
   1   7  -1  241.42   16.62
   1   7   0  200.34   14.96
  -1   7   0  183.83   14.37
  -1   7   0  198.31   11.55
  -1   7   0  180.20    9.25
  -1   7  -1  254.80   14.04
  -1   7  -1  260.14   10.91
  -1   7  -2  150.00   11.03
  -1   7  -2  139.62    7.57
  -1   7  -3  905.30   31.90
  -1   7  -3  867.16   24.61
  -1   7  -4  373.17   21.49
  -1   7  -4  398.27   14.59
  -1   7  -4  409.34   20.79
  -1   7  -4  433.97   17.20
  -1   7  -5   14.31    4.63
  -1   7  -5   11.26    2.56
  -1   7  -5   15.67    4.34
  -1   7  -6   50.88    5.24
  -1   7  -6   68.04    9.18
  -1   7  -6   66.65    8.90
  -1   7  -7   37.42    4.64
  -1   7  -7   52.81    8.07
  -1   7  -7   46.70    7.66
  -1   7  -8   33.85    4.71
  -1   7  -8   25.42    6.31
  -1   7  -8   32.29    6.56
  -1   7  -9  204.57   17.19
  -1   7  -9  193.63   11.70
  -1   7  -9  191.30   15.69
   1   8  -9   50.44    6.56
   1   8  -8   14.12    5.08
   1   8  -8    8.26    3.09
   1   8  -7   85.76    8.10
   1   8  -7   92.20   11.33
   1   8  -6  110.64    9.02
   1   8  -6  135.03   13.76
   1   8  -5  125.35    9.39
   1   8  -5  125.64   13.07
   1   8  -4  241.93   13.26
   1   8  -4  242.66   17.82
   1   8  -3  282.97   19.21
   1   8  -3  267.44   14.25
   1   8  -2  189.90   11.84
   1   8  -2  216.82   16.59
  -1   8   2  192.37   10.70
   1   8  -1   65.05    6.96
   1   8  -1   53.26    8.62
  -1   8   1   71.52    6.68
  -1   8   0  132.76    8.12
  -1   8   0  159.50   10.72
   1   8   0  149.21   13.63
  -1   8   0  138.93   13.47
  -1   8  -1   26.64    3.54
   1   8   1   42.38    7.27
  -1   8  -1   34.80    5.35
  -1   8  -2  102.37    9.38
  -1   8  -2   90.83    6.27
  -1   8  -3  209.32   14.06
  -1   8  -3  173.19    8.92
  -1   8  -4  232.54   15.50
  -1   8  -4  184.52    9.39
  -1   8  -5  121.81   11.85
  -1   8  -5  137.93    8.20
  -1   8  -5  149.67   14.21
  -1   8  -6   76.35    9.78
  -1   8  -6   71.60   10.07
  -1   8  -7   12.75    4.82
  -1   8  -7   22.60    5.88
  -1   8  -8   24.89    6.32
   1   9  -5   81.15    7.84
   1   9  -5   74.90   10.72
   1   9  -4  136.61   10.12
   1   9  -4  208.95   17.15
   1   9  -3   21.86    4.31
   1   9  -3   39.93    7.80
   1   9  -2   32.65    5.04
   1   9  -2   38.59    7.91
   1   9  -1   61.67    6.99
   1   9  -1   46.29    8.42
  -1   9   1   72.60   10.37
   1   9   0   10.02    4.54
  -1   9   0   10.40    4.42
  -1   9  -1   59.19    9.39
   1   9   1   49.78    8.53
   1   9   2  294.62   20.58
  -1   9  -2  309.88   17.27
  -1   9  -3   83.80    9.25
  -1   9  -4   50.02    7.64
  -1   9  -5   90.26   10.59
  -1   9  -6   35.47    6.88
  -2 -10   4    4.00    3.72
  -2 -10   3   31.24    6.58
  -2  -9   5  116.85   10.89
   2  -9  -4  103.77   11.45
  -2  -9   4  114.58   11.12
  -2  -9   3   24.79    5.58
   2  -9  -3   10.26    4.80
   2  -9  -2  191.38   15.13
  -2  -9   2  191.61   15.05
   2  -9  -1  354.35   20.59
  -2  -9   1  317.09   19.76
  -2  -9   0  136.03   13.03
   2  -9   0  139.03   12.79
  -2  -9  -1  257.90   18.32
   2  -9   1  247.41   16.94
   2  -9   2  129.90   12.02
  -2  -9  -2  159.62   14.31
  -2  -9  -3   38.93    7.63
   2  -9   3   46.96    7.19
   2  -9   4   44.65    6.84
   2  -8  -8   43.47    7.53
   2  -8  -7  146.63   13.19
  -2  -8   6  146.90   11.36
   2  -8  -5   57.91    8.31
  -2  -8   5   57.32    7.43
  -2  -8   4   88.10    9.30
   2  -8  -4   96.65   10.47
   2  -8  -3  118.81   11.47
  -2  -8   3  151.19   12.27
  -2  -8   3  146.82    9.72
   2  -8  -2  166.63   13.49
  -2  -8   2  173.98   13.63
  -2  -8   1  142.98   12.44
   2  -8  -1  124.98   11.49
  -2  -8   0    9.71    3.88
   2  -8   0   12.27    4.34
   2  -8   1  224.16   15.13
  -2  -8  -1  209.15   15.65
   2  -8   2  107.54   10.20
  -2  -8  -2   97.24   10.94
  -2  -8  -3    6.98    3.83
   2  -8   3   10.45    3.86
  -2  -8  -4   66.30    9.22
   2  -8   4   43.59    6.56
   2  -8   5  186.12   12.62
  -2  -8  -6  155.44   14.34
  -2  -8  -6  131.05   13.27
  -2  -8  -7   95.73   11.28
  -2  -8  -8    2.71    2.98
   2  -7 -12   45.89    7.55
   2  -7 -11   36.11    6.69
   2  -7 -10   86.72   10.02
   2  -7  -9  551.48   25.90
   2  -7  -8  166.35   13.49
   2  -7  -7  189.18   14.10
  -2  -7   7  200.67   11.66
   2  -7  -6  353.15   11.73
  -2  -7   6  430.57   18.61
  -2  -7   5   48.11    6.26
   2  -7  -4    9.80    3.93
  -2  -7   4   18.92    4.26
  -2  -7   4   15.20    3.47
  -2  -7   3  294.36   16.53
   2  -7  -3  292.78   17.06
  -2  -7   3  293.63   13.83
  -2  -7   2  232.97   14.70
   2  -7  -2  197.49   13.73
  -2  -7   1  622.19   26.70
   2  -7  -1  645.86   26.24
  -2  -7   1  645.62   19.89
  -2  -7   0 1300.43   43.06
   2  -7   0 1320.78   41.60
  -2  -7  -1  317.62   18.33
   2  -7   1  298.50   16.42
   2  -7   2   58.38    7.22
  -2  -7  -2   65.26    8.51
  -2  -7  -3  154.91   13.11
   2  -7   3  135.70   10.53
   2  -7   4   37.27    5.49
  -2  -7  -4   42.21    7.22
   2  -7   5    6.15    2.64
  -2  -7  -6  422.53   23.12
  -2  -7  -6  384.84   22.07
   2  -7   6  417.62   17.96
  -2  -7  -7  138.91   12.87
  -2  -7  -7  140.80   13.37
  -2  -7  -8  116.82   11.98
  -2  -7  -8   95.86   11.09
  -2  -7  -8   94.31    9.57
  -2  -7  -9  225.19   17.17
  -2  -7  -9  244.89   15.76
  -2  -7  -9  224.63   16.80
  -2  -7 -10   43.38    6.70
  -2  -7 -10   43.79    7.82
   2  -6 -14   62.26    8.25
   2  -6 -13   67.70    8.51
   2  -6 -12   54.06    7.60
   2  -6 -12   44.52    6.15
   2  -6 -11   19.39    5.18
   2  -6 -10   92.24    9.61
   2  -6  -9   47.06    7.02
   2  -6  -8   79.97    8.72
   2  -6  -7   62.07    7.61
   2  -6  -7   66.95    3.91
  -2  -6   7   73.50    6.39
   2  -6  -6  171.92   12.49
  -2  -6   6  170.23   10.41
   2  -6  -6  149.43    6.26
  -2  -6   5  149.92   10.20
  -2  -6   5  147.51   10.36
  -2  -6   4  187.72   12.03
   2  -6  -4  216.67   13.58
  -2  -6   4  214.46   11.79
   2  -6  -4  209.15   13.44
   2  -6  -3   15.49    4.04
   2  -6  -3   14.49    3.98
  -2  -6   3   16.82    4.18
   2  -6  -2  222.91   13.53
  -2  -6   2  208.20   13.36
  -2  -6   2  257.43   11.35
   2  -6  -2  236.80   13.70
  -2  -6   1  422.71   19.79
   2  -6  -1  383.91   18.37
  -2  -6   1  422.84   14.31
   2  -6  -1  402.44   18.35
   2  -6   0   32.07    5.05
  -2  -6   0   20.96    4.65
   2  -6   0   22.45    4.20
   2  -6   1  213.55    5.87
   2  -6   1  210.41   12.13
  -2  -6  -1  225.67   14.41
   2  -6   1  220.53   12.86
   2  -6   2  168.91    6.29
   2  -6   2  173.68   10.65
  -2  -6  -2  177.78   12.99
   2  -6   2  170.69   11.09
   2  -6   3    2.40    1.97
   2  -6   3   -0.18    1.49
  -2  -6  -3    1.40    2.55
   2  -6   3    1.68    1.84
   2  -6   4  223.80   11.58
   2  -6   4  221.64    9.46
   2  -6   4  222.94   12.29
   2  -6   5  500.27   16.78
  -2  -6  -5  505.32   24.07
   2  -6   5  464.42   18.78
   2  -6   6  169.41   10.17
  -2  -6  -6  184.54   13.96
  -2  -6  -6  199.98   14.67
  -2  -6  -7   58.47    8.44
   2  -6   7   51.10    5.47
  -2  -6  -7   69.33    8.72
  -2  -6  -8  102.91    9.66
  -2  -6  -8  113.27   11.35
  -2  -6  -8  133.72   12.19
  -2  -6  -9   21.78    5.54
  -2  -6  -9   19.35    5.11
  -2  -6  -9   20.99    4.60
  -2  -6 -10   31.86    6.32
  -2  -6 -10   41.17    6.50
  -2  -6 -11   91.42   10.01
  -2  -6 -11   89.25    9.80
  -2  -6 -12   48.46    7.52
   2  -5 -14  170.51   12.65
   2  -5 -13   40.31    6.31
   2  -5 -12  117.91    8.66
   2  -5 -12   99.24    9.58
   2  -5 -11  108.18    8.58
   2  -5 -11  108.37   10.01
   2  -5 -10  113.24    9.88
   2  -5  -9  112.70    9.79
   2  -5  -8 1227.06   39.14
   2  -5  -8 1283.01   35.95
   2  -5  -7  703.25   22.35
  -2  -5   7  642.29   20.50
   2  -5  -7  726.66   26.86
   2  -5  -6  372.55   17.70
   2  -5  -6  339.95   10.15
  -2  -5   6  347.56   14.30
  -2  -5   6  386.78   17.73
   2  -5  -6  375.70   13.91
  -2  -5   5  520.26   20.28
   2  -5  -5  523.64   20.97
   2  -5  -5  489.99   15.92
  -2  -5   5  499.53   18.66
  -2  -5   4  342.56   14.91
   2  -5  -4  316.45   15.75
   2  -5  -4  332.10   15.97
   2  -5  -4  327.29   10.98
  -2  -5   4  291.77   14.20
   2  -5  -3  399.78   18.26
  -2  -5   3  365.18   16.63
   2  -5  -3  403.44   17.72
   2  -5  -3  411.94   17.69
   2  -5  -3  400.33   11.52
  -2  -5   2 1496.10   36.59
   2  -5  -2 1409.93   41.81
  -2  -5   2 1364.28   40.36
   2  -5  -2 1390.38   40.04
   2  -5  -2 1411.56   31.14
  -2  -5   1 1630.18   38.15
  -2  -5   1 1555.16   44.82
   2  -5  -1 1539.83   43.00
  -2  -5   0  450.40   12.82
   2  -5   0  442.78   19.65
  -2  -5   0  417.08   19.17
   2  -5   0  418.67   17.22
   2  -5   1 1079.35   34.54
   2  -5   1 1082.81   31.43
  -2  -5  -1 1019.85   34.26
   2  -5   2  465.09   19.51
   2  -5   2  429.17   19.49
  -2  -5  -2  462.20   20.64
  -2  -5  -2  441.39   18.30
   2  -5   2  440.31   17.00
   2  -5   2  444.06   13.32
   2  -5   3  496.33   20.55
  -2  -5  -3  429.94   20.54
  -2  -5  -3  419.20   18.18
   2  -5   3  425.44   16.32
   2  -5   3  425.25   14.04
   2  -5   3  478.96   20.29
   2  -5   4  194.48    9.07
   2  -5   4  183.61    9.49
   2  -5   5  653.17   21.03
  -2  -5  -5  697.99   27.47
   2  -5   5  661.50   20.53
  -2  -5  -6  244.49   15.43
   2  -5   6  233.37   10.07
  -2  -5  -6  238.48   15.08
   2  -5   6  245.97   10.72
   2  -5   6  237.14   11.53
   2  -5   7  593.88   21.16
  -2  -5  -7  581.57   23.82
  -2  -5  -7  596.32   25.84
   2  -5   7  583.17   19.56
  -2  -5  -7  605.00   25.73
  -2  -5  -8  525.37   22.90
  -2  -5  -8  512.95   23.86
  -2  -5  -8  545.91   24.21
  -2  -5  -9   48.51    7.29
  -2  -5  -9   57.61    7.33
  -2  -5  -9   52.38    7.33
  -2  -5 -10   32.31    5.77
  -2  -5 -10   25.96    5.58
  -2  -5 -11   19.73    4.83
  -2  -5 -11   20.35    4.82
  -2  -5 -12   46.56    7.05
  -2  -4  15   76.12    9.97
   2  -4 -14   68.96    7.40
   2  -4 -13  360.48   17.56
   2  -4 -12    1.67    1.55
   2  -4 -12    2.16    2.58
   2  -4 -11   70.24    6.10
   2  -4 -11   69.27    7.51
   2  -4 -10  370.09   17.66
   2  -4 -10  342.35   16.86
   2  -4  -9   98.69    8.38
   2  -4  -9  107.23    8.95
   2  -4  -8  114.74    8.57
   2  -4  -8  143.83   10.02
   2  -4  -7 1104.56   33.93
  -2  -4   7 1165.03   36.11
  -2  -4   7 1099.42   33.11
   2  -4  -7 1115.90   33.69
   2  -4  -7 1115.71   34.60
   2  -4  -7 1092.93   31.84
  -2  -4   6  780.45   26.39
   2  -4  -6  755.12   25.53
   2  -4  -6  758.31   22.63
   2  -4  -6  738.69   25.34
   2  -4  -6  719.69   24.54
  -2  -4   6  680.82   20.47
   2  -4  -5  167.11    8.13
   2  -4  -5  151.89    5.02
  -2  -4   5  169.49   10.86
  -2  -4   5  166.79   10.22
   2  -4  -5  172.43   10.39
   2  -4  -5  157.37    9.69
  -2  -4   5  152.15    8.30
  -2  -4   4  548.70   20.75
   2  -4  -4  543.43   16.00
   2  -4  -4  514.82   19.80
  -2  -4   4  520.25   18.20
   2  -4  -3  811.84   20.73
  -2  -4   3  762.83   24.68
  -2  -4   3  835.33   24.62
   2  -4  -3  830.41   26.02
  -2  -4   2 1906.62   49.43
  -2  -4   2 1945.79   46.01
   2  -4  -2 1959.03   48.93
  -2  -4   1  588.45   21.46
   2  -4  -1  576.29   19.90
  -2  -4   1  586.21   16.75
  -2  -4   0    5.87    1.16
   2  -4   0    5.28    1.92
   2  -4   1  957.47   29.75
  -2  -4  -1  943.97   27.75
   2  -4   1  924.63   26.61
  -2  -4  -1  906.65   30.21
   2  -4   2 1234.70   36.39
   2  -4   2 1356.19   37.63
  -2  -4  -2 1242.97   37.93
  -2  -4  -2 1222.54   34.94
   2  -4   2 1275.29   33.30
  -2  -4  -3  101.94    7.89
   2  -4   3  127.06    7.12
   2  -4   3  125.25    9.35
  -2  -4  -4  864.11   29.36
   2  -4   4  884.39   29.61
   2  -4   4  844.07   23.32
  -2  -4  -4  820.15   29.22
  -2  -4  -4  804.31   27.25
   2  -4   4  818.31   21.83
   2  -4   4  831.12   23.85
   2  -4   5  460.92   16.67
  -2  -4  -5  456.09   20.16
  -2  -4  -5  487.41   21.07
   2  -4   5  450.24   14.84
   2  -4   5  447.32   14.58
  -2  -4  -6  687.43   26.50
   2  -4   6  665.69   22.43
  -2  -4  -6  681.71   25.98
   2  -4   6  693.34   18.99
   2  -4   6  680.79   20.79
  -2  -4  -7  582.59   24.24
   2  -4   7  588.44   21.30
  -2  -4  -7  627.90   24.09
  -2  -4  -7  608.01   24.26
   2  -4   7  565.01   15.94
   2  -4   7  590.11   19.60
  -2  -4  -8  112.54    9.61
  -2  -4  -8   92.15    8.91
  -2  -4  -8   96.57    9.12
   2  -4   8  105.33    7.68
  -2  -4  -9   16.51    4.03
  -2  -4  -9    9.46    3.40
  -2  -4 -10  273.83   15.90
  -2  -4 -10  315.07   17.71
  -2  -4 -11    4.37    2.37
  -2  -4 -12   49.86    6.88
  -2  -3  15  204.77   16.07
   2  -3 -14   59.90    6.27
  -2  -3  14   58.62    8.44
   2  -3 -13   19.74    4.10
   2  -3 -12   21.24    2.77
   2  -3 -12   25.16    4.16
   2  -3 -11  104.42    9.71
   2  -3 -11   97.00    6.02
   2  -3 -11  116.06    8.50
   2  -3 -10  449.15   19.79
   2  -3 -10  428.85   14.80
   2  -3 -10  445.72   17.96
   2  -3  -9 2335.95   61.07
   2  -3  -9 2434.58   59.48
   2  -3  -8 1381.04   38.39
   2  -3  -8 1410.02   39.30
   2  -3  -8 1409.55   39.45
  -2  -3   8 1403.97   39.37
   2  -3  -8 1355.84   38.93
   2  -3  -7  965.94   29.08
   2  -3  -7  980.90   29.37
   2  -3  -7  994.83   29.85
   2  -3  -7  959.33   29.50
  -2  -3   7  985.86   29.91
  -2  -3   7 1028.87   32.38
   2  -3  -6  956.71   27.55
   2  -3  -6  966.64   28.55
  -2  -3   6  982.39   28.92
  -2  -3   6  990.81   30.79
   2  -3  -6  961.51   28.81
   2  -3  -6  919.36   28.01
   2  -3  -5  867.97   24.10
   2  -3  -5  837.55   25.91
   2  -3  -5  850.85   25.45
  -2  -3   4  625.90   20.53
   2  -3  -4  628.54   17.77
  -2  -3   3  735.89   22.98
   2  -3  -3  763.88   22.87
  -2  -3   3  686.38   21.06
  -2  -3   3  732.87   21.82
   2  -3  -2  978.47   27.07
  -2  -3   2  913.08   27.19
  -2  -3   2 1006.57   25.84
  -2  -3   1 3705.89   84.63
   2  -3  -1 3718.53   82.79
  -2  -3   1 3825.56   80.07
   2  -3   0 8375.30  181.61
  -2  -3   0 8706.92  185.17
  -2  -3   0 8960.96  177.11
   2  -3   1 2633.14   59.39
  -2  -3  -1 2652.96   63.43
  -2  -3  -1 2578.73   60.27
   2  -3   2  390.27   10.67
   2  -3   2  436.32   13.89
  -2  -3  -2  422.31   15.23
  -2  -3  -3  305.31   14.23
   2  -3   3  282.07    9.38
  -2  -3  -3  322.90   13.58
   2  -3   3  304.95   10.92
   2  -3   4  593.53   21.20
  -2  -3  -4  604.22   22.40
   2  -3   4  624.37   17.43
   2  -3   4  595.74   22.59
   2  -3   4  586.40   17.10
   2  -3   4  611.08   21.67
  -2  -3  -4  604.69   21.43
  -2  -3  -4  615.29   22.20
   2  -3   5  254.08   12.90
   2  -3   5  248.02    9.11
  -2  -3  -5  238.49   13.03
   2  -3   5  257.68   14.28
  -2  -3  -5  243.35   12.83
   2  -3   5  247.99   13.18
   2  -3   5  240.30    9.95
  -2  -3  -5  230.19   12.63
   2  -3   5  243.35   11.45
   2  -3   6 1325.20   30.67
  -2  -3  -6 1252.25   38.01
  -2  -3  -6 1305.88   38.12
   2  -3   6 1317.70   34.04
  -2  -3  -6 1252.23   37.96
   2  -3   6 1258.88   38.68
  -2  -3  -6 1310.65   38.33
   2  -3   6 1284.61   36.01
   2  -3   6 1333.39   38.15
   2  -3   7 1164.43   35.98
   2  -3   7 1159.99   27.11
  -2  -3  -7 1169.51   35.78
   2  -3   7 1197.14   34.59
  -2  -3  -7 1168.06   36.24
   2  -3   7 1141.30   34.22
   2  -3   7 1193.94   32.71
   2  -3   8  874.16   26.43
   2  -3   8  866.61   27.27
  -2  -3  -8  789.03   28.72
  -2  -3  -8  816.19   28.09
   2  -3   8  783.59   18.73
  -2  -3  -9  860.12   31.50
   2  -3   9  918.81   29.13
  -2  -3  -9  897.48   30.17
  -2  -3 -10   75.61    4.25
  -2  -3 -10   80.26    7.91
  -2  -3 -11   66.01    7.22
  -2  -3 -12   29.68    5.10
  -2  -3 -13   12.79    3.67
  -2  -2  16    2.74    3.01
  -2  -2  15  245.55   17.41
  -2  -2  14  362.76   20.68
   2  -2 -13   28.96    4.00
  -2  -2  13   28.66    5.70
  -2  -2  12   79.02    8.61
   2  -2 -12   72.62    8.59
   2  -2 -12   80.88    6.31
   2  -2 -11    4.17    1.10
   2  -2 -11    5.46    2.34
  -2  -2  11    6.29    1.42
   2  -2 -10 1165.28   34.77
   2  -2 -10 1168.52   29.17
  -2  -2   9   24.40    2.16
   2  -2  -9   30.99    3.90
   2  -2  -9   31.63    5.16
   2  -2  -9   28.14    2.63
   2  -2  -9   29.81    4.40
  -2  -2   8  629.85   23.49
  -2  -2   8  648.51   24.40
   2  -2  -8  630.07   20.32
   2  -2  -8  646.41   23.04
   2  -2  -8  648.49   21.91
  -2  -2   8  644.95   22.57
   2  -2  -8  626.94   20.81
   2  -2  -7  117.28    7.10
   2  -2  -7  113.53    7.24
   2  -2  -7  118.93    8.06
   2  -2  -7  119.18    7.76
  -2  -2   7  116.50    7.99
  -2  -2   6 2746.70   63.91
   2  -2  -6 2687.16   63.12
   2  -2  -6 2666.50   62.31
   2  -2  -6 2706.82   62.48
   2  -2  -5 1649.55   41.12
  -2  -2   5 1678.31   42.06
   2  -2  -5 1753.32   41.44
   2  -2  -5 1640.73   40.64
  -2  -2   4 1849.08   45.06
   2  -2  -4 1810.34   43.49
  -2  -2   4 1891.44   45.59
   2  -2  -4 1882.89   43.55
  -2  -2   3 1532.97   37.73
  -2  -2   2  339.28   11.98
   2  -2  -2  343.15   12.01
   2  -2  -1 4141.02   84.11
  -2  -2   1 3958.26   87.82
   2  -2  -1 4078.76   87.50
   2  -2   0  540.21   15.08
  -2  -2   0  524.64   15.61
   2  -2   0  547.16   15.97
  -2  -2   0  585.94   17.78
  -2  -2  -1 3002.34   67.71
   2  -2   1 2995.60   64.71
  -2  -2  -1 3035.56   65.57
   2  -2   1 2985.81   65.57
  -2  -2  -1 3059.52   68.65
   2  -2   1 2926.84   60.51
   2  -2   2   58.60    3.15
  -2  -2  -2   60.95    3.03
  -2  -2  -2   61.20    4.81
  -2  -2  -3  298.24   12.88
   2  -2   3  287.34   11.85
   2  -2   3  303.65    9.90
  -2  -2  -3  297.56    9.20
  -2  -2  -3  305.50   12.95
   2  -2   3  292.22   12.52
  -2  -2  -3  300.41   12.34
   2  -2   4  179.41    9.36
  -2  -2  -4  211.04    7.86
  -2  -2  -4  177.02    9.84
  -2  -2  -4  182.43    9.82
   2  -2   4  177.76    7.94
   2  -2   5 3563.12   78.20
   2  -2   5 3566.81   80.74
  -2  -2  -5 3598.68   77.25
   2  -2   5 3520.37   84.39
   2  -2   5 3526.51   80.17
  -2  -2  -5 3557.21   82.62
  -2  -2  -5 3402.29   81.22
   2  -2   5 3586.47   80.89
   2  -2   6 1166.05   31.77
   2  -2   6 1166.41   33.52
  -2  -2  -6 1188.09   30.91
   2  -2   6 1207.32   37.04
   2  -2   6 1183.86   33.68
  -2  -2  -6 1131.74   34.75
   2  -2   6 1144.85   32.43
  -2  -2  -6 1155.12   33.73
   2  -2   7   45.41    4.99
  -2  -2  -7   47.20    5.35
   2  -2   7   35.98    5.58
   2  -2   7   40.04    5.10
   2  -2   7   43.32    4.76
  -2  -2  -7   43.50    5.62
   2  -2   7   45.26    5.43
  -2  -2  -8  450.21   20.12
  -2  -2  -8  429.23   17.98
   2  -2   8  460.96   17.62
   2  -2   8  427.40   18.62
   2  -2   8  444.44   17.77
  -2  -2  -9   11.30    3.15
   2  -2   9    9.25    2.85
   2  -2   9   11.81    1.98
   2  -2   9    9.71    1.37
   2  -2  10  365.16   15.92
  -2  -2 -10  336.23   16.09
  -2  -2 -11   88.24    7.95
  -2  -2 -12  141.95   10.26
   2  -2  12  138.67   13.44
   2  -2  13   17.48    5.94
  -2  -1  16  132.90   12.94
  -2  -1  15  133.27   12.58
  -2  -1  14  252.29   16.87
  -2  -1  13   29.71    5.74
   2  -1 -13   37.18    6.83
  -2  -1  12   60.46    7.50
   2  -1 -12   74.92    8.76
   2  -1 -12   65.68    4.55
  -2  -1  11  229.96   13.83
   2  -1 -11  211.98   14.12
   2  -1 -11  228.10    9.33
  -2  -1  10  333.92   16.16
   2  -1 -10  343.60   17.52
   2  -1 -10  335.33   12.05
  -2  -1   9 1855.88   48.54
  -2  -1   9 1795.28   49.59
   2  -1  -9 1753.41   41.38
   2  -1  -9 1723.74   47.19
   2  -1  -9 1708.03   48.39
  -2  -1   9 1724.85   46.39
   2  -1  -9 1691.11   42.65
  -2  -1   9 1807.25   47.61
  -2  -1   8 1652.22   44.28
  -2  -1   8 1629.20   45.33
   2  -1  -8 1585.69   38.24
   2  -1  -8 1643.74   43.46
  -2  -1   8 1638.14   43.32
  -2  -1   8 1611.16   42.00
   2  -1  -8 1571.95   43.84
   2  -1  -8 1571.77   39.16
   2  -1  -7 1582.28   37.12
   2  -1  -7 1539.99   36.01
   2  -1  -7 1666.30   40.69
   2  -1  -7 1550.04   40.74
   2  -1  -7 1446.57   31.77
   2  -1  -6 1202.61   32.17
   2  -1  -6 1235.81   30.97
   2  -1  -6 1178.53   30.04
   2  -1  -6 1190.95   32.78
  -2  -1   5 1922.01   40.80
   2  -1  -5 1946.45   45.62
   2  -1  -5 1956.75   44.55
   2  -1  -5 1934.26   46.42
   2  -1  -5 1901.90   44.24
  -2  -1   4  807.34   19.20
   2  -1  -4  825.23   21.37
   2  -1  -4  817.59   21.65
   2  -1  -4  806.92   20.70
  -2  -1   3 1627.41   36.76
   2  -1  -3 1671.85   37.50
  -2  -1   3 1704.56   38.67
  -2  -1   2 3166.52   69.41
   2  -1  -2 3267.74   68.19
  -2  -1   2 3386.41   69.34
  -2  -1   1 5159.03  106.63
  -2  -1   1 5121.94  104.35
  -2  -1   1 5178.22  103.20
   2  -1  -1 4976.06  103.40
  -2  -1   0 8849.88  184.93
  -2  -1   0 9107.17  182.12
  -2  -1  -1 2853.14   60.77
  -2  -1  -1 2745.88   58.73
   2  -1   2  422.49   12.68
   2  -1   2  446.20   13.99
  -2  -1  -2  417.47   12.54
   2  -1   2  401.24   14.61
   2  -1   3  517.50   17.95
  -2  -1  -3  522.75   15.88
   2  -1   3  543.15   16.00
  -2  -1  -3  539.57   17.51
   2  -1   3  550.32   16.85
   2  -1   3  534.71   15.38
  -2  -1  -4  699.45   20.19
   2  -1   4  667.60   22.30
   2  -1   4  670.76   19.89
   2  -1   4  690.42   19.70
  -2  -1  -4  680.07   21.17
   2  -1   4  679.18   20.41
   2  -1   5 1120.27   29.81
   2  -1   5 1133.12   29.87
  -2  -1  -5 1085.86   29.85
   2  -1   5 1078.55   32.62
   2  -1   5 1115.22   29.30
  -2  -1  -5 1024.17   31.63
  -2  -1  -5 1037.52   30.08
  -2  -1  -6 1536.19   40.34
   2  -1   6 1471.16   39.78
  -2  -1  -6 1525.82   40.59
   2  -1   6 1555.92   43.45
   2  -1   6 1570.29   39.95
  -2  -1  -6 1578.77   42.96
   2  -1   6 1633.04   43.06
   2  -1   6 1535.69   41.63
   2  -1   6 1504.70   39.25
   2  -1   7  985.49   30.66
   2  -1   7  951.49   28.85
  -2  -1  -7  943.40   28.78
   2  -1   7  986.10   29.53
  -2  -1  -7  984.64   29.84
   2  -1   7  983.14   32.28
   2  -1   7  968.97   31.26
  -2  -1  -7  949.63   31.44
   2  -1   7  977.90   28.20
   2  -1   7  959.86   25.25
  -2  -1  -8  789.74   25.95
  -2  -1  -8  851.83   27.42
   2  -1   8  849.74   30.11
   2  -1   8  766.63   26.45
   2  -1   8  833.34   25.48
   2  -1   8  802.12   22.15
   2  -1   8  807.56   26.52
   2  -1   9  535.51   16.37
  -2  -1  -9  495.42   19.55
   2  -1   9  561.22   19.80
  -2  -1 -10   47.91    5.76
   2  -1  10   46.53    5.64
   2  -1  10   57.99    7.87
   2  -1  11   37.94    7.23
   2  -1  12   75.68    9.82
   2  -1  13   35.20    7.26
  -2   0  16   99.79   11.33
  -2   0  15    2.46    3.12
  -2   0  14   22.05    5.29
  -2   0  13  700.70   28.52
   2   0 -13  699.98   30.01
  -2   0  12    2.54    2.52
   2   0 -12   -0.71    3.72
  -2   0  11   44.89    5.49
  -2   0  11   41.48    6.13
   2   0 -11   46.72    6.70
   2   0 -11   46.94    6.34
   2   0 -10  306.51   15.79
  -2   0  10  321.95   15.58
  -2   0  10  305.61   14.24
   2   0 -10  316.07   16.69
   2   0 -10  284.85    8.38
  -2   0   9  100.67    8.61
   2   0  -9  102.78    4.50
  -2   0   9   92.39    8.17
  -2   0   9  101.75    7.96
   2   0  -9   93.72    7.88
  -2   0   9  110.51    8.49
   2   0  -9  106.56    8.88
   2   0  -8  105.57    8.30
  -2   0   8  119.42    8.09
  -2   0   8  126.24    8.93
  -2   0   8  112.15    8.37
   2   0  -8  131.36    5.21
   2   0  -8  106.63    5.53
   2   0  -8  105.22    7.87
  -2   0   8  124.27    8.49
   2   0  -7 1887.34   46.86
   2   0  -7 1801.12   41.19
   2   0  -7 1881.29   47.66
  -2   0   7 1799.12   45.29
   2   0  -6   56.20    5.01
   2   0  -6   59.54    3.69
   2   0  -6   56.96    5.21
  -2   0   6   57.79    4.59
   2   0  -5  353.98   12.89
  -2   0   5  351.46   11.62
   2   0  -5  332.25   10.57
   2   0  -5  380.90   13.71
   2   0  -4 1265.33   26.34
   2   0  -4 1310.62   31.57
   2   0  -3  263.75    9.12
  -2   0   3  240.20    6.89
   2   0  -3  244.33    6.74
   2   0  -3  243.92    6.92
  -2   0   3  240.42    7.00
   2   0  -2 2491.70   52.74
  -2   0   2 2416.17   52.92
   2   0  -2 2617.69   54.27
  -2   0   2 2516.91   53.16
  -2   0   1 1426.73   32.69
  -2   0   0   23.78    2.38
   2   0   1 2552.89   52.44
  -2   0  -1 2599.61   56.83
   2   0   2 2602.45   54.41
   2   0   2 2677.69   57.54
  -2   0  -2 2648.39   58.67
  -2   0  -2 2468.22   57.77
   2   0   2 2483.40   57.21
  -2   0  -3  167.13    8.30
   2   0   3  150.33    7.82
  -2   0  -3  173.00    8.84
   2   0   3  168.00    6.81
   2   0   3  163.08    7.73
  -2   0  -3  165.07    8.15
  -2   0  -4 1962.36   46.55
   2   0   4 1932.44   44.75
  -2   0  -4 1896.02   47.48
   2   0   4 1922.03   47.05
  -2   0  -4 1870.80   48.18
   2   0   4 2006.29   46.22
   2   0   5    2.43    1.48
  -2   0  -5    8.11    2.36
   2   0   5    2.61    1.42
   2   0   5    5.51    1.49
   2   0   5    4.96    1.70
  -2   0  -5    3.70    1.59
   2   0   6  770.28   24.97
   2   0   6  746.42   24.87
   2   0   6  726.68   25.09
   2   0   6  698.26   22.99
  -2   0  -6  731.35   23.02
   2   0   6  754.49   22.80
  -2   0  -6  737.18   25.32
   2   0   6  750.51   24.95
   2   0   6  757.20   21.33
   2   0   6  721.50   22.36
   2   0   7 1022.04   30.86
  -2   0  -7 1038.43   24.95
   2   0   7 1046.87   30.52
  -2   0  -7 1078.56   33.65
   2   0   7 1042.93   32.71
   2   0   7 1039.80   27.83
   2   0   7 1110.46   33.92
   2   0   7 1062.85   32.68
   2   0   7 1082.61   29.98
   2   0   7 1022.13   32.25
   2   0   8  389.18   16.27
  -2   0  -8  352.24   17.47
   2   0   8  384.36   17.75
   2   0   8  359.85   13.36
   2   0   8  389.44   18.68
  -2   0  -8  364.04   10.30
   2   0   8  360.07   14.78
   2   0   9   65.64    6.19
   2   0   9   64.72    7.67
   2   0   9   68.35    5.24
   2   0   9   73.69    7.17
  -2   0  -9   57.68    7.23
   2   0  10  345.07   15.37
   2   0  10  360.67   13.51
   2   0  10  349.19   19.41
  -2   0 -10  385.43   19.48
   2   0  10  334.72   12.61
   2   0  11    3.98    3.02
   2   0  12   99.98   11.46
   2   0  13  449.17   24.94
  -2   1  16  117.02   12.15
  -2   1  15  141.97   13.09
  -2   1  14  225.57   15.61
  -2   1  13   41.59    6.66
  -2   1  12   45.09    6.50
  -2   1  11  225.85   11.81
  -2   1  11  209.71   13.25
  -2   1  10  301.99   13.42
  -2   1  10  315.56   15.74
  -2   1  10  301.29   15.87
  -2   1   9 1741.10   42.86
  -2   1   9 1695.57   46.99
  -2   1   9 1652.66   45.48
  -2   1   9 1690.53   46.84
   2   1  -8 1518.06   34.44
  -2   1   8 1571.49   42.00
  -2   1   8 1624.26   35.58
  -2   1   8 1648.63   39.57
   2   1  -7 1514.22   41.33
  -2   1   7 1479.95   38.71
  -2   1   7 1541.87   34.28
   2   1  -7 1452.27   32.67
  -2   1   7 1539.90   36.48
   2   1  -6 1204.22   33.06
  -2   1   6 1176.98   30.69
   2   1  -6 1120.65   26.07
   2   1  -6 1209.40   32.21
   2   1  -5 1972.24   48.17
  -2   1   5 2064.11   47.11
   2   1  -5 1998.20   48.07
  -2   1   5 1949.70   46.09
  -2   1   4  746.68   20.26
   2   1  -4  731.63   21.14
   2   1  -4  741.80   21.21
  -2   1   3 1752.39   38.95
   2   1  -3 1684.62   39.67
   2   1  -3 1735.66   40.55
   2   1  -2 3183.03   68.25
   2   1  -2 3136.89   69.85
  -2   1   2 3325.20   67.54
   2   1  -1 5118.31  102.75
  -2   1   1 4937.49  102.47
   2   1   0 8778.57  170.90
  -2   1   0 8048.80  171.80
  -2   1  -1 2366.20   57.96
  -2   1  -1 2377.90   56.95
   2   1   1 2816.72   57.43
   2   1   1 2669.37   56.22
  -2   1  -1 2641.52   55.31
   2   1   2  461.06   14.11
   2   1   2  430.56   14.06
  -2   1  -2  426.12   12.72
  -2   1  -2  407.57   14.36
   2   1   3  570.61   17.26
  -2   1  -3  530.40   15.91
   2   1   3  558.68   16.91
  -2   1  -4  688.12   20.32
   2   1   4  728.19   20.78
   2   1   4  704.54   21.05
   2   1   4  683.97   20.07
   2   1   5 1069.85   28.64
  -2   1  -5 1066.21   29.53
   2   1   5 1072.40   29.42
  -2   1  -5 1152.59   33.73
  -2   1  -5 1063.74   27.31
   2   1   5 1057.59   29.05
   2   1   5 1125.17   29.86
   2   1   6 1555.32   38.83
  -2   1  -6 1494.92   39.65
  -2   1  -6 1489.01   35.71
  -2   1  -6 1546.02   43.52
   2   1   6 1469.58   39.28
   2   1   6 1520.17   39.02
   2   1   6 1464.16   37.93
   2   1   7  907.18   27.78
  -2   1  -7  946.53   24.40
  -2   1  -7  985.36   32.75
   2   1   7  941.32   29.07
   2   1   7  942.36   26.97
   2   1   7  952.72   31.58
   2   1   7  902.27   29.06
   2   1   7 1000.51   28.28
  -2   1  -8  815.02   30.52
   2   1   8  790.40   26.92
   2   1   8  798.12   25.07
   2   1   8  783.91   24.07
   2   1   8  759.48   25.51
   2   1   9  499.60   22.59
  -2   1  -9  489.22   23.19
   2   1   9  459.91   19.89
   2   1   9  478.54   17.40
   2   1   9  492.92   19.67
   2   1   9  485.96   17.54
   2   1  10   49.06    4.98
   2   1  10   47.27    7.01
  -2   1 -10   41.26    6.75
   2   1  10   42.38    4.78
  -2   1 -11   37.41    6.74
   2   1  11   30.73    6.27
   2   1  12   78.49    9.76
   2   1  13   44.96    7.85
  -2   2  15  248.07   17.66
   2   2 -14  288.38   18.08
  -2   2  14  336.22   19.96
   2   2 -13   35.85    6.32
  -2   2  13   21.93    5.27
  -2   2  12   75.05    8.73
   2   2 -12   76.68    8.99
   2   2 -12   85.49    8.93
   2   2 -11    6.59    3.32
   2   2 -11    6.66    2.90
  -2   2  11    8.18    3.01
  -2   2  11    7.47    2.36
  -2   2  10 1123.05   30.69
  -2   2  10 1040.36   33.80
   2   2 -10 1087.42   36.25
  -2   2  10 1102.77   30.21
   2   2 -10 1113.93   37.63
  -2   2  10 1084.93   35.16
   2   2 -10 1065.68   34.78
   2   2  -9   25.67    4.61
  -2   2   9   31.25    4.86
   2   2  -9   18.80    4.21
  -2   2   9   32.97    3.63
   2   2  -9   33.90    4.97
  -2   2   9   30.32    4.53
  -2   2   9   31.32    3.91
  -2   2   8  598.04   19.77
   2   2  -8  560.83   21.61
  -2   2   8  623.36   21.70
  -2   2   8  612.62   18.06
   2   2  -8  612.00   23.33
  -2   2   8  617.07   22.20
   2   2  -8  583.21   22.24
  -2   2   7  112.67    6.18
  -2   2   7  115.59    7.12
   2   2  -7  104.97    8.21
  -2   2   7  115.97    5.75
  -2   2   7  121.14    7.96
   2   2  -7  100.85    7.67
   2   2  -6 2458.15   60.13
   2   2  -6 2567.29   53.17
  -2   2   6 2548.15   59.15
  -2   2   6 2569.50   57.49
   2   2  -6 2474.25   61.71
   2   2  -5 1540.99   41.12
   2   2  -5 1584.80   39.92
   2   2  -5 1598.38   35.50
  -2   2   5 1643.22   39.78
  -2   2   5 1659.26   39.63
  -2   2   5 1589.18   38.67
   2   2  -4 1677.66   42.62
   2   2  -4 1707.15   41.21
   2   2  -4 1733.87   38.70
  -2   2   4 1753.31   41.35
  -2   2   4 1735.23   40.34
  -2   2   4 1759.11   41.81
  -2   2   3 1478.16   35.59
  -2   2   3 1459.90   35.75
   2   2  -3 1414.13   36.02
  -2   2   3 1452.80   33.14
   2   2  -3 1413.91   33.49
  -2   2   2  293.44   11.46
   2   2  -2  282.04   10.81
  -2   2   2  305.04    8.53
   2   2  -2  301.61   10.47
  -2   2   1 3905.23   85.32
   2   2  -1 3904.62   83.73
  -2   2   0  471.60   15.99
  -2   2   0  490.78   16.07
  -2   2  -1 2909.59   64.44
  -2   2  -1 2845.27   66.00
   2   2   2   64.94    5.02
   2   2   2   71.26    5.32
  -2   2  -2   63.85    5.66
  -2   2  -2   57.40    4.57
  -2   2  -2   73.86    5.35
   2   2   3  258.69   11.37
  -2   2  -3  285.12   13.34
  -2   2  -3  275.36   11.46
  -2   2  -3  282.73   11.56
   2   2   3  297.70   12.08
   2   2   4  181.90    7.21
  -2   2  -4  174.13    8.90
  -2   2  -4  189.51    9.66
   2   2   4  202.48    9.93
   2   2   5 3213.18   71.76
   2   2   5 3357.03   75.56
  -2   2  -5 3357.39   73.89
  -2   2  -5 3276.29   75.61
   2   2   6 1064.78   28.72
   2   2   6 1134.20   32.86
   2   2   6 1037.30   30.45
  -2   2  -6 1064.92   29.00
  -2   2  -6 1069.27   31.74
   2   2   7   27.44    3.97
   2   2   7   36.12    5.16
  -2   2  -7   34.96    4.78
  -2   2  -7   26.75    5.15
   2   2   7   34.21    4.09
   2   2   8  410.04   16.83
  -2   2  -8  426.74   21.47
   2   2   8  405.29   17.27
  -2   2  -8  444.27   19.08
   2   2   8  431.43   16.98
   2   2   9   11.71    2.97
  -2   2  -9   10.17    4.30
  -2   2  -9   18.18    4.09
   2   2   9   10.07    2.77
   2   2   9   15.77    3.38
   2   2   9    9.89    3.90
   2   2  10  328.85   15.11
   2   2  10  347.54   16.31
  -2   2 -10  359.50   20.70
   2   2  10  324.55   14.89
   2   2  10  373.19   19.78
  -2   2 -11   94.14   10.78
   2   2  11   88.00   10.07
  -2   2 -12  155.82   14.38
   2   2  12  157.66   13.80
   2   2  13   28.26    6.11
   2   3 -14   52.67    7.72
   2   3 -13   21.90    5.27
   2   3 -12   30.13    6.16
   2   3 -12   22.83    4.80
   2   3 -11   84.29    8.60
   2   3 -11   93.37    9.76
   2   3 -11   94.51    9.57
   2   3 -10  452.36   20.61
  -2   3  10  417.99   17.32
   2   3 -10  446.62   19.95
  -2   3  10  413.40   17.96
   2   3 -10  407.95   20.64
   2   3  -9 2194.56   60.61
  -2   3   9 2246.96   55.46
   2   3  -9 2182.51   58.39
   2   3  -9 2182.70   57.76
   2   3  -8 1239.50   38.76
   2   3  -8 1225.61   36.63
  -2   3   8 1313.14   36.67
   2   3  -8 1217.98   36.82
  -2   3   8 1276.56   35.55
  -2   3   7  957.86   28.47
   2   3  -7  889.59   21.83
  -2   3   7 1000.43   28.81
   2   3  -7  952.14   29.35
   2   3  -7  956.42   29.03
   2   3  -7  954.60   31.36
   2   3  -6  840.26   26.07
   2   3  -6  871.88   28.81
   2   3  -6  901.69   27.64
  -2   3   6  917.20   27.33
  -2   3   5  769.14   23.95
   2   3  -5  739.01   22.49
   2   3  -5  758.28   20.49
  -2   3   5  797.17   24.01
  -2   3   5  801.50   22.63
   2   3  -5  749.79   23.99
   2   3  -5  773.31   25.61
   2   3  -4  544.28   20.16
   2   3  -4  576.70   17.61
   2   3  -4  576.44   17.20
   2   3  -4  563.91   19.39
  -2   3   4  579.87   17.15
  -2   3   4  612.85   19.97
  -2   3   3  735.76   23.01
   2   3  -3  729.28   20.74
   2   3  -3  690.43   21.90
  -2   3   3  729.52   18.91
   2   3  -3  688.05   22.62
   2   3  -2  896.28   26.61
   2   3  -2  978.05   25.71
  -2   3   2  927.57   27.32
  -2   3   2  880.03   21.12
  -2   3   1 3551.87   78.21
   2   3  -1 3476.96   78.85
  -2   3   1 3554.42   80.32
  -2   3   1 3434.15   70.75
  -2   3   0 8055.34  171.91
  -2   3   0 8159.06  170.50
  -2   3  -1 2491.18   59.34
  -2   3  -1 2467.25   59.52
  -2   3  -2  377.41   15.57
  -2   3  -2  394.53   16.29
  -2   3  -2  377.84   15.21
   2   3   3  299.87   13.31
  -2   3  -3  302.22   13.40
  -2   3  -3  278.37   12.91
  -2   3  -3  279.86   14.17
  -2   3  -4  557.71   20.26
  -2   3  -4  509.29   21.32
   2   3   4  576.77   20.20
   2   3   4  553.75   20.31
  -2   3  -4  560.17   19.99
   2   3   5  239.60    7.94
  -2   3  -5  230.40   13.97
   2   3   5  235.54   12.23
  -2   3  -5  250.96   12.93
   2   3   5  265.06   12.48
   2   3   6 1214.26   29.53
  -2   3  -6 1218.22   39.94
   2   3   6 1227.20   35.56
   2   3   6 1233.52   35.69
  -2   3  -6 1226.21   36.31
   2   3   7 1063.16   32.68
   2   3   7 1083.34   33.57
  -2   3  -7 1092.13   34.32
   2   3   7 1061.31   27.93
   2   3   8  732.68   25.85
  -2   3  -8  786.91   28.02
   2   3   8  759.04   22.65
  -2   3  -9  846.81   30.68
   2   3   9  813.72   25.04
  -2   3  -9  809.32   33.87
   2   3  10   86.91    9.61
  -2   3 -10   79.25    8.68
  -2   3 -10  104.31   11.53
   2   3  11   64.54    8.60
  -2   3 -11   70.25    8.44
  -2   3 -11   62.85    9.40
   2   3  12   24.70    5.98
  -2   3 -12   22.31    5.90
   2   4 -14   65.78    8.73
   2   4 -13  332.63   18.87
   2   4 -12    2.04    2.36
   2   4 -11   70.06    8.20
   2   4 -11   59.88    7.42
   2   4 -11   78.07    9.48
   2   4 -10  331.60   17.00
   2   4 -10  305.01   18.49
   2   4 -10  334.22   17.29
  -2   4  10  314.46   14.87
   2   4  -9   92.14    8.49
   2   4  -9  113.78   10.48
   2   4  -9  114.82    9.29
   2   4  -8  115.87   10.29
   2   4  -8  117.81    8.99
   2   4  -8  108.07    8.70
  -2   4   8  125.78    9.04
   2   4  -8  112.99    4.39
  -2   4   7 1048.37   32.49
   2   4  -7 1011.55   34.47
   2   4  -7 1073.38   25.50
  -2   4   7 1084.20   31.46
   2   4  -7 1031.34   32.14
   2   4  -7  983.01   30.83
  -2   4   6  716.56   24.53
   2   4  -6  675.71   19.24
   2   4  -6  722.47   23.96
   2   4  -6  658.13   21.82
   2   4  -6  680.48   26.14
   2   4  -5  153.96   10.65
   2   4  -5  158.33    8.03
  -2   4   5  173.76   10.38
   2   4  -5  166.11    9.88
  -2   4   5  166.86    8.61
   2   4  -5  176.04    8.76
   2   4  -4  450.87   17.68
   2   4  -4  475.24   19.59
   2   4  -4  477.18   16.39
  -2   4   4  489.13   18.49
   2   4  -4  470.25   15.22
  -2   4   4  492.74   15.56
   2   4  -3  745.07   26.00
   2   4  -3  786.03   20.77
   2   4  -3  778.16   23.70
  -2   4   3  776.71   20.69
   2   4  -3  784.21   24.72
  -2   4   2 1778.43   43.86
   2   4  -2 1811.93   47.29
  -2   4   2 1703.42   38.67
  -2   4   1  515.09   18.29
   2   4  -1  536.55   20.24
  -2   4   0   10.25    2.44
  -2   4  -1  850.28   27.46
  -2   4  -1  781.80   17.44
  -2   4  -1  859.85   26.46
  -2   4  -2 1201.90   34.59
  -2   4  -2 1168.93   34.25
  -2   4  -3   95.87    4.77
  -2   4  -3   98.71    8.10
  -2   4  -3  100.36    8.56
   2   4   3  101.82    8.06
  -2   4  -4  770.87   28.82
  -2   4  -4  780.34   27.24
   2   4   4  813.50   27.14
   2   4   5  430.77   18.59
  -2   4  -5  397.39   20.14
   2   4   5  453.57   17.10
  -2   4  -5  438.36   19.25
  -2   4  -6  703.44   28.96
   2   4   6  684.56   23.74
  -2   4  -6  669.64   25.59
  -2   4  -7  582.40   26.52
   2   4   7  567.49   22.10
  -2   4  -7  601.81   24.26
  -2   4  -8   99.35    9.55
  -2   4  -8  100.48   10.79
  -2   4  -9    9.54    3.51
  -2   4 -10  272.79   17.01
  -2   4 -11    5.48    3.22
   2   4  11    5.18    3.28
   2   4  12   53.45    8.46
  -2   4 -12   45.38    8.61
  -2   4 -12   53.15    8.01
   2   5 -14  138.22   12.79
   2   5 -13   25.88    5.53
   2   5 -12  116.11   10.68
   2   5 -12  113.33   12.13
   2   5 -11  105.57    9.98
   2   5 -11  104.74   11.35
   2   5 -10  128.73   10.51
   2   5 -10  117.79   11.50
   2   5  -9   95.13    8.53
   2   5  -9   98.10    8.86
   2   5  -9  108.86   10.82
   2   5  -8 1089.80   34.62
   2   5  -8 1068.68   37.71
   2   5  -8 1072.88   33.00
   2   5  -8 1095.68   26.26
   2   5  -7  616.80   21.81
   2   5  -7  637.78   26.80
   2   5  -7  622.01   18.23
   2   5  -7  628.17   23.47
  -2   5   7  644.15   22.43
   2   5  -6  335.04   13.98
   2   5  -6  345.04   18.37
   2   5  -6  344.28   13.05
   2   5  -6  361.59   16.17
  -2   5   6  365.73   14.95
   2   5  -5  468.26   18.36
   2   5  -5  441.90   20.65
   2   5  -5  408.72   14.90
   2   5  -4  277.10   10.60
  -2   5   4  291.82   12.72
  -2   5   4  273.08   11.32
   2   5  -4  294.84   13.89
   2   5  -4  291.99   16.04
   2   5  -3  338.96   11.29
  -2   5   3  361.47   12.33
   2   5  -3  335.98   14.72
  -2   5   3  364.58   14.52
   2   5  -3  339.43   14.78
   2   5  -3  366.59   15.73
   2   5  -3  359.05   17.83
  -2   5   2 1251.35   36.19
  -2   5   2 1310.41   34.76
   2   5  -2 1239.90   35.65
   2   5  -2 1268.57   35.62
   2   5  -2 1194.39   38.44
   2   5  -2 1221.91   28.83
   2   5  -1 1465.45   40.43
  -2   5   1 1418.81   39.61
   2   5  -1 1412.25   42.53
  -2   5   1 1462.01   39.29
   2   5   0  425.58   17.67
  -2   5   0  393.34   16.08
  -2   5   0  373.04   10.31
  -2   5   0  389.45   16.41
  -2   5  -1  933.65   21.60
  -2   5  -1 1004.03   30.93
  -2   5  -1  981.49   28.80
  -2   5  -1 1037.63   33.92
  -2   5  -2  426.89   18.66
  -2   5  -2  379.62   10.83
  -2   5  -2  401.68   19.37
   2   5   2  433.77   18.62
   2   5   3  414.53   14.24
  -2   5  -3  404.78   18.90
  -2   5  -3  389.90   19.30
  -2   5  -3  385.48   11.79
  -2   5  -4  187.59   13.09
  -2   5  -4  194.35   12.71
  -2   5  -4  174.21    7.74
  -2   5  -5  648.90   27.30
  -2   5  -5  663.74   26.14
   2   5   5  629.39   21.43
  -2   5  -6  237.54   16.04
  -2   5  -6  226.73   14.55
   2   5   6  225.50   12.01
  -2   5  -7  555.39   26.39
  -2   5  -7  499.09   23.21
  -2   5  -8  507.09   26.02
  -2   5  -8  448.86   22.62
  -2   5  -9   31.62    6.01
  -2   5  -9   59.07    9.24
  -2   5 -10   25.40    5.79
  -2   5 -10   18.60    5.68
  -2   5 -11   17.62    5.06
  -2   5 -11   18.46    5.73
  -2   5 -12   46.05    7.95
   2   6 -13   49.24    7.70
   2   6 -12   51.79    7.41
   2   6 -11   31.68    5.75
   2   6 -11   21.51    5.83
   2   6 -10   96.35   11.13
   2   6 -10   84.03    8.72
   2   6  -9   35.60    5.60
   2   6  -9   27.15    5.99
   2   6  -8   60.35    4.53
   2   6  -8   51.04    7.84
   2   6  -8   61.54    7.13
   2   6  -7   61.57    8.26
   2   6  -7   69.39    7.25
  -2   6   7   68.87    6.63
  -2   6   6  154.06    8.97
   2   6  -6  130.30    8.01
   2   6  -6  144.38   10.22
  -2   6   6  147.22    9.32
   2   6  -6  139.37   12.15
   2   6  -6  151.50    8.65
  -2   6   5  136.89    8.33
   2   6  -5  120.14    6.82
  -2   6   5  127.78    8.14
   2   6  -5  113.72    8.92
   2   6  -5  120.04    8.21
   2   6  -5  121.06   11.03
   2   6  -4  171.38   10.92
  -2   6   4  175.87    9.72
   2   6  -4  174.76   13.04
   2   6  -4  155.90    7.07
   2   6  -4  160.43    9.93
   2   6  -3   11.76    3.65
   2   6  -3   11.45    1.64
  -2   6   3   12.32    2.72
   2   6  -3   12.10    3.24
   2   6  -3   14.14    3.37
  -2   6   2  213.17   11.30
   2   6  -2  190.54   13.60
   2   6  -2  200.50   11.85
   2   6  -2  190.89    5.95
   2   6  -1  318.32    8.08
   2   6  -1  354.94   18.76
  -2   6   1  363.59   15.69
   2   6   0   16.45    1.54
  -2   6   0   16.99    1.96
  -2   6   0   18.84    3.69
   2   6   0   11.79    3.53
  -2   6  -1  171.61   11.59
  -2   6  -1  193.02   13.81
   2   6   1  197.07    6.97
  -2   6  -1  189.00   11.21
  -2   6  -1  181.68    6.54
   2   6   2  152.11    6.80
  -2   6  -2  151.52   12.34
  -2   6  -2  143.08    5.77
  -2   6  -2  161.37   11.44
   2   6   3   -0.24    1.18
  -2   6  -3    0.49    0.73
  -2   6  -3   -1.42    2.33
  -2   6  -3    1.25    2.06
  -2   6  -4  174.87   13.21
  -2   6  -4  185.10   13.40
  -2   6  -4  164.17    7.50
   2   6   4  174.10    8.80
   2   6   5  462.64   16.35
  -2   6  -5  415.88   21.39
  -2   6  -5  456.53   22.68
   2   6   6  167.83    9.97
  -2   6  -6  164.98   13.65
  -2   6  -6  174.20   13.70
  -2   6  -7   56.62    8.42
  -2   6  -7   53.17    7.64
  -2   6  -8  106.86   11.72
  -2   6  -8   91.21   10.23
  -2   6  -9   15.03    4.68
  -2   6  -9   17.34    5.71
  -2   6 -10   38.97    7.34
  -2   6 -10   42.05    8.40
   2   7 -12   37.25    6.28
   2   7 -11   17.87    4.72
   2   7 -10   71.01    8.14
   2   7 -10   65.41    9.79
   2   7  -9  442.57   24.90
   2   7  -9  447.99   20.84
   2   7  -8  147.68   13.75
   2   7  -8  158.44   11.63
   2   7  -7  185.64   15.43
   2   7  -7  175.52   12.04
   2   7  -7  177.36    9.65
   2   7  -6  385.29   22.02
  -2   7   6  402.52   15.41
   2   7  -6  355.44   17.54
  -2   7   6  352.09   15.93
   2   7  -6  377.87   15.63
  -2   7   5   41.25    4.87
   2   7  -5   44.49    5.85
   2   7  -5   44.23    7.49
  -2   7   5   42.33    4.69
   2   7  -4    8.94    3.46
  -2   7   4   13.62    2.97
   2   7  -4   10.10    3.20
   2   7  -3  253.10   17.03
  -2   7   3  266.45   12.92
   2   7  -3  246.75   14.02
   2   7  -2  146.47   12.90
  -2   7   2  167.39   10.39
   2   7  -2  158.71   11.20
   2   7  -1  576.12   26.48
  -2   7   1  618.30   22.63
  -2   7   1  541.65   16.43
  -2   7   0 1094.16   26.90
  -2   7   0 1201.77   36.08
   2   7   0 1151.33   40.12
  -2   7   0 1115.98   40.77
  -2   7  -1  253.92   17.26
  -2   7  -1  233.59    8.18
  -2   7  -2   54.30    7.05
  -2   7  -2   49.89    7.75
  -2   7  -2   49.39    3.27
   2   7   2   50.41    2.73
  -2   7  -3  116.73   11.63
   2   7   3  125.86    5.77
  -2   7  -3   97.80    5.19
  -2   7  -3  119.67   10.67
   2   7   4   33.77    3.43
  -2   7  -4   25.20    2.90
  -2   7  -4   36.81    6.34
  -2   7  -4   36.26    6.73
  -2   7  -5    5.57    3.27
  -2   7  -5    5.01    3.04
  -2   7  -5    6.31    1.72
  -2   7  -6  373.29   21.80
  -2   7  -6  413.04   22.78
  -2   7  -7  166.17   14.61
  -2   7  -7  133.56   12.85
  -2   7  -8   73.93   10.43
  -2   7  -8   79.84   10.04
  -2   7  -9  176.10   15.05
   2   8 -11    6.22    3.13
   2   8 -10   73.96    8.51
   2   8  -9    3.81    2.61
   2   8  -8   35.72    5.61
   2   8  -8   28.16    6.74
   2   8  -7  110.58   12.26
   2   8  -7  111.08    9.67
   2   8  -6  113.87   12.65
   2   8  -6  118.70    9.91
   2   8  -5   66.92    9.49
   2   8  -5   50.83    6.61
   2   8  -4   83.97   10.29
   2   8  -4   73.31    7.81
   2   8  -3  105.62   11.88
  -2   8   3  133.79    9.12
   2   8  -3  105.97    9.41
   2   8  -2  142.04   13.38
  -2   8   2  140.90    9.92
   2   8  -2  131.91   10.66
   2   8  -1   95.76   10.91
  -2   8   1  111.77    9.12
  -2   8   1   91.16    5.71
  -2   8   0   10.74    1.79
  -2   8   0   13.09    3.59
   2   8   0    7.01    3.47
  -2   8   0   14.09    4.84
  -2   8  -1  202.99   16.06
   2   8   1  166.01   14.08
  -2   8  -1  190.08   12.99
  -2   8  -1  151.29    6.33
  -2   8  -2  102.69    9.96
  -2   8  -2  107.36   11.87
  -2   8  -3    6.62    3.60
  -2   8  -3    3.63    2.52
  -2   8  -4   56.39    8.56
  -2   8  -4   44.57    7.19
  -2   8  -5  153.32   14.41
  -2   8  -5  171.02   14.14
  -2   8  -6  117.01   12.79
  -2   8  -6  137.11   13.10
  -2   8  -7   99.71   11.86
  -2   8  -7  104.99   12.02
   2   9  -7  116.35   10.18
   2   9  -6    9.60    3.23
   2   9  -5   82.36   11.19
   2   9  -5  102.19    9.29
   2   9  -4   92.28    8.91
   2   9  -4   83.15   11.29
   2   9  -3   15.12    5.19
   2   9  -3   13.86    3.87
   2   9  -2  174.99   12.52
   2   9  -2  156.28   14.98
   2   9  -1  270.81   15.89
   2   9  -1  263.22   19.35
   2   9   0  111.11   12.37
  -2   9   0   99.02   12.24
  -2   9  -1  242.11   15.15
   2   9   1  223.61   17.55
  -2   9  -1  228.88   18.72
  -2   9  -2  117.02   10.95
  -2   9  -2   95.09   12.04
   2   9   2  101.60   12.00
  -2   9  -3   29.24    6.71
  -2   9  -3   39.60    6.77
  -2   9  -4   38.21    6.78
  -2   9  -5   57.40    8.61
   2  10  -1   14.96    3.99
   2  10   0    1.34    1.94
  -3  -9   5  136.80   12.01
  -3  -9   4   45.72    7.32
   3  -9  -3   96.44   11.03
  -3  -9   3   93.45   10.46
   3  -9  -2  224.72   16.52
  -3  -9   2  206.48   16.04
  -3  -9   1   15.40    4.98
   3  -9  -1   11.69    4.40
   3  -9   0   12.26    4.75
  -3  -9   0    9.40    4.26
   3  -9   1   40.04    7.18
  -3  -9  -1   39.37    7.78
   3  -9   2   18.58    4.89
   3  -9   3    6.71    3.28
   3  -9   4  107.73   10.74
   3  -8  -8    0.85    2.81
   3  -8  -7   34.41    6.80
  -3  -8   6  183.72   12.86
   3  -8  -5  259.17   17.16
  -3  -8   5  193.20   13.75
   3  -8  -4  190.76   14.64
  -3  -8   4  164.03   13.17
   3  -8  -3  300.16   18.35
  -3  -8   3  297.01   18.01
   3  -8  -2   83.82    9.64
  -3  -8   2   70.82    9.16
   3  -8  -1   19.97    4.88
  -3  -8   1   10.03    4.11
  -3  -8   0  137.09   12.93
   3  -8   0  143.92   12.12
  -3  -8  -1   89.62   10.60
   3  -8   1   72.27    8.80
  -3  -8  -2  242.21   17.63
   3  -8   2  236.85   15.38
  -3  -8  -3  343.37   21.06
   3  -8   3  285.97   16.94
  -3  -8  -4  160.18   14.66
   3  -8   4  165.43   12.36
  -3  -8  -4  148.40   14.26
   3  -8   5   54.76    7.16
  -3  -8  -5   64.45    9.77
  -3  -8  -6  114.18   12.79
  -3  -8  -8   34.93    6.47
   3  -7 -12  153.41   13.36
   3  -7 -11   69.37    8.86
   3  -7 -10  264.38   17.42
   3  -7  -9  129.01   12.04
   3  -7  -8  143.46   12.59
   3  -7  -7   27.25    5.78
  -3  -7   6   90.21    8.36
  -3  -7   5    5.92    3.05
   3  -7  -5    5.70    3.22
  -3  -7   4  647.65   26.32
  -3  -7   4  683.18   23.48
   3  -7  -4  659.22   27.36
   3  -7  -4  641.38   27.18
  -3  -7   3  610.86   26.58
  -3  -7   3  688.68   22.54
   3  -7  -3  680.90   27.39
   3  -7  -3  681.59   27.60
  -3  -7   2   82.69    9.24
  -3  -7   2   81.47    6.11
   3  -7  -2   83.85    8.83
   3  -7  -2   83.51    8.90
  -3  -7   1  134.33   12.01
  -3  -7   1  130.16    6.69
   3  -7  -1  118.50   10.30
   3  -7  -1  122.82   10.60
  -3  -7   0  123.82   11.78
   3  -7   0  149.07   11.20
   3  -7   0  147.08   11.36
  -3  -7  -1  256.68   17.04
   3  -7   1  237.67   14.25
   3  -7   2   42.66    5.92
  -3  -7  -2   36.40    6.78
   3  -7   3  229.56   13.35
  -3  -7  -3  224.35   16.29
   3  -7   4   17.75    3.81
   3  -7   4    8.98    3.33
  -3  -7  -4   21.99    5.47
   3  -7   5  159.06   10.39
  -3  -7  -5  168.00   14.62
   3  -7   5  178.11   11.84
  -3  -7  -6  140.39   13.48
  -3  -7  -6  132.17   12.89
   3  -7   6  109.66    9.12
  -3  -7  -7  144.15   13.49
  -3  -7  -7  125.34   12.97
  -3  -7  -8   41.69    7.84
  -3  -7  -8   32.10    6.26
  -3  -7  -9    0.93    2.89
  -3  -7  -9    3.15    2.74
  -3  -7 -10   23.29    5.66
   3  -6 -14   30.45    5.90
   3  -6 -13   87.39    9.59
   3  -6 -12   29.99    5.84
   3  -6 -11   34.15    6.38
   3  -6 -10  104.35   10.27
   3  -6  -9   70.68    6.87
   3  -6  -9   67.49    8.27
   3  -6  -8   75.86    6.56
   3  -6  -8   79.01    8.85
   3  -6  -7  385.73   15.06
   3  -6  -7  420.21   20.41
   3  -6  -6  479.27   16.26
   3  -6  -6  490.55   22.25
  -3  -6   5  530.19   20.63
   3  -6  -5  508.94   22.34
   3  -6  -5  489.51   15.65
  -3  -6   5  472.54   20.10
  -3  -6   4  692.18   23.33
   3  -6  -4  679.61   26.20
   3  -6  -4  630.56   25.48
  -3  -6   4  648.62   25.01
   3  -6  -4  653.88   18.15
  -3  -6   3   14.90    4.09
   3  -6  -3   16.01    2.06
   3  -6  -3   13.11    3.60
   3  -6  -2  123.38    9.99
   3  -6  -2  133.99    5.52
  -3  -6   2  139.13   11.20
  -3  -6   2  134.35    7.70
   3  -6  -1  331.88   16.53
  -3  -6   1  310.97   17.83
  -3  -6   1  361.36   12.19
   3  -6   0  179.89   11.59
  -3  -6   0  171.91    6.13
  -3  -6  -1  745.16   30.19
   3  -6   1  771.72   26.78
  -3  -6  -2 1445.01   46.93
   3  -6   2 1529.15   41.79
   3  -6   2 1447.30   35.07
  -3  -6  -3  577.84   26.30
   3  -6   3  584.72   21.50
   3  -6   3  579.60   17.96
   3  -6   4  208.32   11.41
  -3  -6  -4  208.11   15.26
   3  -6   4  204.11    9.88
  -3  -6  -5  252.69   17.14
  -3  -6  -5  248.94   16.83
   3  -6   5  268.33   12.68
   3  -6   6   15.11    3.10
  -3  -6  -6   12.37    4.44
  -3  -6  -6   21.85    5.26
  -3  -6  -7   13.92    4.59
  -3  -6  -7   13.40    4.42
  -3  -6  -7   21.55    4.93
  -3  -6  -8  229.09   16.60
  -3  -6  -8  203.23   14.91
  -3  -6  -9  122.24   12.31
  -3  -6  -9  134.08   12.15
  -3  -6 -10  244.75   17.50
  -3  -6 -10  265.89   17.59
  -3  -6 -11  228.43   16.84
  -3  -6 -11  208.83   15.84
   3  -5 -14  130.24   11.06
   3  -5 -13   91.36    9.14
   3  -5 -12  207.39   13.59
   3  -5 -12  169.68   10.32
   3  -5 -11  547.78   23.62
   3  -5 -11  554.19   22.90
   3  -5 -10   52.26    6.92
   3  -5 -10   51.42    6.26
   3  -5  -9   33.62    5.78
   3  -5  -9   40.25    5.29
   3  -5  -9   34.49    5.83
   3  -5  -8  157.03   11.69
   3  -5  -8  162.97    9.95
   3  -5  -8  154.41   11.39
   3  -5  -7   92.73    8.70
   3  -5  -7   95.81    7.10
   3  -5  -7   92.18    8.55
  -3  -5   6  107.24    8.80
   3  -5  -6  124.52    7.47
   3  -5  -6  120.76    9.67
   3  -5  -5 1746.39   42.43
  -3  -5   5 1824.20   47.57
   3  -5  -5 1720.43   48.76
   3  -5  -4  768.13   26.89
  -3  -5   4  703.23   25.30
   3  -5  -4  786.94   21.35
  -3  -5   3  377.75   17.17
   3  -5  -3  351.20   10.72
   3  -5  -3  379.11   16.94
   3  -5  -2  761.75   26.04
  -3  -5   2  710.66   26.91
  -3  -5   2  786.50   22.37
   3  -5  -1  118.53    8.66
  -3  -5   1  124.19    6.23
  -3  -5   1   99.99    9.03
  -3  -5   0  409.58   16.85
  -3  -5   0  402.44   11.20
   3  -5   0  409.08   16.99
  -3  -5   0  372.65   18.99
  -3  -5  -1   79.56    7.02
   3  -5   1   95.11    7.54
  -3  -5  -1   83.42    8.52
  -3  -5  -2  107.88    8.54
  -3  -5  -2   86.80    8.94
   3  -5   2   91.86    7.20
   3  -5   3  207.34   10.89
   3  -5   3  218.59   12.58
  -3  -5  -4 1125.44   38.72
   3  -5   4 1127.64   31.70
   3  -5   4 1119.20   30.82
  -3  -5  -5  239.86   15.49
   3  -5   5  227.46    9.25
   3  -5   5  231.96   10.93
   3  -5   5  253.30   11.90
  -3  -5  -5  247.74   15.93
  -3  -5  -6   46.70    7.06
  -3  -5  -6   46.27    7.03
   3  -5   6   52.17    4.78
   3  -5   6   32.76    4.98
   3  -5   7   38.54    3.85
  -3  -5  -7   30.06    5.94
  -3  -5  -8  147.69   12.11
  -3  -5  -8  126.14   11.75
  -3  -5  -9  153.17   12.77
  -3  -5  -9  129.93   12.18
  -3  -5 -10   30.67    6.19
  -3  -5 -10   34.27    6.31
  -3  -5 -11   18.22    5.07
  -3  -5 -11   12.45    4.36
  -3  -5 -12   12.37    4.25
  -3  -4  15   88.48   10.40
   3  -4 -14   25.25    4.54
   3  -4 -13   92.29    9.95
   3  -4 -13  104.25    9.08
   3  -4 -12  273.64   11.70
   3  -4 -12  303.22   15.71
   3  -4 -12  325.45   17.53
   3  -4 -11    4.81    2.42
   3  -4 -11    3.56    2.60
   3  -4 -10  161.32   11.27
   3  -4 -10  152.06   10.83
   3  -4 -10  146.22   10.98
   3  -4  -9  333.03   16.01
   3  -4  -9  341.13   16.35
   3  -4  -9  335.26   16.65
   3  -4  -8  112.44    8.22
   3  -4  -8  107.73    8.79
   3  -4  -8   97.57    8.28
   3  -4  -7   78.26    7.08
   3  -4  -7   83.42    7.62
  -3  -4   7   79.54    7.76
   3  -4  -7   86.47    6.88
  -3  -4   6 2161.24   54.78
   3  -4  -6 2110.14   54.31
   3  -4  -6 2034.79   52.79
  -3  -4   6 2088.06   55.41
   3  -4  -6 2042.63   50.50
  -3  -4   5 1019.89   31.82
  -3  -4   5 1012.07   30.47
   3  -4  -5  960.00   27.19
   3  -4  -4  527.56   20.20
  -3  -4   3  677.05   20.74
   3  -4  -3  610.69   14.92
   3  -4  -3  672.05   22.50
  -3  -4   3  671.71   22.29
  -3  -4   2   68.94    5.09
   3  -4  -2   72.77    4.09
   3  -4  -2   68.70    6.14
  -3  -4   2   75.44    6.85
  -3  -4   1  250.82    9.40
   3  -4  -1  248.82   12.01
  -3  -4   1  221.17   12.81
   3  -4  -1  249.02    9.73
  -3  -4   0 1482.19   32.19
   3  -4   0 1366.65   37.55
  -3  -4   0 1311.34   40.71
   3  -4   0 1396.86   35.89
  -3  -4   0 1382.50   37.29
  -3  -4  -1  817.86   28.98
  -3  -4  -1  813.58   25.27
   3  -4   1  807.30   24.79
  -3  -4  -1  809.83   28.87
  -3  -4  -2  541.50   20.06
   3  -4   2  563.93   18.88
  -3  -4  -2  513.88   21.97
   3  -4   3 2374.59   54.79
   3  -4   3 2326.12   57.95
  -3  -4  -3 2272.38   57.95
   3  -4   3 2225.03   48.73
  -3  -4  -4  698.47   27.06
   3  -4   4  677.05   18.47
  -3  -4  -4  691.59   25.21
   3  -4   4  705.87   25.34
  -3  -4  -4  683.23   26.62
   3  -4   4  731.25   21.70
  -3  -4  -5  188.93   12.76
   3  -4   5  176.15    7.97
   3  -4   5  175.44    8.77
   3  -4   5  165.24    9.93
  -3  -4  -6  167.72   12.48
   3  -4   6  176.18   10.60
   3  -4   6  179.69    8.81
   3  -4   6  191.77    8.79
  -3  -4  -7   87.39    9.03
   3  -4   7   97.22    5.72
  -3  -4  -7   96.98    9.35
   3  -4   7   84.63    6.41
  -3  -4  -8   35.48    6.05
  -3  -4  -8   34.89    5.91
   3  -4   8   39.49    4.75
  -3  -4  -9  494.15   23.08
  -3  -4  -9  506.29   23.91
  -3  -4 -10  438.35   21.63
  -3  -4 -10  410.09   21.91
  -3  -4 -11   44.52    6.82
  -3  -4 -12  146.38   12.34
  -3  -3  16   49.68    7.90
  -3  -3  15    4.73    3.12
   3  -3 -14  103.69   10.86
  -3  -3  14  101.05   10.40
   3  -3 -14  108.37    8.25
   3  -3 -13  205.32   14.55
  -3  -3  13  205.41   14.18
   3  -3 -13  201.89   11.57
   3  -3 -12  435.12   17.15
   3  -3 -12  433.35   20.48
   3  -3 -11  502.21   18.99
   3  -3 -11  476.53   21.31
   3  -3 -10 1161.66   35.20
   3  -3 -10 1172.88   34.41
   3  -3 -10 1175.95   36.86
   3  -3  -9  462.65   18.64
   3  -3  -9  438.37   18.12
   3  -3  -9  444.56   18.85
   3  -3  -9  432.56   17.61
   3  -3  -8  687.39   23.47
   3  -3  -8  653.44   22.73
   3  -3  -8  671.33   22.68
   3  -3  -8  648.77   23.06
  -3  -3   7   39.66    5.28
  -3  -3   7   48.50    5.60
   3  -3  -7   48.09    5.26
   3  -3  -7   51.44    5.28
   3  -3  -7   50.62    5.24
  -3  -3   7   47.07    5.79
   3  -3  -6   49.95    4.94
  -3  -3   6   46.42    5.35
   3  -3  -6   40.36    4.71
   3  -3  -6   44.38    4.73
  -3  -3   6   45.87    5.28
   3  -3  -5  456.82   16.02
  -3  -3   4 2246.55   54.15
  -3  -3   3 3469.24   78.46
   3  -3  -3 3438.08   78.81
   3  -3  -2 1295.07   34.58
   3  -3  -1  703.58   19.07
  -3  -3   1  715.08   24.40
   3  -3  -1  722.02   22.28
  -3  -3   1  737.04   20.72
   3  -3   0   63.32    4.69
  -3  -3   0   64.90    6.43
   3  -3   0   59.20    5.07
  -3  -3   0   70.55    5.11
   3  -3   1 1460.95   37.05
  -3  -3  -1 1431.18   41.18
  -3  -3  -1 1475.10   37.40
   3  -3   1 1407.69   36.69
  -3  -3  -2    4.60    0.89
   3  -3   2    4.46    1.59
   3  -3   2    3.40    0.78
  -3  -3  -2    4.67    1.81
  -3  -3  -3  604.26   14.40
   3  -3   3  580.90   22.39
   3  -3   3  578.20   20.77
  -3  -3  -3  548.50   20.23
   3  -3   3  547.94   17.89
   3  -3   3  555.74   15.31
  -3  -3  -4  461.66   12.25
   3  -3   4  410.59   19.06
  -3  -3  -4  430.30   17.67
   3  -3   4  435.88   18.16
   3  -3   4  408.51   13.24
  -3  -3  -4  417.77   18.56
   3  -3   4  383.49   14.19
   3  -3   5  464.47   18.91
   3  -3   5  450.37   18.44
  -3  -3  -5  511.21   14.06
  -3  -3  -5  441.70   19.82
   3  -3   5  462.90   15.38
  -3  -3  -5  442.64   18.95
   3  -3   5  474.08   19.98
   3  -3   5  446.39   15.26
   3  -3   6  366.52   16.70
   3  -3   6  347.04   12.59
  -3  -3  -6  336.14   17.17
   3  -3   6  380.78   14.08
  -3  -3  -6  343.16   17.60
   3  -3   6  344.81   15.71
   3  -3   6  367.34   16.70
   3  -3   7  219.56   11.06
  -3  -3  -7  234.49   14.04
   3  -3   7  232.47   13.30
   3  -3   7  213.32    9.07
  -3  -3  -7  242.34   14.62
  -3  -3  -8    8.44    3.31
   3  -3   8    8.08    1.76
  -3  -3  -8    6.02    2.94
   3  -3   8    9.10    2.53
  -3  -3  -9   48.61    7.26
  -3  -3  -9   51.55    6.65
  -3  -3 -10  107.93   10.79
  -3  -3 -10  118.71   10.39
  -3  -3 -11    9.04    3.17
  -3  -3 -12   81.32    8.69
  -3  -2  16   -0.84    2.75
  -3  -2  15   74.81    9.29
  -3  -2  14  187.86   14.07
   3  -2 -14  190.81   14.73
   3  -2 -14  188.22    9.60
  -3  -2  13  624.58   25.75
   3  -2 -13  574.94   19.61
   3  -2 -13  621.01   26.87
   3  -2 -12    6.17    3.36
  -3  -2  12    5.81    2.63
   3  -2 -12    3.10    1.85
  -3  -2  11  165.62   11.30
   3  -2 -11  164.61   10.11
   3  -2 -11  191.85    9.94
   3  -2 -11  175.47   12.47
   3  -2 -10  131.28    8.05
   3  -2 -10  124.52   10.07
   3  -2 -10  128.66    8.36
   3  -2  -9  794.96   22.78
   3  -2  -9  811.62   24.34
   3  -2  -9  790.89   23.77
   3  -2  -9  782.13   26.07
   3  -2  -8   55.77    5.70
   3  -2  -8   55.63    6.06
   3  -2  -8   60.92    5.55
  -3  -2   8   53.81    3.40
   3  -2  -8   55.81    5.23
  -3  -2   8   55.94    6.02
  -3  -2   8   74.44    7.11
  -3  -2   7  985.11   29.67
   3  -2  -7  955.86   27.51
  -3  -2   7  882.42   23.29
   3  -2  -7  953.77   27.81
   3  -2  -7  964.67   27.08
  -3  -2   7  960.82   29.38
   3  -2  -7  951.63   28.80
  -3  -2   6  550.89   16.70
   3  -2  -6  581.73   18.89
   3  -2  -6  600.27   18.58
   3  -2  -6  602.89   20.04
   3  -2  -6  591.40   19.37
  -3  -2   5 2238.01   52.61
   3  -2  -5 2312.53   54.79
  -3  -2   5 2387.12   55.84
   3  -2  -5 2309.92   53.13
   3  -2  -5 2351.05   53.30
  -3  -2   4 3797.89   83.07
   3  -2  -4 3781.60   80.11
  -3  -2   4 3659.95   81.87
   3  -2  -3   10.48    2.09
  -3  -2   3   10.19    2.05
   3  -2  -3   12.62    1.63
  -3  -2   3   12.44    2.37
   3  -2  -2  278.44   11.27
  -3  -2   2  256.43   11.47
  -3  -2   2  268.60   10.21
   3  -2  -2  286.93    8.14
   3  -2  -1  831.40   18.30
  -3  -2   1  789.37   20.73
  -3  -2   1  839.18   25.25
  -3  -2   0  432.69   16.29
  -3  -2   0  411.70   13.29
   3  -2   0  398.90   13.26
  -3  -2  -1  572.62   19.98
   3  -2   1  522.18   17.13
  -3  -2  -1  538.08   16.85
   3  -2   2 5407.63  115.01
  -3  -2  -2 5302.62  114.15
  -3  -2  -2 5277.75  110.43
   3  -2   2 5284.91  109.48
  -3  -2  -3  818.79   21.26
   3  -2   3  811.10   20.78
   3  -2   3  754.00   24.51
   3  -2   3  734.29   22.78
   3  -2   4  897.89   26.82
  -3  -2  -4  946.10   25.09
   3  -2   4  919.96   30.40
   3  -2   4  966.42   25.17
   3  -2   4  966.22   29.74
  -3  -2  -4  867.64   29.16
   3  -2   4  980.90   28.77
   3  -2   5 1919.53   49.49
  -3  -2  -5 2028.34   47.76
   3  -2   5 1990.59   53.91
   3  -2   5 2024.81   47.78
   3  -2   5 1990.67   52.59
  -3  -2  -5 1928.91   53.14
  -3  -2  -5 1963.84   52.21
   3  -2   5 2066.64   51.10
   3  -2   6   52.87    5.63
  -3  -2  -6   69.92    5.73
   3  -2   6   68.35    7.50
   3  -2   6   71.87    5.88
  -3  -2  -6   71.27    7.49
   3  -2   6   83.76    7.04
  -3  -2  -6   71.56    7.07
  -3  -2  -7    8.51    2.41
  -3  -2  -7    9.69    3.05
   3  -2   7    6.60    2.18
   3  -2   7    4.96    2.22
  -3  -2  -7    6.77    2.68
   3  -2   7    5.86    2.16
  -3  -2  -8  879.42   27.75
  -3  -2  -8  837.99   29.74
  -3  -2  -8  911.17   32.49
   3  -2   8  921.36   28.41
   3  -2   8  856.28   29.11
  -3  -2  -9   97.78    8.99
  -3  -2  -9   93.60    9.62
  -3  -2 -10  185.23   12.44
  -3  -2 -11  703.26   26.88
  -3  -2 -12   24.33    4.85
   3  -2  12   26.80    6.41
  -3  -1  17   82.18   10.31
  -3  -1  16   46.41    7.64
   3  -1 -15    8.73    4.70
  -3  -1  15   18.97    4.79
   3  -1 -14  245.12   16.88
  -3  -1  14  217.63   15.05
   3  -1 -13  244.39    9.53
   3  -1 -13  289.40   17.56
  -3  -1  13  287.19   16.23
   3  -1 -12  550.17   16.84
   3  -1 -12  536.40   24.68
  -3  -1  12  572.35   23.38
  -3  -1  11  755.17   26.65
   3  -1 -11  761.78   28.79
   3  -1 -11  777.34   28.04
   3  -1 -11  744.03   21.32
   3  -1 -11  728.75   22.90
   3  -1 -10  701.77   20.32
   3  -1 -10  671.94   25.90
  -3  -1  10  706.87   24.18
   3  -1 -10  688.52   25.44
   3  -1 -10  671.37   21.20
  -3  -1   9  177.59   11.82
   3  -1  -9  190.76    8.60
  -3  -1   9  191.02   10.51
   3  -1  -9  185.36    9.17
   3  -1  -9  170.69   10.80
   3  -1  -9  186.06   11.70
   3  -1  -8  296.10   11.96
   3  -1  -8  271.19   13.34
  -3  -1   8  279.79   12.18
  -3  -1   8  320.82   14.68
   3  -1  -8  295.00   14.57
  -3  -1   8  314.75   14.48
  -3  -1   7   91.13    7.10
   3  -1  -7   95.32    6.06
   3  -1  -7   89.80    6.71
   3  -1  -7   89.72    5.84
  -3  -1   7   88.53    5.70
   3  -1  -7   77.78    3.27
   3  -1  -7   99.54    7.45
   3  -1  -6  194.37    8.97
  -3  -1   6  194.60    6.37
   3  -1  -6  204.31    9.86
   3  -1  -6  212.87    8.67
  -3  -1   6  183.43    7.93
   3  -1  -6  212.04   10.61
   3  -1  -6  193.73    6.53
   3  -1  -5 3498.62   75.73
  -3  -1   5 3439.05   76.39
  -3  -1   5 3415.25   72.16
   3  -1  -5 3407.73   73.24
   3  -1  -5 3374.77   75.49
  -3  -1   4 3623.57   77.48
   3  -1  -4 3608.11   78.64
  -3  -1   4 3682.02   79.26
   3  -1  -4 3664.25   76.75
   3  -1  -3 1851.09   42.39
  -3  -1   3 1782.18   42.99
   3  -1  -3 1850.14   42.35
  -3  -1   2 1247.97   28.49
   3  -1  -2 1202.00   30.10
  -3  -1   2 1211.06   30.86
   3  -1  -2 1233.58   28.82
  -3  -1   1  893.33   24.85
  -3  -1   0 2203.52   52.15
  -3  -1  -1  783.98   23.53
  -3  -1  -2  199.23    8.84
   3  -1   2  200.85    7.91
  -3  -1  -3  620.90   18.98
   3  -1   3  590.74   20.73
   3  -1   3  600.03   17.48
   3  -1   3  595.24   19.78
   3  -1   4 2746.72   63.68
  -3  -1  -4 2749.77   65.33
   3  -1   4 2682.61   60.95
   3  -1   4 2605.95   65.28
  -3  -1  -4 2728.79   62.96
   3  -1   5  833.30   24.33
  -3  -1  -5  862.21   26.16
   3  -1   5  819.68   27.77
  -3  -1  -5  821.68   27.05
   3  -1   5  854.74   26.26
   3  -1   5  833.00   24.69
   3  -1   6  378.68   14.96
  -3  -1  -6  361.53   15.59
   3  -1   6  337.77   16.74
   3  -1   6  394.82   15.25
   3  -1   6  377.21   15.65
   3  -1   6  390.73   17.55
  -3  -1  -6  366.34   16.35
  -3  -1  -7   40.91    5.42
   3  -1   7   42.68    4.94
   3  -1   7   48.69    5.49
   3  -1   7   52.47    5.48
  -3  -1  -7   40.67    6.01
   3  -1   7   38.35    5.66
  -3  -1  -7   46.75    5.68
   3  -1   8  424.21   17.89
  -3  -1  -8  439.79   19.19
   3  -1   8  416.36   15.30
  -3  -1  -8  427.25   20.74
  -3  -1  -8  418.65   18.51
   3  -1   8  442.69   18.14
   3  -1   9  284.32   12.16
  -3  -1  -9  290.59   15.29
  -3  -1  -9  317.53   16.26
  -3  -1 -10  227.43   13.40
   3  -1  10  201.15   15.26
  -3  -1 -10  221.27   13.88
   3  -1  11   47.53    7.99
   3  -1  12   54.21    8.65
  -3   0  17   22.55    5.57
  -3   0  16   12.96    4.45
  -3   0  15  253.96   16.52
   3   0 -15  246.62   18.00
  -3   0  14   16.06    4.47
   3   0 -14   11.42    4.48
  -3   0  13   -0.64    2.43
   3   0 -13   -4.59    4.02
   3   0 -13   -1.40    1.88
   3   0 -12  442.07   20.88
   3   0 -12  432.44   19.98
  -3   0  12  441.85   18.96
   3   0 -11   26.84    2.34
  -3   0  11   26.78    4.62
   3   0 -11   33.54    3.52
   3   0 -11   24.78    5.15
   3   0 -11   27.37    4.87
   3   0 -10  538.30   14.80
   3   0 -10  539.66   22.50
  -3   0  10  535.47   20.45
   3   0 -10  535.84   16.47
   3   0 -10  530.20   21.76
  -3   0   9  431.20   16.85
   3   0  -9  405.85   17.88
   3   0  -9  407.77   18.33
   3   0  -9  434.08   13.88
  -3   0   8   63.97    5.40
   3   0  -8   63.31    6.27
   3   0  -8   76.82    6.93
   3   0  -8   69.26    4.68
   3   0  -7  497.44   18.73
  -3   0   7  481.26   18.00
   3   0  -7  452.20   14.74
   3   0  -7  481.21   18.08
  -3   0   7  485.64   15.72
   3   0  -6 4690.97  100.92
  -3   0   6 4561.88   96.76
   3   0  -6 4528.29  101.27
   3   0  -6 4562.54   97.19
   3   0  -5 1057.83   23.58
  -3   0   5 1057.20   28.68
  -3   0   5 1041.20   28.27
  -3   0   5 1018.02   24.74
   3   0  -5 1046.65   28.47
  -3   0   4    5.18    1.45
   3   0  -4    7.05    1.64
   3   0  -4    6.53    1.20
   3   0  -3  526.74   14.80
   3   0  -3  570.19   16.74
  -3   0   3  565.45   15.50
  -3   0   3  521.37   15.10
   3   0  -2  188.07    7.57
  -3   0   2  185.43    6.32
   3   0  -2  174.59    7.70
  -3   0   2  163.03    7.47
  -3   0   1 1600.22   33.18
  -3   0   1 1538.30   37.97
  -3   0   0 3405.21   75.44
  -3   0  -1 3795.27   80.68
  -3   0  -1 3451.46   79.40
  -3   0  -2 3526.31   80.43
  -3   0  -2 3472.95   79.39
   3   0   2 3514.19   73.76
   3   0   3 6276.50  128.95
  -3   0  -3 5994.05  130.98
  -3   0  -3 5763.88  129.11
   3   0   3 6024.94  124.02
   3   0   4  612.02   21.00
  -3   0  -4  665.09   22.16
  -3   0  -4  628.53   21.41
   3   0   4  662.37   21.38
  -3   0  -4  659.61   23.14
   3   0   4  634.65   18.21
  -3   0  -5  827.73   27.13
   3   0   5  797.97   26.12
  -3   0  -5  844.61   26.52
   3   0   5  845.34   25.85
  -3   0  -5  815.48   28.09
   3   0   5  818.70   23.26
  -3   0  -6   36.07    5.15
   3   0   6   35.45    4.78
   3   0   6   39.21    4.23
  -3   0  -6   37.36    4.79
   3   0   6   48.51    5.20
   3   0   6   42.56    4.39
   3   0   7  138.35    9.05
   3   0   7  116.81    7.95
  -3   0  -7  128.69   10.06
   3   0   7  125.16    9.49
   3   0   7  118.29    8.52
   3   0   7  148.72    8.51
   3   0   8   -0.42    1.37
  -3   0  -8   -0.60    1.99
   3   0   8    1.69    1.53
   3   0   8    0.57    2.06
   3   0   8    0.87    1.78
  -3   0  -8    2.75    1.25
   3   0   9 1269.32   33.82
  -3   0  -9 1261.92   40.86
   3   0   9 1224.65   36.40
  -3   0  -9 1201.23   29.27
  -3   0 -10 1116.53   38.48
   3   0  10 1092.53   39.38
  -3   0 -11   60.74    8.26
   3   0  11   64.30    8.70
   3   0  12  251.09   18.28
  -3   1  16   34.05    6.57
  -3   1  15   18.21    4.85
  -3   1  14  221.46   15.21
  -3   1  13  249.12   15.51
  -3   1  12  567.79   23.41
  -3   1  12  513.26   19.66
  -3   1  11  714.98   26.32
   3   1 -11  716.43   27.36
  -3   1  11  741.70   23.60
   3   1 -10  659.06   17.40
  -3   1  10  653.55   23.90
   3   1 -10  679.60   25.42
  -3   1  10  671.01   18.23
  -3   1  10  679.56   21.50
  -3   1   9  164.22   10.08
   3   1  -9  175.18    6.92
  -3   1   9  185.80   11.18
   3   1  -9  158.68   10.68
  -3   1   8  295.54   13.06
   3   1  -8  310.25   10.18
   3   1  -8  286.40   14.30
  -3   1   8  310.63   14.17
  -3   1   7   98.42    6.53
   3   1  -7   97.38    7.44
  -3   1   7  101.22    7.22
   3   1  -6  222.36   11.15
   3   1  -6  239.83   11.57
   3   1  -5 3397.22   77.71
   3   1  -5 3495.77   78.56
  -3   1   5 3499.51   76.74
   3   1  -4 3622.76   79.17
   3   1  -4 3642.88   80.44
  -3   1   4 3585.35   78.31
   3   1  -3 1946.99   43.22
   3   1  -3 1878.84   43.43
  -3   1   3 1925.82   43.44
   3   1  -3 1870.78   45.56
   3   1  -2 1233.70   29.72
   3   1  -2 1187.90   27.98
   3   1  -1  860.27   19.99
   3   1  -1  899.93   20.27
  -3   1   0 2063.37   46.88
   3   1   0 1982.22   42.17
   3   1   0 2136.29   44.99
   3   1   1  815.26   21.48
  -3   1  -1  774.88   22.80
  -3   1  -1  787.09   19.35
   3   1   2  213.87    9.58
  -3   1  -2  212.44    7.65
  -3   1  -3  683.70   23.29
   3   1   3  704.07   21.70
   3   1   3  678.05   21.56
  -3   1  -3  638.35   22.40
  -3   1  -3  658.77   18.63
   3   1   3  694.54   17.99
   3   1   3  719.46   21.21
   3   1   4 2523.14   60.84
  -3   1  -4 2704.35   66.12
   3   1   4 2792.54   63.38
  -3   1  -4 2670.63   60.11
   3   1   4 2607.11   59.05
   3   1   4 2797.12   62.45
   3   1   5  872.58   25.39
  -3   1  -5  818.64   28.23
   3   1   5  780.41   24.28
   3   1   5  821.82   25.56
   3   1   5  864.58   27.35
   3   1   5  806.66   22.98
  -3   1  -5  802.49   23.76
  -3   1  -6  359.48   13.45
  -3   1  -6  354.41   17.61
   3   1   6  352.47   14.91
   3   1   6  368.50   15.52
   3   1   6  357.48   14.58
   3   1   6  371.54   17.00
   3   1   6  344.73   13.62
  -3   1  -7   46.99    6.59
   3   1   7   48.69    5.47
   3   1   7   56.65    5.35
   3   1   7   49.24    5.54
   3   1   7   43.19    4.82
  -3   1  -7   50.67    4.38
  -3   1  -8  440.06   21.23
   3   1   8  405.90   17.88
   3   1   8  429.89   17.23
   3   1   8  434.76   18.02
   3   1   8  429.80   16.81
  -3   1  -8  406.33   14.23
   3   1   9  289.94   14.29
   3   1   9  285.52   15.20
   3   1   9  290.18   13.51
  -3   1  -9  294.52   17.75
  -3   1 -10  194.33   14.92
  -3   1 -11   50.52    8.01
  -3   1 -12   65.04    9.03
   3   1  12   64.66    8.91
   3   2 -15   74.75    9.88
   3   2 -15   68.34    9.10
  -3   2  14  186.28   14.52
   3   2 -14  189.00   15.17
   3   2 -14  181.23   14.04
  -3   2  13  575.14   25.69
   3   2 -13  582.02   25.83
   3   2 -13  593.71   26.82
  -3   2  12    3.23    1.63
   3   2 -12    4.68    2.65
   3   2 -12    5.03    3.34
  -3   2  12    5.86    3.20
  -3   2  11  153.44    8.55
   3   2 -11  174.86   12.57
  -3   2  10  117.85    6.86
   3   2 -10  142.05   11.30
   3   2 -10  108.55    3.97
   3   2 -10  129.53   10.26
  -3   2   9  803.68   22.44
   3   2  -9  753.99   18.41
   3   2  -9  763.38   28.25
  -3   2   9  745.86   21.12
   3   2  -9  791.07   27.70
  -3   2   9  794.93   26.63
  -3   2   8   65.40    6.21
   3   2  -8   75.49    3.41
   3   2  -8   59.58    6.66
  -3   2   8   55.95    3.97
  -3   2   8   70.10    5.25
   3   2  -8   61.16    6.34
   3   2  -7  957.96   22.50
  -3   2   7  945.97   22.54
  -3   2   7  926.71   26.07
   3   2  -7  855.09   28.95
   3   2  -7  939.75   28.94
   3   2  -6  603.87   20.30
  -3   2   6  571.83   14.14
  -3   2   6  598.92   18.91
   3   2  -6  590.59   21.02
   3   2  -6  607.03   16.16
   3   2  -5 2278.73   56.55
   3   2  -5 2394.17   52.19
  -3   2   5 2355.36   54.11
   3   2  -5 2343.30   56.99
   3   2  -4 3682.46   78.71
   3   2  -4 3541.09   80.88
   3   2  -4 3720.49   82.66
  -3   2   4 3668.36   78.71
   3   2  -3   19.44    2.72
   3   2  -3   16.54    2.36
  -3   2   3   18.20    2.05
   3   2  -3   17.71    2.88
   3   2  -2  277.86   10.81
   3   2  -2  256.70   10.03
   3   2  -1  719.14   19.48
  -3   2   0  405.62   15.62
   3   2   0  387.52   12.34
  -3   2  -1  519.55   16.25
   3   2   1  512.99   16.21
  -3   2  -1  517.03   18.89
   3   2   2 5578.52  115.75
  -3   2  -2 5184.85  112.87
   3   2   2 5345.67  113.95
  -3   2  -2 5186.48  118.07
  -3   2  -3  731.99   23.50
  -3   2  -3  750.56   22.17
   3   2   3  792.12   23.95
  -3   2  -4  924.00   26.80
  -3   2  -4  932.64   27.47
   3   2   4  920.28   28.46
   3   2   4  996.83   28.54
  -3   2  -5 1917.77   48.11
  -3   2  -5 1868.67   47.66
   3   2   5 1977.68   50.99
   3   2   5 1977.82   49.30
  -3   2  -6   79.60    6.77
  -3   2  -6   71.16    7.99
   3   2   6   80.82    5.86
  -3   2  -6   74.73    6.08
   3   2   6   84.55    7.86
   3   2   7    8.30    2.38
  -3   2  -7   14.04    3.19
  -3   2  -7   16.03    4.26
  -3   2  -7   12.13    2.54
   3   2   7    6.79    2.29
   3   2   7    7.52    2.98
   3   2   7    4.55    1.72
   3   2   8  882.38   27.17
  -3   2  -8  871.43   29.12
   3   2   8  837.90   27.28
   3   2   8  845.65   27.72
  -3   2  -8  888.84   33.90
   3   2   9  116.38    8.69
  -3   2  -9   99.92   10.74
  -3   2 -10  177.64   14.77
  -3   2 -11  658.12   30.94
  -3   2 -12   25.33    6.34
   3   3 -14   91.10   10.60
   3   3 -14   88.37   10.18
   3   3 -13  205.88   15.16
   3   3 -13  197.13   14.21
   3   3 -12  421.32   22.41
   3   3 -12  410.42   21.18
   3   3 -12  408.92   20.63
   3   3 -11  471.47   23.33
   3   3 -11  471.85   21.98
   3   3 -11  459.88   21.47
   3   3 -10 1047.16   36.78
   3   3 -10 1053.57   35.02
   3   3 -10 1048.97   34.86
   3   3  -9  443.43   19.18
   3   3  -9  426.44   19.26
   3   3  -9  446.01   20.82
  -3   3   9  415.69   17.26
  -3   3   8  642.17   22.19
   3   3  -8  607.82   22.80
   3   3  -8  653.48   16.29
   3   3  -8  590.84   24.09
  -3   3   8  640.72   21.31
  -3   3   8  609.36   22.07
   3   3  -8  613.46   23.43
  -3   3   7   41.92    4.92
   3   3  -7   38.86    4.82
   3   3  -7   57.28    3.88
   3   3  -7   43.76    5.81
  -3   3   7   48.63    4.97
  -3   3   7   44.78    4.79
   3   3  -7   42.47    5.28
   3   3  -6   44.09    4.72
  -3   3   6   38.93    4.69
   3   3  -6   37.90    3.42
  -3   3   6   35.63    4.32
   3   3  -6   38.69    5.02
  -3   3   5  471.56   15.63
   3   3  -5  467.25   15.13
  -3   3   5  508.08   18.15
   3   3  -5  456.22   18.12
  -3   3   4 2158.17   48.68
   3   3  -4 2220.56   50.57
  -3   3   4 2198.12   53.63
   3   3  -4 2035.20   53.03
  -3   3   3 3331.51   70.12
   3   3  -3 3203.27   75.59
  -3   3   3 3368.59   77.27
   3   3  -3 3353.42   74.27
   3   3  -2 1174.43   31.91
  -3   3   2 1145.74   25.75
  -3   3   2 1254.04   34.22
   3   3  -2 1282.82   32.39
  -3   3   1  648.07   22.59
  -3   3   1  677.88   22.51
   3   3  -1  665.97   20.93
  -3   3   0   49.02    5.26
  -3   3  -1 1392.02   39.04
  -3   3  -1 1363.51   36.76
  -3   3  -2    4.95    2.22
  -3   3  -2    3.40    1.92
  -3   3  -2    7.54    2.05
  -3   3  -3  531.32   21.85
  -3   3  -3  547.26   20.10
   3   3   3  544.98   19.83
  -3   3  -3  494.63   18.52
   3   3   3  523.30   19.27
  -3   3  -4  367.62   18.54
   3   3   4  390.03   16.47
  -3   3  -4  387.57   16.45
  -3   3  -4  368.81   15.79
   3   3   4  393.80   16.66
   3   3   5  460.25   18.67
  -3   3  -5  445.32   18.00
  -3   3  -5  450.09   18.17
   3   3   5  471.24   19.46
   3   3   6  315.00   15.15
  -3   3  -6  298.56   14.38
  -3   3  -6  319.35   15.12
   3   3   6  316.14   16.19
  -3   3  -7  196.57   12.17
   3   3   7  215.86   13.71
  -3   3  -8   12.36    3.38
   3   3   8   10.63    2.34
  -3   3  -8    9.95    4.17
   3   3   8    5.97    3.26
  -3   3  -9   39.24    5.97
  -3   3  -9   41.04    7.44
   3   3   9   54.49    7.44
  -3   3 -10  135.38   11.28
  -3   3 -10  120.40   12.84
  -3   3 -11   12.18    4.86
  -3   3 -12   88.65   11.65
   3   4 -14   23.76    5.52
   3   4 -13   96.65   10.35
   3   4 -13   87.86   10.85
   3   4 -13   97.11   10.18
   3   4 -12  286.55   17.29
   3   4 -12  321.73   20.06
   3   4 -12  274.13   16.86
   3   4 -11    3.22    2.80
   3   4 -11    3.96    2.71
   3   4 -11    2.63    2.79
   3   4 -10  135.80   11.94
   3   4 -10  149.05   11.32
   3   4 -10  125.20   10.41
   3   4  -9  309.97   15.66
   3   4  -9  291.18   15.69
   3   4  -9  302.82   17.40
   3   4  -9  290.60    9.28
   3   4  -8   93.11    9.31
   3   4  -8  109.34    8.47
  -3   4   8  109.00    8.24
   3   4  -8  110.04    9.02
   3   4  -7   84.68    5.40
   3   4  -7   78.72    8.05
   3   4  -7   83.08    7.01
  -3   4   7   76.26    6.42
   3   4  -7   74.66    7.33
  -3   4   6 1915.16   50.86
   3   4  -6 1863.26   48.06
   3   4  -6 1965.57   46.30
   3   4  -6 1845.60   52.35
  -3   4   6 1994.99   51.42
   3   4  -6 1951.96   51.23
   3   4  -5  854.49   28.11
  -3   4   5  886.90   28.17
   3   4  -5  830.99   25.02
   3   4  -5  894.36   25.22
  -3   4   5  877.47   24.30
  -3   4   5  892.84   28.85
   3   4  -5  796.77   28.63
   3   4  -4  479.40   19.81
  -3   4   4  493.77   15.04
  -3   4   4  508.73   20.16
  -3   4   4  510.12   19.22
   3   4  -4  482.61   19.28
  -3   4   3  661.41   17.06
   3   4  -3  639.73   23.31
  -3   4   3  681.18   24.34
  -3   4   2   61.20    5.96
  -3   4   2   64.41    2.68
   3   4  -2   61.47    5.72
   3   4  -2   62.78    6.24
  -3   4   2   65.42    6.73
   3   4  -1  233.99   11.87
  -3   4   1  246.77   12.61
  -3   4   1  226.89   12.92
   3   4  -1  221.82   11.95
  -3   4   0 1243.38   36.54
  -3   4  -1  773.08   26.43
  -3   4  -1  762.44   26.71
   3   4   2  561.70   20.99
  -3   4  -2  525.24   21.71
  -3   4  -2  518.31   20.72
  -3   4  -2  532.30   21.49
   3   4   3 2329.81   58.19
  -3   4  -3 2246.48   58.59
  -3   4  -3 2208.80   60.22
  -3   4  -3 2168.85   57.17
  -3   4  -4  650.57   24.63
  -3   4  -4  716.09   27.81
  -3   4  -4  653.87   24.31
  -3   4  -5  161.11   12.67
  -3   4  -5  166.78   11.18
  -3   4  -6  200.14   14.58
  -3   4  -6  178.58   11.89
  -3   4  -7   85.06   10.02
  -3   4  -7   80.07    8.15
  -3   4  -8   33.33    5.64
   3   4   8   33.19    5.94
   3   4   9  464.79   23.29
  -3   4  -9  463.08   21.99
   3   4  10  399.95   22.14
  -3   4 -10  413.01   24.74
  -3   4 -10  388.25   20.73
  -3   4 -11   39.13    6.94
  -3   4 -11   48.59    8.83
   3   5 -14  119.27   11.79
   3   5 -13   77.29    9.26
   3   5 -13   83.22   10.96
   3   5 -12  146.16   13.87
   3   5 -12  130.28   11.71
   3   5 -12  161.49   12.65
   3   5 -11  503.27   25.75
   3   5 -11  518.39   22.68
   3   5 -11  460.97   22.34
   3   5 -10   57.24    7.08
   3   5 -10   49.50    7.53
   3   5 -10   35.20    6.08
   3   5  -9   38.94    5.55
   3   5  -9   34.08    5.43
   3   5  -9   31.68    2.91
   3   5  -9   38.91    6.68
   3   5  -8  155.05   11.18
  -3   5   8  140.45    9.64
   3   5  -8  145.96   12.14
   3   5  -8  152.55    7.68
   3   5  -8  144.82    9.93
   3   5  -7   71.72    7.36
  -3   5   7   81.17    6.81
   3   5  -7   80.87    8.85
   3   5  -7   72.27    6.59
   3   5  -6  106.50    8.88
   3   5  -6   99.55    7.18
   3   5  -6   94.30    9.47
   3   5  -5 1567.40   43.86
   3   5  -5 1565.35   40.63
  -3   5   5 1531.31   38.42
   3   5  -5 1509.72   38.78
   3   5  -5 1465.56   45.29
   3   5  -4  703.10   25.62
  -3   5   4  712.95   19.96
   3   5  -4  748.39   24.30
   3   5  -4  684.30   20.77
   3   5  -4  707.81   26.86
  -3   5   3  361.84   16.11
   3   5  -3  364.39   17.59
  -3   5   3  338.50   10.80
   3   5  -3  366.53   15.75
   3   5  -3  367.65   16.90
  -3   5   2  733.24   24.81
  -3   5   2  660.91   23.90
  -3   5   2  682.72   15.75
   3   5  -2  686.40   25.95
   3   5  -2  735.14   24.71
   3   5  -1  102.84    8.92
   3   5  -1  119.97    8.86
  -3   5   1  110.09    8.66
   3   5   0  394.21   17.59
   3   5   0  371.08   17.65
  -3   5   0  411.74   18.16
  -3   5  -1   80.15    7.93
  -3   5  -1   84.19    8.38
  -3   5  -2   95.54    8.86
  -3   5  -2   83.20    8.34
  -3   5  -3  173.09   12.58
  -3   5  -3  191.35   12.62
  -3   5  -4 1036.16   37.08
  -3   5  -4 1065.87   35.13
  -3   5  -5  225.73   15.70
   3   5   5  259.49   12.74
  -3   5  -5  228.48   14.39
  -3   5  -6   36.70    5.83
  -3   5  -6   39.49    6.92
  -3   5  -7   36.24    6.11
  -3   5  -7   33.69    6.49
  -3   5  -8  146.20   13.86
  -3   5  -8  137.51   11.71
  -3   5  -9  123.15   13.19
  -3   5  -9  124.55   11.53
  -3   5 -10   20.33    5.30
  -3   5 -11    8.24    3.62
   3   6 -13   71.86    9.10
   3   6 -12   23.11    5.26
   3   6 -12   24.53    6.11
   3   6 -11   23.95    5.33
   3   6 -11   36.42    7.27
   3   6 -10  105.24    9.28
   3   6 -10  102.45    9.88
   3   6 -10  103.21   11.49
   3   6  -9   68.89    7.15
   3   6  -9   63.02    7.58
   3   6  -9   66.10    9.16
   3   6  -8   67.34    6.71
   3   6  -8   68.36    7.71
   3   6  -8   80.75    9.52
   3   6  -7  360.78   15.26
   3   6  -7  365.93   14.57
   3   6  -7  352.62   17.82
  -3   6   7  365.49   15.75
   3   6  -7  333.31   19.59
   3   6  -6  394.60   15.23
   3   6  -6  389.28   20.85
   3   6  -6  408.86   16.45
   3   6  -6  407.82   19.18
  -3   6   6  426.69   16.33
   3   6  -5  422.71   15.10
  -3   6   5  467.34   18.72
   3   6  -5  423.81   21.58
   3   6  -5  439.87   19.93
   3   6  -5  442.60   17.89
   3   6  -4  560.25   23.03
   3   6  -4  583.19   25.34
  -3   6   4  575.97   17.58
  -3   6   4  617.62   22.31
   3   6  -4  570.54   17.48
   3   6  -4  585.28   21.82
   3   6  -4  555.54   21.40
   3   6  -3   11.46    3.56
   3   6  -3   27.09    4.89
  -3   6   3   24.53    4.24
   3   6  -3   15.43    2.25
  -3   6   3   20.42    2.33
   3   6  -2  101.21    9.80
  -3   6   2  122.77    9.35
  -3   6   2  117.28    4.27
   3   6  -1  286.64   16.74
  -3   6   1  313.67   15.87
   3   6   0  159.35   12.06
  -3   6   0  170.11   11.55
  -3   6   0  162.30   12.74
  -3   6  -1  688.92   28.68
  -3   6  -1  708.16   27.07
  -3   6  -2 1398.54   44.97
  -3   6  -2 1417.88   44.20
  -3   6  -3  518.37   23.81
  -3   6  -3  518.41   23.78
  -3   6  -4  194.13   13.83
   3   6   4  196.03   10.30
  -3   6  -4  227.06   15.54
  -3   6  -5  252.60   16.21
   3   6   5  237.45   12.15
  -3   6  -5  262.02   17.19
  -3   6  -6   22.58    5.72
  -3   6  -6   12.59    3.91
  -3   6  -7   10.26    4.23
  -3   6  -7   15.23    4.43
  -3   6  -8  228.86   18.10
  -3   6  -8  197.21   15.09
  -3   6  -9  125.78   13.75
  -3   6  -9   93.34   10.83
  -3   6 -10  198.14   15.49
   3   7 -12  122.05   11.64
   3   7 -11   52.40    7.43
   3   7 -10  206.93   14.51
   3   7 -10  231.03   18.02
   3   7  -9  101.73    9.90
   3   7  -9   99.19   11.51
   3   7  -8  113.75   12.10
   3   7  -8  117.89   10.35
   3   7  -8  111.04    8.13
   3   7  -7   22.80    5.71
  -3   7   7   25.29    4.14
   3   7  -7   22.73    4.67
  -3   7   7   20.62    3.87
   3   7  -7   21.43    3.52
   3   7  -7   25.61    3.88
  -3   7   6   98.55    8.01
  -3   7   6   86.63    6.94
   3   7  -6   73.13    8.04
   3   7  -6   80.05    9.76
   3   7  -6   76.17    5.77
   3   7  -5    9.97    2.09
  -3   7   5    4.26    2.20
   3   7  -5    4.93    3.25
   3   7  -5    2.46    2.24
  -3   7   4  607.25   22.50
   3   7  -4  603.90   24.66
   3   7  -4  539.68   15.82
  -3   7   4  558.96   17.47
   3   7  -4  573.06   26.68
   3   7  -3  578.25   23.87
   3   7  -3  519.55   14.36
  -3   7   3  547.21   15.54
   3   7  -3  533.83   25.38
  -3   7   2   85.97    8.11
  -3   7   2   69.65    3.13
   3   7  -2   68.22    3.58
   3   7  -2   80.69    9.39
  -3   7   2   71.37    3.19
   3   7  -1  106.75    4.53
   3   7  -1   92.96   10.15
  -3   7   1  106.62    9.28
   3   7   0  121.47   11.36
  -3   7   0  126.57   12.07
  -3   7   0  136.63   10.89
   3   7   1  212.33    8.23
   3   7   1  218.32   15.25
  -3   7  -1  232.55   16.61
  -3   7  -1  221.25   14.47
   3   7   2   37.65    3.59
  -3   7  -2   37.26    6.78
  -3   7  -2   32.91    5.94
   3   7   3  223.92    9.73
  -3   7  -3  183.10   13.97
  -3   7  -3  202.00   15.21
  -3   7  -4   15.54    4.41
  -3   7  -4   22.37    5.35
  -3   7  -5  142.38   13.02
  -3   7  -5  156.23   13.67
  -3   7  -6  104.26   11.20
  -3   7  -6  140.41   13.40
  -3   7  -7  125.31   12.38
  -3   7  -7  131.38   13.53
  -3   7  -8   20.08    5.43
   3   8 -11    2.22    2.56
   3   8 -10    0.71    2.35
   3   8  -9   65.63    8.10
   3   8  -8   -0.68    2.46
   3   8  -8    3.00    3.47
   3   8  -7   48.83    8.63
   3   8  -7   49.01    6.92
   3   8  -6  182.21   15.54
   3   8  -6  176.71   12.89
   3   8  -5  202.86   13.73
   3   8  -5  187.93   15.56
   3   8  -4  141.40   11.47
   3   8  -4  136.98   13.20
  -3   8   4  167.20   11.05
   3   8  -3  248.01   15.54
   3   8  -3  280.91   18.80
  -3   8   3  252.93   14.34
   3   8  -2   68.87    8.35
   3   8  -2   75.16    9.66
  -3   8   2   68.46    7.55
   3   8  -1    7.82    3.57
  -3   8   1    8.49    4.01
  -3   8   1    4.95    2.80
  -3   8   0  122.01   12.74
   3   8   0  111.27   11.50
  -3   8   0  114.08   10.31
  -3   8  -1   67.54    8.26
  -3   8  -1   51.83    8.63
   3   8   1   81.93    9.85
  -3   8  -2  200.62   14.45
  -3   8  -2  221.92   16.93
  -3   8  -3  258.78   17.18
  -3   8  -3  263.96   18.61
  -3   8  -4  122.94   12.11
  -3   8  -4  140.00   13.56
  -3   8  -5   35.45    7.14
  -3   8  -5   55.54    8.72
  -3   8  -6   88.77   10.97
  -3   8  -6   98.00   11.54
   3   9  -9   10.61    3.73
   3   9  -8   51.95    7.32
   3   9  -7   28.73    5.44
   3   9  -6    5.43    2.89
   3   9  -5   98.22   12.25
   3   9  -5  128.49   11.07
   3   9  -4   32.28    7.12
   3   9  -4   41.27    6.58
   3   9  -3   58.31    9.42
   3   9  -3   75.70    8.82
  -3   9   2  199.62   17.22
   3   9  -2  181.97   13.59
   3   9  -2  162.43   15.47
   3   9  -1    8.65    4.22
  -3   9   1    9.55    4.80
  -3   9   0   15.87    5.32
  -3   9   0    8.21    3.28
  -3   9  -1   35.77    7.33
   3   9   1   24.56    5.99
  -3   9  -1   35.25    6.17
  -3   9  -2    9.40    4.29
   3   9   2   17.84    5.05
  -3   9  -2   14.04    4.54
   3   9   3    0.94    2.91
  -3   9  -3    7.47    3.76
  -3   9  -4  103.94   11.33
   3  10  -4   27.22    5.33
   3  10  -3   18.50    4.63
   3  10  -2   16.74    4.53
   3  10  -1   64.94    8.37
  -4  -9   2    3.56    3.24
   4  -9  -1   54.44    8.29
  -4  -9   1   54.09    8.57
   4  -9   0   18.14    5.29
   4  -9   1   43.81    7.23
   4  -9   2   28.38    6.08
   4  -9   3   14.48    4.74
   4  -8  -7  125.70   12.30
   4  -8  -6  185.15   14.86
   4  -8  -5   35.35    6.57
   4  -8  -5   34.89    6.70
   4  -8  -4   65.11    8.78
   4  -8  -4   71.12    9.07
   4  -8  -3  156.50   13.08
  -4  -8   3  150.00   12.93
   4  -8  -3  148.27   12.89
   4  -8  -2  170.23   13.51
  -4  -8   2  169.72   14.08
   4  -8  -2  177.56   13.83
   4  -8  -1  259.08   16.25
  -4  -8   1  211.77   16.31
   4  -8  -1  240.22   16.04
   4  -8   0  269.72   16.49
  -4  -8   0  232.18   17.36
   4  -8   0  270.99   16.89
  -4  -8  -1   47.44    8.47
   4  -8   1   53.04    7.32
   4  -8   1   57.90    7.97
  -4  -8  -1   58.23    8.85
   4  -8   2   27.32    5.43
   4  -8   2   25.53    5.91
  -4  -8  -2   35.19    7.42
  -4  -8  -2   43.19    7.73
  -4  -8  -3  149.12   14.27
   4  -8   3  139.07   11.13
   4  -8   3  137.50   11.82
  -4  -8  -4    5.16    3.76
   4  -8   4   11.29    4.19
   4  -8   5   87.20    8.92
   4  -7 -11   66.97    8.86
   4  -7 -10   14.47    4.84
   4  -7  -9   11.90    4.36
   4  -7  -8   23.28    5.27
   4  -7  -8   19.70    5.20
   4  -7  -7  269.22   17.15
   4  -7  -6   34.24    6.33
   4  -7  -5   11.28    4.24
   4  -7  -5    7.89    3.52
   4  -7  -4   12.97    4.37
  -4  -7   4   11.61    2.96
   4  -7  -3  263.91   15.77
   4  -7  -3  210.93    8.68
  -4  -7   2  340.16   12.50
  -4  -7   2  301.86   18.23
   4  -7  -2  301.18   12.44
   4  -7  -2  302.69   17.19
  -4  -7   1    6.94    1.43
   4  -7  -1    6.32    2.05
   4  -7  -1    8.21    3.10
  -4  -7   1    5.57    3.49
   4  -7   0    9.31    2.67
   4  -7   0    7.37    2.94
  -4  -7   0    4.15    3.41
   4  -7   1   40.93    6.03
  -4  -7  -1   44.95    7.61
  -4  -7  -1   51.24    8.36
  -4  -7  -2  166.16   14.31
  -4  -7  -2  174.51   14.90
   4  -7   2  180.66   12.27
   4  -7   3    2.69    2.21
  -4  -7  -3    2.65    3.63
  -4  -7  -4  251.58   18.71
   4  -7   4  298.23   15.15
  -4  -7  -5   34.82    7.23
  -4  -7  -6  107.87   12.22
  -4  -7  -7   85.75   10.28
  -4  -7  -7   81.97   11.09
  -4  -7  -8   15.49    4.92
   4  -6 -14   96.88   10.04
   4  -6 -13   19.43    4.95
   4  -6 -12    5.96    3.14
   4  -6 -12    5.06    3.46
   4  -6 -11  186.22   12.25
   4  -6 -11  178.94   13.76
   4  -6 -10  159.76   13.24
   4  -6 -10  165.35   11.08
   4  -6 -10  169.13   13.16
   4  -6  -9  424.14   21.60
   4  -6  -9  434.98   18.06
   4  -6  -9  434.91   21.61
   4  -6  -8  910.31   33.42
   4  -6  -8  916.28   27.91
   4  -6  -8  856.31   32.44
   4  -6  -7  291.30   12.81
   4  -6  -7  281.97   16.57
   4  -6  -6    3.44    1.61
   4  -6  -6    0.65    2.25
   4  -6  -5  370.92   13.57
  -4  -6   5  352.52   16.19
   4  -6  -5  355.22   18.46
   4  -6  -4  140.08    7.36
  -4  -6   4  134.98    9.02
   4  -6  -4  132.01   10.64
   4  -6  -3   88.36    8.50
   4  -6  -3   64.23    4.06
   4  -6  -2  979.97   32.49
  -4  -6   2  999.84   26.44
   4  -6  -1 1060.47   33.99
  -4  -6   1 1011.24   36.37
  -4  -6   1 1088.89   26.26
   4  -6   0  698.63   22.99
  -4  -6   0  614.31   27.51
   4  -6   0  653.47   24.76
  -4  -6   0  652.23   28.93
   4  -6   1  597.25   22.47
  -4  -6  -1  605.38   27.38
   4  -6   1  633.39   23.81
  -4  -6  -1  623.61   28.34
   4  -6   2  170.35   11.07
   4  -6   3   32.24    4.84
  -4  -6  -4  181.23   14.82
   4  -6   4  194.77   11.36
  -4  -6  -5  117.06   12.18
   4  -6   5  117.01    8.51
  -4  -6  -6  119.13   12.28
  -4  -6  -7  382.03   22.53
  -4  -6  -7  345.47   20.53
  -4  -6  -8  199.94   16.46
  -4  -6  -8  220.09   16.16
  -4  -6  -9   36.68    7.41
  -4  -6  -9   45.68    7.81
  -4  -6 -10   33.12    6.62
   4  -5 -14  100.11    9.71
   4  -5 -14   83.48    9.59
   4  -5 -13   36.08    6.21
   4  -5 -13   31.87    5.80
   4  -5 -12   11.45    3.83
   4  -5 -12    9.43    3.85
   4  -5 -11   36.34    6.13
   4  -5 -11   34.85    6.13
   4  -5 -11   30.97    5.44
   4  -5 -10  365.77   17.24
   4  -5 -10  341.08   18.35
   4  -5 -10  352.93   18.35
   4  -5  -9   26.00    4.99
   4  -5  -9   22.16    4.17
   4  -5  -9   25.08    5.12
   4  -5  -8  359.06   18.21
   4  -5  -8  322.65   15.00
   4  -5  -8  348.65   17.62
   4  -5  -7  170.16   11.93
   4  -5  -7  174.58    9.97
   4  -5  -6  467.32   16.99
  -4  -5   6  444.58   19.15
   4  -5  -5  211.14   12.80
  -4  -5   5  204.62   11.62
   4  -5  -5  191.85    9.71
  -4  -5   4  805.33   25.51
   4  -5  -4  765.54   27.43
   4  -5  -3  561.15   22.03
  -4  -5   2  272.89   11.06
   4  -5  -2  238.74    9.59
   4  -5  -2  251.80   13.56
   4  -5  -1  557.37   21.36
  -4  -5   1  501.93   23.65
  -4  -5   1  578.84   16.46
  -4  -5   1  514.12   19.69
   4  -5  -1  539.15   17.77
  -4  -5   0  124.64   11.06
  -4  -5   0  128.46    5.26
  -4  -5   0  114.93    8.38
   4  -5   0  114.66    8.68
   4  -5   1  731.87   25.09
   4  -5   1  772.85   25.13
  -4  -5  -1  723.04   25.41
  -4  -5  -1  740.79   30.02
   4  -5   2  101.73    8.02
   4  -5   2  132.68    9.60
   4  -5   3    7.56    2.49
   4  -5   4   27.56    4.09
  -4  -5  -4   18.08    4.83
   4  -5   5  912.32   27.56
  -4  -5  -5  902.40   35.39
   4  -5   6  367.68   14.79
  -4  -5  -6  362.84   20.89
  -4  -5  -7   97.30   10.24
  -4  -5  -7   66.70    9.12
  -4  -5  -8   76.05    9.52
  -4  -5  -8   70.10    9.40
  -4  -5  -9   18.12    5.19
  -4  -5  -9   12.02    4.53
  -4  -5 -10   25.62    6.38
  -4  -5 -10   25.88    6.01
  -4  -5 -11   76.54    9.74
   4  -4 -14   38.01    5.53
   4  -4 -14   39.11    6.75
   4  -4 -13    9.81    3.17
   4  -4 -13    7.76    3.72
   4  -4 -12  147.22   11.36
   4  -4 -12  147.51   11.86
   4  -4 -12  146.88   10.82
   4  -4 -11   20.68    4.15
   4  -4 -11   14.95    3.84
   4  -4 -11    9.94    3.47
   4  -4 -10  412.02   18.66
   4  -4 -10  422.00   19.28
  -4  -4  10  382.82   15.33
   4  -4  -9 1454.17   42.66
   4  -4  -9 1425.46   41.24
   4  -4  -8  284.66   14.95
   4  -4  -8  281.02   13.95
   4  -4  -7  447.87   19.13
   4  -4  -7  422.72   17.62
   4  -4  -7  450.60   17.63
   4  -4  -6  708.42   23.32
  -4  -4   6  749.12   25.68
  -4  -4   6  733.10   26.14
  -4  -4   5  203.40   11.29
  -4  -4   5  209.36   12.06
   4  -4  -4   72.80    6.75
  -4  -4   3 1011.30   34.26
   4  -4  -3 1087.07   32.84
  -4  -4   2  535.44   18.05
  -4  -4   2  504.65   21.96
   4  -4  -2  527.50   20.18
  -4  -4   2  586.45   17.68
   4  -4  -1 1463.73   39.98
  -4  -4   1 1454.45   37.97
  -4  -4   1 1425.39   43.57
   4  -4  -1 1472.78   36.10
   4  -4   0 2996.90   72.32
   4  -4   0 3121.08   70.34
  -4  -4   0 3110.82   71.72
  -4  -4   0 3069.60   77.97
  -4  -4  -1  130.23   10.74
   4  -4   1  129.31    8.53
  -4  -4  -1  148.27    9.24
  -4  -4  -1  125.27    5.22
   4  -4   2   15.53    3.21
   4  -4   2   12.85    2.83
  -4  -4  -2   11.40    2.97
  -4  -4  -2   15.24    1.30
  -4  -4  -3  294.94   14.90
   4  -4   3  308.33   15.23
   4  -4   3  333.46   13.96
   4  -4   3  285.57    8.59
  -4  -4  -4  115.93   10.64
   4  -4   4  112.18    7.60
   4  -4   4  105.33    5.30
  -4  -4  -5  229.64   15.33
   4  -4   5  243.84   11.39
   4  -4   5  230.92    9.41
   4  -4   6  931.29   26.77
  -4  -4  -6  929.96   34.38
  -4  -4  -6  882.27   34.10
   4  -4   6  917.23   25.66
  -4  -4  -7  221.48   15.42
  -4  -4  -7  254.73   16.50
   4  -4   7  239.87   10.80
  -4  -4  -8  129.94   11.99
  -4  -4  -8  104.40   10.70
  -4  -4  -9  315.25   19.58
  -4  -4  -9  298.10   18.51
  -4  -4 -10   11.31    3.94
  -4  -4 -10   13.43    4.25
  -4  -4 -11   24.72    5.87
  -4  -4 -11   13.50    4.46
  -4  -4 -12   38.81    6.83
   4  -3 -15   31.40    6.63
   4  -3 -14   56.61    8.31
   4  -3 -14   51.56    5.83
  -4  -3  14   50.36    6.98
  -4  -3  13  207.26   13.67
   4  -3 -13  227.78   12.45
   4  -3 -13  229.04   15.50
   4  -3 -12   37.45    5.47
   4  -3 -12   24.94    4.27
   4  -3 -12   40.01    6.44
  -4  -3  12   36.99    5.52
   4  -3 -12   19.13    1.95
   4  -3 -11   42.65    5.38
   4  -3 -11   40.09    5.43
   4  -3 -11   48.88    6.71
   4  -3 -10  166.23   10.32
   4  -3 -10  175.18   11.06
   4  -3 -10  193.17   12.35
   4  -3  -9   72.76    6.69
  -4  -3   9   57.47    4.65
   4  -3  -9   63.07    6.78
   4  -3  -9   77.10    7.11
   4  -3  -8   71.94    6.76
   4  -3  -8   62.66    5.96
  -4  -3   8   67.40    5.24
   4  -3  -8   66.75    6.55
  -4  -3   7  652.86   24.21
   4  -3  -7  665.80   22.68
   4  -3  -7  666.53   23.03
  -4  -3   7  673.22   23.84
   4  -3  -7  630.68   21.11
  -4  -3   7  617.40   20.59
   4  -3  -6  146.98    7.87
  -4  -3   6  140.23    9.34
  -4  -3   6  132.47    8.45
   4  -3  -6  142.75    9.28
   4  -3  -6  135.70    8.16
  -4  -3   5  219.58   11.54
   4  -3  -5  238.86    9.59
   4  -3  -4  429.67   17.01
  -4  -3   4  415.82   17.38
   4  -3  -4  434.41   13.17
   4  -3  -3  301.13   13.57
  -4  -3   3  276.71   13.97
   4  -3  -3  300.65    9.15
  -4  -3   2  451.15   18.88
   4  -3  -2  466.60   17.63
  -4  -3   2  469.90   14.64
   4  -3  -2  456.39   11.18
  -4  -3   1  352.85   16.64
   4  -3  -1  368.05   14.88
  -4  -3   1  346.67   12.70
   4  -3   0  113.36    7.60
  -4  -3   0  127.54    9.55
  -4  -3   0  117.38    7.16
  -4  -3  -1  148.59   10.90
   4  -3   1  150.54    4.62
   4  -3   1  152.96    8.90
  -4  -3  -1  162.67    9.02
   4  -3   2  184.86   10.57
  -4  -3  -2  189.86   10.57
  -4  -3  -2  209.89    8.14
   4  -3   2  211.75    6.98
   4  -3   3  124.26    9.04
  -4  -3  -3  136.72    9.22
   4  -3   3  135.10    9.73
   4  -3   3  138.95    6.14
  -4  -3  -3  136.36    6.43
  -4  -3  -4 1085.12   36.38
   4  -3   4 1115.00   34.80
  -4  -3  -4 1132.36   27.98
   4  -3   4 1087.29   27.96
  -4  -3  -5  303.22   16.85
  -4  -3  -5  324.41   11.65
   4  -3   5  290.37   11.72
  -4  -3  -6  171.80   12.73
   4  -3   6  184.31    9.52
  -4  -3  -6  196.95   13.81
   4  -3   6  162.64   10.80
  -4  -3  -6  206.26    9.37
  -4  -3  -7  167.91    8.74
  -4  -3  -7  153.41   12.23
   4  -3   7  157.62    8.52
  -4  -3  -7  171.02   13.17
   4  -3   7  159.24    9.28
   4  -3   7  134.12   10.26
  -4  -3  -8  166.02   13.23
  -4  -3  -8  171.98   12.83
   4  -3   8  153.96    8.24
  -4  -3  -9   -0.81    2.52
  -4  -3  -9   -0.71    2.47
  -4  -3 -10  102.62   11.11
  -4  -3 -10   89.56    9.84
  -4  -3 -11   64.72    8.21
  -4  -3 -12   83.85    9.56
  -4  -2  15    9.63    3.78
   4  -2 -15   12.59    4.79
  -4  -2  14  331.84   17.73
   4  -2 -14  290.97   18.54
   4  -2 -14  307.94   13.16
  -4  -2  13   50.85    6.75
   4  -2 -13   46.49    7.30
   4  -2 -13   46.12    4.99
   4  -2 -12   44.68    5.22
  -4  -2  12   30.18    4.98
   4  -2 -12   34.11    4.37
   4  -2 -12   41.68    6.60
  -4  -2  11  471.99   19.01
   4  -2 -11  469.21   18.55
   4  -2 -11  473.24   17.55
   4  -2 -11  445.70   20.30
   4  -2 -11  503.65   21.92
   4  -2 -10  454.84   19.71
  -4  -2  10  455.09   16.65
   4  -2 -10  474.78   17.21
   4  -2 -10  455.67   18.63
   4  -2  -9  184.01   10.29
   4  -2  -9  198.21   11.96
  -4  -2   9  183.64    9.51
   4  -2  -9  195.49   10.20
   4  -2  -9  180.31   10.91
  -4  -2   9  162.19    5.95
   4  -2  -8 2128.30   53.22
  -4  -2   8 2050.35   47.25
   4  -2  -8 2124.53   53.51
   4  -2  -8 2198.96   51.90
   4  -2  -8 2116.03   55.05
  -4  -2   7  574.70   20.94
   4  -2  -7  570.98   20.17
  -4  -2   7  592.98   17.12
  -4  -2   7  574.64   21.67
   4  -2  -7  537.17   19.25
   4  -2  -7  606.76   21.38
   4  -2  -7  564.28   18.39
   4  -2  -6   15.65    2.58
   4  -2  -6    7.77    1.86
  -4  -2   6   15.27    2.47
   4  -2  -6   15.68    2.99
   4  -2  -5 1611.80   39.72
   4  -2  -5 1595.83   42.35
  -4  -2   5 1737.25   42.35
  -4  -2   5 1661.39   41.08
  -4  -2   4  521.33   17.08
  -4  -2   4  494.62   17.59
   4  -2  -4  524.93   15.52
  -4  -2   3   15.79    1.54
   4  -2  -3   19.95    2.19
  -4  -2   3   17.10    2.57
  -4  -2   3   15.55    2.92
   4  -2  -2 3562.42   74.21
  -4  -2   2 3688.60   81.87
  -4  -2   2 3444.79   73.98
  -4  -2   1 2599.30   57.15
  -4  -2   1 2717.99   63.94
   4  -2  -1 2585.09   55.67
  -4  -2   0  668.76   23.87
  -4  -2  -1 2442.20   62.01
   4  -2   2   80.75    6.81
  -4  -2  -2   77.45    5.31
   4  -2   3  241.08   12.49
  -4  -2  -3  221.75   10.02
   4  -2   3  247.50    9.55
  -4  -2  -4  674.91   21.24
   4  -2   4  710.61   20.74
   4  -2   4  682.89   21.75
  -4  -2  -4  711.38   26.04
   4  -2   4  693.49   24.39
   4  -2   5  713.18   23.59
   4  -2   5  781.25   22.96
  -4  -2  -5  757.80   23.61
   4  -2   5  751.82   26.04
  -4  -2  -5  765.73   27.92
  -4  -2  -6  188.35   10.33
   4  -2   6  203.63   10.28
   4  -2   6  199.74   10.99
  -4  -2  -6  192.91   13.40
  -4  -2  -7  840.13   26.98
   4  -2   7  831.98   26.66
  -4  -2  -7  858.72   32.26
   4  -2   7  825.56   27.49
  -4  -2  -7  857.46   30.81
  -4  -2  -8  471.28   18.93
   4  -2   8  427.70   18.74
  -4  -2  -8  438.88   22.25
  -4  -2  -8  433.52   20.88
  -4  -2  -9   36.62    5.29
  -4  -2  -9   32.30    5.83
  -4  -2  -9   41.00    6.87
  -4  -2 -10   14.17    4.20
  -4  -2 -11   23.17    5.15
   4  -1 -15  198.33   15.49
  -4  -1  15  190.60   13.79
   4  -1 -14  224.88   16.24
  -4  -1  14  222.56   14.37
   4  -1 -13  171.50   12.74
   4  -1 -13  169.14   13.43
  -4  -1  13  165.36   11.68
   4  -1 -13  154.28    9.29
   4  -1 -13  152.96    7.80
   4  -1 -12   17.96    2.79
   4  -1 -12   18.72    3.24
   4  -1 -12   23.64    5.25
   4  -1 -12   18.99    4.30
  -4  -1  12   17.29    3.88
   4  -1 -11   66.15    7.59
   4  -1 -11   66.69    5.25
   4  -1 -11   65.68    7.29
  -4  -1  11   74.58    6.82
   4  -1 -11   74.91    6.06
   4  -1 -10 1033.52   33.66
   4  -1 -10 1044.02   29.96
  -4  -1  10 1085.93   31.13
   4  -1 -10 1061.89   34.71
   4  -1  -9   73.64    5.95
   4  -1  -9   70.19    6.90
  -4  -1   9   67.61    5.74
  -4  -1   9   77.63    7.39
   4  -1  -9   73.53    7.41
   4  -1  -8  914.21   26.34
   4  -1  -8  850.21   20.36
  -4  -1   8  913.18   24.66
   4  -1  -8  916.70   28.53
   4  -1  -8  938.42   29.52
  -4  -1   7  858.05   26.24
   4  -1  -7  872.83   24.99
  -4  -1   7  783.68   21.18
   4  -1  -7  823.36   25.61
   4  -1  -7  819.09   22.36
   4  -1  -7  799.06   20.10
  -4  -1   7  835.09   20.19
   4  -1  -6  937.26   27.30
   4  -1  -6 1020.21   24.77
  -4  -1   6  963.44   24.34
   4  -1  -6 1001.42   24.23
  -4  -1   6  935.66   22.45
   4  -1  -6  960.78   27.72
  -4  -1   5  612.53   18.89
  -4  -1   5  556.95   17.04
   4  -1  -5  600.13   16.96
   4  -1  -5  563.86   15.60
   4  -1  -5  585.92   18.65
  -4  -1   4 1863.83   45.51
   4  -1  -4 1982.94   45.75
  -4  -1   4 1934.43   44.98
   4  -1  -4 1938.24   44.99
  -4  -1   3 1196.66   32.31
   4  -1  -3 1236.49   30.56
   4  -1  -3 1185.85   31.23
  -4  -1   3 1235.62   29.42
   4  -1  -2 1308.57   34.57
   4  -1  -2 1377.99   32.93
  -4  -1   2 1347.89   35.91
  -4  -1   2 1377.96   30.90
  -4  -1   1 1625.07   42.27
  -4  -1   0  222.42   11.34
  -4  -1  -1 1653.20   44.07
  -4  -1  -2  325.04   13.22
  -4  -1  -3   89.49    7.80
   4  -1   3   81.03    6.72
   4  -1   3   79.06    5.05
  -4  -1  -3   83.08    6.45
  -4  -1  -4  642.09   22.09
   4  -1   4  685.67   23.17
  -4  -1  -4  685.36   25.39
   4  -1   4  638.22   19.40
  -4  -1  -4  668.17   24.33
   4  -1   5 1770.26   49.26
   4  -1   5 1724.23   43.45
  -4  -1  -5 1771.15   49.47
   4  -1   5 1869.97   47.74
  -4  -1  -5 1778.85   46.80
   4  -1   6  664.74   22.23
  -4  -1  -6  643.35   24.82
  -4  -1  -6  637.04   23.18
   4  -1   6  621.82   20.83
  -4  -1  -7  219.34   13.61
   4  -1   7  228.88   11.64
  -4  -1  -7  218.26   12.77
  -4  -1  -8  189.22   12.27
  -4  -1  -8  181.28   12.52
   4  -1   8  175.15   10.76
   4  -1   8  165.99    9.70
  -4  -1  -8  193.20   14.12
  -4  -1  -9   29.22    5.33
  -4  -1  -9   25.18    5.07
  -4  -1 -10  137.53   11.24
  -4   0  16  236.00   16.27
   4   0 -15  305.48   19.57
  -4   0  15  284.52   17.43
  -4   0  14   57.15    7.35
   4   0 -14   56.17    7.85
   4   0 -14   63.00    8.64
   4   0 -13   15.57    1.63
   4   0 -13    9.23    3.50
  -4   0  13   11.54    3.54
   4   0 -13   16.54    5.02
   4   0 -12  106.29    5.35
   4   0 -12  109.80   10.07
   4   0 -12  108.01   10.17
   4   0 -12  124.51    7.13
  -4   0  12  112.59    9.18
   4   0 -11   16.01    3.96
   4   0 -11    8.77    1.80
   4   0 -11   11.03    2.37
   4   0 -11   11.93    3.84
  -4   0  11   12.22    3.07
   4   0 -10  983.38   32.93
   4   0 -10  957.71   32.33
  -4   0  10  935.40   28.70
   4   0 -10  995.60   26.71
   4   0  -9 3581.55   79.65
   4   0  -9 3576.95   86.33
  -4   0   9 3837.49   86.71
  -4   0   9 3473.11   80.85
   4   0  -9 3699.45   86.22
   4   0  -8  903.22   25.50
   4   0  -8  906.71   29.78
  -4   0   8  978.11   29.64
  -4   0   8  951.14   29.42
   4   0  -8  867.68   28.80
  -4   0   8  898.36   25.15
  -4   0   7 1194.05   33.40
  -4   0   7 1110.39   32.45
   4   0  -7 1100.93   32.72
   4   0  -6  810.69   20.00
   4   0  -6  792.85   24.85
   4   0  -5 1686.40   38.27
  -4   0   5 1660.24   40.91
   4   0  -5 1643.92   42.10
   4   0  -4  214.52    8.78
  -4   0   4  223.01    9.23
  -4   0   4  241.32    9.50
   4   0  -4  233.29   10.52
   4   0  -3 2964.92   65.89
  -4   0   3 2868.20   66.44
  -4   0   3 2981.61   63.97
   4   0  -3 3084.95   67.47
   4   0  -2  725.31   21.46
  -4   0   2  767.74   18.09
  -4   0   2  742.35   22.48
  -4   0   1 5366.39  116.48
  -4   0   0 9257.68  194.36
  -4   0  -1  214.53   10.81
  -4   0  -1  208.02   11.02
   4   0   2   13.05    1.37
  -4   0  -2   11.52    2.61
  -4   0  -2   16.84    3.31
   4   0   3  334.74   14.25
   4   0   3  320.21    9.99
  -4   0  -3  312.97   14.37
  -4   0  -3  299.18   14.98
  -4   0  -4  405.58   17.13
   4   0   4  381.22   12.57
   4   0   4  415.71   16.60
  -4   0  -4  382.98   16.92
  -4   0  -4  377.68   18.00
  -4   0  -5    0.99    2.48
   4   0   5    5.21    2.52
  -4   0  -5    0.57    1.66
  -4   0  -5    4.05    2.15
   4   0   5    2.08    1.34
   4   0   6 1639.87   47.53
  -4   0  -6 1613.46   49.20
   4   0   6 1710.90   46.21
   4   0   6 1701.69   42.16
   4   0   6 1661.73   46.40
  -4   0  -6 1714.64   48.26
  -4   0  -6 1646.71   46.72
   4   0   6 1711.30   43.75
  -4   0  -7  578.42   23.98
   4   0   7  551.59   22.73
   4   0   7  609.70   20.99
   4   0   7  593.45   20.26
   4   0   7  555.77   23.85
   4   0   8  240.53   12.40
   4   0   8  244.89   12.46
  -4   0  -8  242.65   15.21
   4   0   8  227.11   14.95
  -4   0  -9  658.84   27.32
  -4   0  -9  631.65   19.60
   4   0  10    2.47    3.25
  -4   0 -10    4.50    2.85
  -4   0 -11   83.86    9.98
  -4   0 -12   34.14    6.71
  -4   1  16   73.02    9.30
  -4   1  15  196.64   14.58
   4   1 -15  191.66   15.11
  -4   1  14  214.24   14.76
   4   1 -14  212.85   15.22
  -4   1  13  144.80   11.43
   4   1 -13  150.84   12.33
   4   1 -12   18.33    2.42
  -4   1  12   21.96    4.39
  -4   1  12   18.80    2.57
   4   1 -12   20.01    4.64
  -4   1  12   20.75    3.51
  -4   1  11   73.76    5.34
  -4   1  11   73.87    7.34
   4   1 -11   71.48    4.71
   4   1 -11   75.13    7.98
   4   1 -11   69.99    3.37
   4   1 -10 1033.37   26.82
   4   1 -10 1061.96   34.64
   4   1  -9   75.43    5.11
   4   1  -9   73.91    7.35
  -4   1   9   73.91    7.10
  -4   1   8  918.51   28.96
   4   1  -8  915.39   30.04
  -4   1   8  965.70   30.29
   4   1  -7  826.08   27.17
  -4   1   7  839.86   26.08
   4   1  -6  942.35   28.85
   4   1  -5  595.33   20.68
  -4   1   5  612.20   19.37
   4   1  -4 1995.63   44.84
   4   1  -4 1957.37   48.30
  -4   1   4 1912.96   45.81
   4   1  -4 1866.78   45.06
   4   1  -3 1193.56   30.53
   4   1  -3 1192.27   28.94
   4   1  -3 1227.76   33.20
   4   1  -2 1415.13   34.67
   4   1  -2 1319.74   30.38
   4   1  -1 1590.89   33.62
   4   1  -1 1622.79   35.63
   4   1  -1 1577.65   39.90
  -4   1   0  205.47    6.96
  -4   1   0  217.88   10.17
   4   1   0  213.03    8.31
  -4   1  -1 1644.33   36.23
   4   1   1 1696.57   39.89
  -4   1  -1 1587.98   42.20
   4   1   2  355.33   13.55
  -4   1  -2  314.42   14.67
  -4   1  -2  341.65   10.45
  -4   1  -2  338.07   15.29
   4   1   2  337.26    9.09
  -4   1  -3   86.34    7.58
   4   1   3   80.12    4.16
  -4   1  -3   71.68    6.88
   4   1   3   78.99    6.55
  -4   1  -3   76.15    4.64
   4   1   4  632.32   21.54
  -4   1  -4  602.06   23.58
   4   1   4  634.58   17.78
   4   1   4  681.47   23.11
  -4   1  -4  612.37   23.91
   4   1   4  661.93   22.55
  -4   1  -4  643.43   18.72
  -4   1  -5 1856.23   51.67
   4   1   5 1808.87   49.32
   4   1   5 1909.33   47.76
   4   1   5 1823.34   48.28
   4   1   5 1795.26   43.28
  -4   1  -6  640.61   26.53
   4   1   6  717.69   26.49
   4   1   6  701.53   23.70
   4   1   6  681.81   20.96
  -4   1  -7  210.90   14.43
   4   1   7  205.50   11.93
   4   1   7  204.54   10.50
   4   1   7  230.52   12.18
   4   1   7  217.49   13.90
  -4   1  -7  211.75   10.75
   4   1   8  164.02   11.04
  -4   1  -8  168.90   13.17
   4   1   8  199.94   13.91
   4   1   8  177.57   10.31
  -4   1  -8  167.85    9.25
   4   1   9   28.50    5.66
  -4   1  -9   22.51    3.35
  -4   1  -9   22.85    5.35
   4   1  10  113.69   11.52
  -4   1 -10  127.10   12.20
   4   1  11   77.94    9.80
  -4   1 -11   61.24    9.08
  -4   1 -12  112.93   12.21
   4   2 -15   10.48    4.40
   4   2 -14  328.63   19.97
   4   2 -13   39.02    6.91
   4   2 -12   33.34    6.04
   4   2 -12   30.20    2.24
  -4   2  12   42.87    4.07
   4   2 -11  449.12   20.97
  -4   2  11  406.79   14.68
   4   2 -11  438.31   12.56
  -4   2  11  452.38   15.85
   4   2 -10  450.38   20.52
  -4   2  10  449.47   14.67
   4   2 -10  472.12   12.10
  -4   2  10  490.05   16.94
   4   2 -10  445.25   13.83
   4   2  -9  191.57   12.27
  -4   2   9  204.43   11.89
   4   2  -9  206.31   12.53
  -4   2   9  194.59    7.93
   4   2  -9  223.74   13.54
  -4   2   9  198.10   10.13
   4   2  -9  208.15    7.59
   4   2  -8 2114.48   54.42
  -4   2   8 1965.21   45.14
   4   2  -8 2117.23   46.39
  -4   2   8 2129.81   52.84
   4   2  -8 2145.23   55.37
   4   2  -8 2073.68   54.94
   4   2  -7  536.85   15.69
   4   2  -7  490.94   19.86
  -4   2   7  538.49   18.99
   4   2  -7  554.62   21.06
   4   2  -7  516.16   19.91
   4   2  -6   14.16    2.97
   4   2  -6   13.27    3.12
   4   2  -5 1618.18   43.50
   4   2  -5 1533.77   40.83
  -4   2   5 1615.91   39.39
   4   2  -4  520.75   19.42
  -4   2   4  523.82   16.06
   4   2  -4  521.44   17.11
  -4   2   3   13.93    1.74
   4   2  -3   16.88    2.44
  -4   2   2 3384.73   71.54
   4   2  -2 3239.03   71.45
  -4   2   1 2526.46   56.90
   4   2  -1 2509.48   54.82
  -4   2   0  626.39   19.78
   4   2   0  634.31   16.87
  -4   2   0  606.17   18.55
   4   2   0  676.98   18.76
  -4   2   0  648.84   22.96
   4   2   1 2300.95   53.38
  -4   2  -1 2312.08   52.35
  -4   2  -1 2250.47   55.29
   4   2   2   83.70    6.75
  -4   2  -2   79.19    5.38
   4   2   2   90.48    7.04
   4   2   3  230.10   12.03
   4   2   3  210.33   11.06
  -4   2  -3  210.48    9.65
  -4   2  -4  636.83   26.29
   4   2   4  726.45   23.87
   4   2   4  686.99   23.92
  -4   2  -4  677.09   21.04
   4   2   4  674.27   23.52
  -4   2  -5  724.62   28.64
   4   2   5  789.74   25.85
  -4   2  -5  763.72   25.44
   4   2   5  783.59   26.84
  -4   2  -5  739.73   23.50
   4   2   5  766.92   22.15
  -4   2  -6  163.50   12.82
  -4   2  -6  169.61   10.21
   4   2   6  172.81   11.79
  -4   2  -6  189.58   10.46
   4   2   6  188.10    9.45
  -4   2  -7  818.57   32.29
  -4   2  -7  777.64   25.68
   4   2   7  824.79   30.04
  -4   2  -7  827.99   26.89
   4   2   7  827.90   25.23
  -4   2  -8  432.73   23.05
  -4   2  -8  432.34   17.10
   4   2   8  424.13   21.04
   4   2   8  446.97   17.49
  -4   2  -9   37.35    7.11
   4   2   9   38.39    6.47
  -4   2  -9   39.08    4.68
   4   2  10    7.20    3.40
  -4   2 -10   15.72    5.27
   4   2  11   24.12    5.68
  -4   2 -11   16.63    5.27
  -4   2 -12   25.35    6.51
   4   3 -15   19.12    5.65
   4   3 -14   44.51    7.35
   4   3 -14   46.23    7.69
   4   3 -13  210.10   15.28
   4   3 -13  211.69   15.03
   4   3 -12   38.69    6.56
   4   3 -12   44.02    6.71
   4   3 -11   35.72    6.10
   4   3 -11   37.13    6.04
   4   3 -11   35.21    2.47
   4   3 -11   37.25    6.58
   4   3 -10  158.40    5.53
  -4   3  10  171.97    9.91
   4   3 -10  143.69   11.70
   4   3 -10  171.74   11.95
   4   3  -9   67.16    7.26
   4   3  -9   71.93    4.39
  -4   3   9   75.79    6.54
   4   3  -9   72.04    7.99
  -4   3   9   71.60    6.95
   4   3  -8   58.56    6.33
   4   3  -8   57.89    4.22
  -4   3   8   63.49    6.10
   4   3  -8   63.54    7.11
  -4   3   8   60.55    5.99
   4   3  -7  673.06   19.23
  -4   3   7  685.18   23.03
   4   3  -7  621.58   23.81
   4   3  -7  634.15   22.82
  -4   3   6  134.03    9.01
   4   3  -6  120.75    8.83
  -4   3   6  124.50    7.47
   4   3  -6  135.46    7.26
  -4   3   5  240.13   12.51
   4   3  -5  241.88   12.07
  -4   3   5  224.80    9.73
   4   3  -4  345.17   14.60
  -4   3   4  380.17   12.24
  -4   3   4  356.45   15.79
   4   3  -3  283.41   12.29
  -4   3   3  302.92   14.35
   4   3  -2  488.31   17.50
  -4   3   2  478.58   19.11
   4   3  -2  442.03   15.88
   4   3  -1  378.59   15.09
   4   3  -1  349.92   13.37
  -4   3   1  364.86   16.70
  -4   3   1  345.73   15.99
   4   3   0   97.70    6.37
  -4   3   0  109.10    8.69
   4   3   1  180.81   10.61
  -4   3  -1  165.29    9.27
  -4   3  -1  166.26   10.60
  -4   3  -1  155.05   10.89
   4   3   2  214.57   11.61
  -4   3  -2  187.83   10.00
  -4   3  -2  183.56   11.28
  -4   3  -2  180.27   12.11
  -4   3  -3  128.32   10.53
   4   3   3  137.29    9.42
   4   3   3  128.64    8.73
  -4   3  -3  130.01    9.34
  -4   3  -3  135.91    8.54
   4   3   4 1033.70   32.23
  -4   3  -4  985.56   31.82
  -4   3  -4 1072.19   30.76
   4   3   5  283.07   14.92
  -4   3  -5  266.84   14.05
  -4   3  -5  297.58   13.94
  -4   3  -6  190.06   11.44
  -4   3  -6  192.21   11.32
  -4   3  -7  153.84   13.27
  -4   3  -7  165.60   10.52
   4   3   7  144.99    9.28
  -4   3  -7  150.62   10.45
   4   3   7  146.36   11.59
  -4   3  -8  161.04   14.09
  -4   3  -8  163.31   11.34
   4   3   8  161.75   12.59
   4   3   9    0.76    2.20
  -4   3  -9   -0.94    2.52
  -4   3  -9    1.78    2.06
   4   3  10   96.58   10.59
  -4   3 -10   83.86   11.15
   4   3  11   50.17    8.09
  -4   3 -11   56.95    9.60
   4   4 -14   39.01    6.78
   4   4 -14   44.72    7.46
   4   4 -13    8.53    3.71
   4   4 -13   11.53    4.47
   4   4 -13    6.45    3.92
   4   4 -12  147.14   13.22
   4   4 -12  142.58   11.98
   4   4 -12  136.95   11.84
   4   4 -11   15.09    4.13
   4   4 -11   18.02    4.42
   4   4 -11   15.74    1.51
   4   4 -11    9.29    1.26
   4   4 -11   18.45    4.91
   4   4 -10  406.14   21.20
   4   4 -10  383.56   18.81
   4   4 -10  427.74   20.47
   4   4  -9 1226.51   39.78
   4   4  -9 1285.03   31.37
  -4   4   9 1295.75   38.22
   4   4  -9 1280.52   41.65
   4   4  -9 1292.54   38.88
   4   4  -8  249.26   14.62
  -4   4   8  268.40   13.18
  -4   4   8  289.40   14.64
   4   4  -8  252.04   10.59
   4   4  -8  245.44   15.09
   4   4  -8  267.54   13.87
  -4   4   7  427.59   18.56
   4   4  -7  422.52   17.59
   4   4  -7  415.70   19.42
   4   4  -7  456.09   19.81
  -4   4   7  411.38   16.19
  -4   4   6  675.66   20.98
   4   4  -6  690.83   25.58
  -4   4   6  664.39   24.64
   4   4  -6  664.08   25.03
  -4   4   5  188.70    8.50
   4   4  -5  187.99   11.81
   4   4  -5  173.14   11.14
  -4   4   5  182.93   11.63
   4   4  -4   59.47    5.58
   4   4  -4   62.47    6.46
  -4   4   4   71.99    7.16
  -4   4   4   62.04    4.05
   4   4  -3 1108.00   31.31
  -4   4   3 1083.43   34.04
   4   4  -2  473.37   18.67
  -4   4   2  514.40   20.94
   4   4  -2  517.51   19.13
  -4   4   2  506.21   21.07
   4   4  -1 1372.42   39.17
  -4   4   1 1477.21   42.56
  -4   4   1 1397.85   42.28
   4   4   0 2837.13   68.86
  -4   4   0 3006.36   73.50
  -4   4  -1  112.31    8.71
   4   4   1  130.57    9.35
  -4   4  -1  120.86    9.68
  -4   4  -1  117.43    9.80
  -4   4  -2   10.06    3.14
  -4   4  -2   19.44    3.74
  -4   4  -2   14.30    3.75
  -4   4  -3  314.89   15.12
  -4   4  -3  320.80   16.40
  -4   4  -3  289.49   16.87
  -4   4  -4  112.37    8.81
  -4   4  -4  121.08    9.80
  -4   4  -4  107.54   10.57
  -4   4  -5  247.81   13.65
  -4   4  -5  247.43   14.32
  -4   4  -5  230.98   16.02
  -4   4  -6  810.72   34.09
  -4   4  -6  905.91   30.87
  -4   4  -6  863.34   29.68
  -4   4  -7  205.07   13.24
   4   4   7  226.22   14.91
  -4   4  -8  107.49    9.73
   4   4   8   99.61   10.29
   4   4   9  276.28   17.81
  -4   4  -9  273.50   19.66
  -4   4  -9  252.29   15.86
   4   4  10    6.89    4.01
  -4   4 -10   10.60    4.36
  -4   4 -10    7.71    3.69
   4   5 -14   72.81    9.14
   4   5 -13   38.17    6.73
   4   5 -13   28.18    6.01
   4   5 -13   33.18    6.97
   4   5 -12    8.27    3.70
   4   5 -12   16.74    4.47
   4   5 -12   11.91    4.39
   4   5 -11   37.19    6.36
   4   5 -11   32.01    5.70
   4   5 -11   34.39    6.70
   4   5 -10  332.54   17.01
   4   5 -10  327.96   19.70
   4   5 -10  329.28   18.29
   4   5  -9   24.15    4.98
   4   5  -9   18.11    4.85
   4   5  -9   22.44    4.42
   4   5  -8  300.10   14.75
  -4   5   8  303.04   14.32
   4   5  -8  267.95   15.81
   4   5  -8  271.61   16.73
   4   5  -7  174.03    9.54
   4   5  -7  179.07   10.51
   4   5  -7  170.23   12.81
   4   5  -7  140.79   11.13
  -4   5   7  177.67    9.85
   4   5  -6  372.65   15.63
   4   5  -6  396.20   15.87
   4   5  -6  383.52   19.18
   4   5  -6  372.44   18.43
  -4   5   6  387.76   19.01
  -4   5   5  212.64   13.55
   4   5  -5  188.70   10.55
   4   5  -5  176.01   12.18
   4   5  -5  196.24   12.61
  -4   5   4  675.67   26.72
   4   5  -4  649.18   25.40
  -4   5   4  647.36   17.57
   4   5  -4  709.90   26.36
   4   5  -4  706.04   23.66
   4   5  -3  540.05   20.44
   4   5  -3  477.19   20.94
  -4   5   3  521.73   22.97
  -4   5   3  551.71   22.14
   4   5  -2  223.49   13.26
  -4   5   2  243.38   14.96
  -4   5   2  237.27   13.92
   4   5  -1  460.95   20.14
  -4   5   1  494.79   22.53
  -4   5   1  524.13   21.88
   4   5   0  111.29    9.01
  -4   5   0  121.07   10.08
  -4   5   0  109.06    9.73
  -4   5  -1  709.93   26.90
  -4   5  -1  698.04   27.89
  -4   5  -1  710.29   27.79
  -4   5  -2  126.91   10.07
  -4   5  -2  119.29   10.55
  -4   5  -2  114.07   10.53
  -4   5  -3    9.99    3.43
  -4   5  -3    6.34    2.61
  -4   5  -3    7.23    3.27
  -4   5  -4   21.97    4.67
  -4   5  -4   17.04    4.90
  -4   5  -5  844.76   34.18
  -4   5  -5  869.54   30.95
  -4   5  -6  362.20   21.57
  -4   5  -6  336.59   17.93
  -4   5  -7   63.50    9.57
  -4   5  -7   69.77    8.15
  -4   5  -8   72.53   10.33
  -4   5  -8   63.36    8.21
  -4   5  -9   10.85    3.89
  -4   5 -10   28.95    5.94
  -4   5 -11   58.41    8.45
   4   6 -13   17.08    4.63
   4   6 -12    8.58    3.73
   4   6 -12    3.27    2.87
   4   6 -12    3.92    3.23
   4   6 -11  146.33   11.49
   4   6 -11  126.52   13.23
   4   6 -11  167.02   13.21
   4   6 -10  166.21   12.91
   4   6 -10  147.64   10.93
   4   6  -9  356.96   19.37
   4   6  -9  401.81   17.85
   4   6  -9  400.36   22.29
  -4   6   8  760.42   25.85
   4   6  -8  784.82   30.06
   4   6  -8  817.34   24.92
   4   6  -8  774.28   26.16
   4   6  -8  820.56   32.75
   4   6  -7  252.63   16.63
   4   6  -7  254.26   12.61
   4   6  -7  245.78   12.46
   4   6  -7  249.70   15.32
  -4   6   7  243.98   11.97
   4   6  -6    6.02    2.45
   4   6  -6    0.36    1.59
   4   6  -6    5.87    3.01
   4   6  -6    1.29    2.35
  -4   6   5  339.84   16.85
   4   6  -5  304.55   16.88
  -4   6   5  286.43   10.96
   4   6  -5  297.94   12.74
   4   6  -5  308.02   17.83
  -4   6   4  109.26    4.98
   4   6  -4  105.85    9.92
  -4   6   4  117.06    9.62
   4   6  -4  109.96    9.92
  -4   6   3   85.62    8.36
   4   6  -3   61.04    7.58
  -4   6   2  901.98   31.50
   4   6  -2  862.08   31.85
  -4   6   1 1044.21   34.77
   4   6  -1  943.95   33.89
  -4   6   0  619.07   25.93
  -4   6   0  659.91   27.50
   4   6   0  625.57   25.76
  -4   6  -1  572.92   25.04
  -4   6  -1  563.47   25.23
   4   6   1  552.47   23.71
  -4   6  -2  193.73   14.09
  -4   6  -2  151.43   12.35
  -4   6  -3   34.96    6.24
  -4   6  -3   32.33    5.79
  -4   6  -4  165.87   13.76
  -4   6  -4  155.82   12.43
  -4   6  -5  103.25   10.07
  -4   6  -5   90.43   10.54
  -4   6  -6  104.69   10.39
  -4   6  -6  119.11   12.32
  -4   6  -7  313.05   18.58
  -4   6  -7  292.41   20.30
  -4   6  -8  189.62   14.42
  -4   6  -8  191.85   17.22
  -4   6  -9   31.00    6.26
  -4   6 -10   35.47    6.93
   4   7 -11   60.62    7.20
   4   7 -11   57.31    8.06
   4   7 -10   11.66    3.35
   4   7 -10   13.59    4.23
   4   7 -10    9.70    4.77
   4   7  -9    9.29    3.02
   4   7  -9   11.70    3.94
   4   7  -9   15.81    4.90
   4   7  -8   29.66    4.54
   4   7  -8   24.15    6.38
   4   7  -8   24.98    5.28
  -4   7   7  282.81   15.30
   4   7  -7  248.62   12.23
   4   7  -7  281.87   18.55
   4   7  -7  259.82   16.20
   4   7  -6   26.23    3.64
  -4   7   6   26.60    4.88
   4   7  -6   36.10    6.07
   4   7  -6   31.04    6.40
   4   7  -5   14.15    2.59
  -4   7   5   11.59    3.49
   4   7  -5   12.45    3.95
   4   7  -5   12.99    4.37
   4   7  -4   14.19    2.40
  -4   7   4    5.95    2.85
  -4   7   4    8.47    1.20
   4   7  -4   15.32    4.46
   4   7  -4   10.22    3.76
   4   7  -3  218.92    9.38
   4   7  -3  241.44   16.17
  -4   7   3  251.70   14.87
   4   7  -3  249.34   15.67
  -4   7   2  288.36   16.49
   4   7  -2  277.53   17.47
  -4   7   1    5.38    2.95
   4   7  -1    0.75    1.83
  -4   7   0    4.91    2.67
   4   7   0    6.63    3.33
  -4   7   0    6.64    3.16
  -4   7  -1   40.94    6.59
  -4   7  -1   45.23    7.49
   4   7   1   45.61    7.07
  -4   7  -2  172.59   13.63
  -4   7  -2  139.58   12.81
   4   7   2  155.08   12.55
  -4   7  -3   10.70    4.04
  -4   7  -3    4.02    2.80
  -4   7  -4  221.70   16.08
  -4   7  -4  237.91   17.11
  -4   7  -5   40.59    7.62
  -4   7  -5   42.35    7.08
  -4   7  -6   90.57   10.42
  -4   7  -6   91.70   11.27
  -4   7  -7   78.43    9.81
  -4   7  -8   19.62    5.47
   4   8 -10   60.56    8.13
   4   8  -9  114.93   11.08
   4   8  -8  116.84   11.08
   4   8  -8  102.60   12.20
   4   8  -7   89.07    9.64
   4   8  -7  106.68   12.08
   4   8  -6  173.44   13.51
   4   8  -6  195.26   16.07
  -4   8   5   25.69    4.98
   4   8  -5   33.13    6.13
   4   8  -5   31.04    6.67
   4   8  -4   73.37    8.82
   4   8  -4   62.14    9.03
  -4   8   4   68.15    7.88
   4   8  -3  148.19   12.55
   4   8  -3  132.47   12.83
  -4   8   3  159.14   12.06
   4   8  -2  163.77   14.16
  -4   8   2  150.23   12.13
   4   8  -1  231.03   16.75
  -4   8   1  207.28   16.78
  -4   8   1  225.96   15.21
  -4   8   0  214.02   16.99
   4   8   0  220.42   16.20
  -4   8   0  241.82   16.15
  -4   8  -1   47.80    8.28
   4   8   1   41.16    7.11
  -4   8  -1   46.47    7.39
  -4   8  -2   29.76    6.56
   4   8   2   25.20    5.88
  -4   8  -2   35.36    6.41
   4   8   3  136.41   12.51
  -4   8  -3  131.50   12.64
  -4   8  -3  121.38   12.62
  -4   8  -4    8.25    4.15
  -4   8  -4    8.23    4.02
  -4   8  -5   76.34   10.02
  -4   8  -5   85.83   10.81
   4   9  -8   19.14    4.84
   4   9  -7    4.56    2.77
   4   9  -6   44.92    7.05
   4   9  -5   12.06    4.81
   4   9  -5   14.54    4.45
   4   9  -4   59.90    9.36
   4   9  -4   71.58    8.91
   4   9  -3    9.63    4.61
   4   9  -3   11.77    4.22
   4   9  -2    2.84    2.94
  -4   9   2    1.07    3.10
   4   9  -2    2.38    2.31
  -4   9   1   41.52    6.76
   4   9  -1   37.27    7.20
  -4   9   1   52.13    9.08
  -4   9   0   21.00    5.20
   4   9   0   11.98    4.30
  -4   9   0   19.97    5.89
  -4   9  -1   21.95    5.23
   4   9   1   36.35    7.00
  -4   9  -2   22.39    5.69
   4   9   2   32.60    6.98
  -4   9  -3   18.09    5.16
   4   9   3    9.92    4.43
   4   9   4    8.10    3.83
   5  -9   0    7.07    3.76
   5  -9   1  114.16   11.20
   5  -8  -6   24.57    6.11
   5  -8  -5  171.30   14.31
   5  -8  -5  188.30   14.66
   5  -8  -4  205.18   15.37
   5  -8  -4  215.07   15.55
   5  -8  -3   85.94    9.70
  -5  -8   3   62.03    9.34
   5  -8  -2   23.86    5.38
  -5  -8   2   22.11    6.35
   5  -8  -1   67.14    8.62
  -5  -8   1   44.97    8.46
   5  -8   0   71.47    8.66
  -5  -8   0   61.45    9.85
   5  -8   1   20.61    4.85
  -5  -8  -1   27.51    6.88
   5  -8   2   38.28    6.19
   5  -8   3   66.00    7.88
   5  -7 -10   46.48    7.59
   5  -7  -9   68.82    9.20
   5  -7  -9   68.05    8.89
   5  -7  -8   44.55    7.28
   5  -7  -7   42.83    7.07
   5  -7  -6  577.25   26.00
   5  -7  -5  147.20   12.35
  -5  -7   4   12.32    4.73
   5  -7  -4    9.14    3.62
  -5  -7   3   92.35   10.97
   5  -7  -3  137.09   11.40
  -5  -7   2   34.93    6.95
   5  -7  -2   34.78    5.96
  -5  -7   1   56.27    8.85
   5  -7  -1   50.86    7.05
  -5  -7   0  206.13   17.00
   5  -7   0  276.22   15.86
  -5  -7  -1  367.89   22.66
   5  -7   1  331.95   17.64
  -5  -7  -2  113.88   12.84
   5  -7   2  113.67   10.01
   5  -7   3  349.81   17.52
  -5  -7  -4   93.33   11.78
   5  -7   4  110.63    9.34
  -5  -7  -5   10.58    4.93
   5  -6 -14   74.56    8.75
   5  -6 -13   30.17    6.02
   5  -6 -12  178.10   13.81
   5  -6 -12  157.22   11.94
   5  -6 -12  172.21   14.10
   5  -6 -11  311.70   18.60
   5  -6 -11  341.49   17.23
   5  -6 -11  355.48   20.12
   5  -6 -10   77.34    9.03
   5  -6 -10   83.63    9.46
   5  -6 -10   71.20    7.47
  -5  -6   9   19.31    4.60
   5  -6  -9   21.09    3.98
   5  -6  -9   36.89    6.25
   5  -6  -9   26.92    5.89
  -5  -6   8  203.26   14.33
   5  -6  -8  211.01   14.72
   5  -6  -8  210.27   11.56
  -5  -6   7   18.73    4.69
   5  -6  -7   19.36    3.65
   5  -6  -6   14.54    4.11
   5  -6  -6   12.08    2.82
  -5  -6   6   14.12    4.47
   5  -6  -5  335.59   13.83
  -5  -6   5  328.25   19.28
  -5  -6   5  335.01   15.69
   5  -6  -5  327.32   17.73
  -5  -6   4  241.28   12.09
   5  -6  -4  230.65   14.40
  -5  -6   3  313.70   19.40
  -5  -6   3  320.80   15.05
   5  -6  -3  348.64   17.80
  -5  -6   2  395.73   13.89
  -5  -6   2  344.01   20.60
  -5  -6   2  353.72   16.20
   5  -6  -2  368.09   18.23
   5  -6  -1   12.09    3.85
  -5  -6   1    8.49    3.62
  -5  -6   1   14.10    2.07
   5  -6   0    9.26    2.70
  -5  -6   0    6.97    3.71
   5  -6   0    9.02    3.45
   5  -6   1  179.85   11.49
  -5  -6  -1  193.19   15.45
   5  -6   1  186.73   12.19
  -5  -6  -2   23.74    5.94
   5  -6   2   24.13    4.43
   5  -6   3   39.83    5.56
  -5  -6  -4  177.47   15.55
   5  -6   4  189.96   11.68
  -5  -6  -5   19.70    6.04
   5  -6   5   25.94    4.42
  -5  -6  -6    7.07    4.29
  -5  -6  -7   49.42    8.21
  -5  -6  -7   46.05    8.38
  -5  -6  -8   39.38    7.39
   5  -5 -14   96.80    9.48
   5  -5 -14  116.75   11.21
   5  -5 -13  245.28   15.68
   5  -5 -13  251.25   16.15
   5  -5 -13  282.95   17.16
   5  -5 -12   43.86    6.53
   5  -5 -12   38.62    6.27
   5  -5 -12   37.21    6.40
   5  -5 -11   28.20    5.09
   5  -5 -11   21.88    4.88
   5  -5 -11   15.48    4.21
  -5  -5  10   25.15    4.33
   5  -5 -10   27.61    4.96
   5  -5 -10   25.42    5.10
   5  -5 -10   28.16    5.43
   5  -5  -9  226.41   13.00
   5  -5  -9  233.63   14.80
  -5  -5   9  213.55   13.09
   5  -5  -8   37.28    5.25
   5  -5  -8   36.96    5.92
  -5  -5   8   35.97    5.61
   5  -5  -7  619.08   21.43
  -5  -5   7  491.33   22.66
  -5  -5   6  201.18   13.70
  -5  -5   5  791.92   25.61
   5  -5  -5  719.60   26.78
  -5  -5   4  707.16   23.06
  -5  -5   4  617.96   26.86
   5  -5  -4  641.62   25.00
  -5  -5   3  302.59   13.30
  -5  -5   3  317.66   18.20
   5  -5  -3  302.39   15.72
  -5  -5   2   79.83    5.98
  -5  -5   2   68.21    6.22
  -5  -5   2   79.67    9.05
   5  -5  -2   65.58    7.09
  -5  -5   1   91.56    5.73
  -5  -5   1   84.73    7.10
  -5  -5   1   97.76   10.21
   5  -5  -1   92.43    8.25
  -5  -5   0   19.50    2.29
   5  -5   0   13.15    3.34
  -5  -5   0   13.40    3.22
  -5  -5   0    9.36    3.93
   5  -5   1  339.53   15.90
  -5  -5  -1  309.98    8.15
  -5  -5  -1  330.12   19.46
  -5  -5  -1  323.33   15.77
   5  -5   1  345.22   15.47
  -5  -5  -1  280.27    8.12
  -5  -5  -2  999.02   38.62
   5  -5   2 1047.08   32.63
   5  -5   3  312.09   15.19
  -5  -5  -4  156.67   14.06
   5  -5   4  173.90   10.72
  -5  -5  -5  191.02   15.60
   5  -5   5  192.17   11.18
  -5  -5  -6  110.23   12.19
   5  -5   6  112.80    8.30
  -5  -5  -7   21.21    5.42
  -5  -5  -7   24.28    6.08
  -5  -5  -8  193.03   15.75
  -5  -5  -8  198.45   16.29
  -5  -5  -9   69.20    9.86
  -5  -5  -9   56.85    9.15
   5  -4 -14   57.05    8.18
   5  -4 -14   47.18    6.32
   5  -4 -13  321.12   17.64
   5  -4 -13  368.58   19.71
   5  -4 -13  333.78   17.03
   5  -4 -12  255.59   15.36
   5  -4 -12  262.67   14.90
   5  -4 -11   83.86    8.55
   5  -4 -11   78.14    8.40
   5  -4 -11   76.45    7.93
   5  -4 -10  517.41   21.98
  -5  -4  10  452.24   17.20
   5  -4 -10  522.07   21.60
   5  -4  -9  102.96    9.14
  -5  -4   9  100.55    7.77
   5  -4  -8  141.56    9.45
   5  -4  -8  139.68    9.85
   5  -4  -8  135.59   10.36
  -5  -4   8  118.50    9.03
   5  -4  -7   89.14    7.37
   5  -4  -7   94.16    8.32
   5  -4  -7   84.09    7.38
  -5  -4   7   76.35    7.43
  -5  -4   6  149.29   10.42
  -5  -4   6  147.79   10.55
  -5  -4   6  158.60   10.45
  -5  -4   5  482.01   21.06
   5  -4  -5  491.19   20.33
   5  -4  -4 1476.09   41.23
  -5  -4   4 1417.32   35.13
  -5  -4   3  931.01   33.07
   5  -4  -3 1032.89   31.65
  -5  -4   3  960.47   26.44
  -5  -4   2   15.88    4.02
   5  -4  -2   14.41    3.51
  -5  -4   2   18.60    3.02
   5  -4  -1  253.28   13.24
  -5  -4   1  249.09   11.77
  -5  -4   1  246.26   15.43
   5  -4   0  272.08   13.84
  -5  -4   0  295.81   17.14
  -5  -4   0  267.28   12.93
   5  -4   1  387.66   16.69
  -5  -4  -1  375.08   12.33
  -5  -4  -1  407.51   20.99
  -5  -4  -1  365.89   16.20
   5  -4   2  230.11   12.32
  -5  -4  -2  216.86   12.49
  -5  -4  -2  214.55   15.23
  -5  -4  -2  232.47    8.44
   5  -4   3  416.22   11.79
   5  -4   3  443.71   18.07
   5  -4   4  182.09   10.80
  -5  -4  -4  196.03    7.10
  -5  -4  -4  177.70   14.25
   5  -4   5  190.02   10.82
  -5  -4  -5  203.56    7.30
  -5  -4  -5  186.58   14.81
  -5  -4  -6   97.13   10.62
  -5  -4  -6   84.18   10.17
   5  -4   6   85.25    6.96
  -5  -4  -7  181.03   14.69
  -5  -4  -7  199.94   15.32
  -5  -4  -8   45.01    7.78
  -5  -4  -8   53.00    8.24
  -5  -4  -9   37.61    7.09
  -5  -4  -9   41.70    7.65
  -5  -4 -10   50.11    8.07
   5  -3 -15  174.16   14.64
   5  -3 -14   82.20    9.57
   5  -3 -14   77.94    7.30
   5  -3 -14   76.09    7.97
   5  -3 -13   54.17    7.53
   5  -3 -13   44.32    6.04
   5  -3 -13   43.51    5.60
  -5  -3  12  168.40   10.51
   5  -3 -12  152.95   12.09
   5  -3 -12  169.67   11.47
   5  -3 -12  171.89   10.93
   5  -3 -11   61.88    7.64
  -5  -3  11   59.37    5.77
   5  -3 -11   49.01    3.87
   5  -3 -10  281.93   13.57
  -5  -3  10  265.61   11.78
   5  -3 -10  263.08   14.25
   5  -3 -10  295.09   15.82
   5  -3  -9  304.56   14.01
   5  -3  -9  327.82   15.75
   5  -3  -9  327.51   14.86
   5  -3  -9  342.79   16.53
  -5  -3   9  301.22   12.30
  -5  -3   8  353.99   14.22
   5  -3  -8  389.35   17.08
   5  -3  -8  336.53   14.40
   5  -3  -8  355.62   15.00
   5  -3  -8  346.21   16.48
   5  -3  -7  618.48   22.94
  -5  -3   7  632.12   22.88
  -5  -3   7  593.48   20.86
   5  -3  -7  598.85   20.19
   5  -3  -7  625.54   20.32
  -5  -3   6 2099.27   51.94
   5  -3  -6 2028.33   52.31
   5  -3  -6 1948.61   47.37
  -5  -3   6 1907.06   50.88
   5  -3  -5  567.30   17.00
  -5  -3   5  544.53   21.14
   5  -3  -4  273.57    9.67
  -5  -3   4  303.33   15.11
   5  -3  -4  315.26   14.46
  -5  -3   4  256.32    8.88
   5  -3  -3   99.89    4.64
  -5  -3   3  106.88    8.79
  -5  -3   3   85.97    4.98
   5  -3  -3   95.35    7.69
   5  -3  -2  124.84    4.67
  -5  -3   2  115.06    9.41
  -5  -3   2  118.38    6.43
   5  -3  -2  116.15    8.43
   5  -3  -1  277.50    7.58
  -5  -3   1  258.08   10.93
   5  -3  -1  269.09   13.29
  -5  -3   1  251.92   14.75
   5  -3   0 1322.84   28.74
  -5  -3   0 1235.14   34.20
  -5  -3   0 1299.17   40.93
   5  -3   1 1663.72   36.51
  -5  -3  -1 1675.91   40.78
  -5  -3  -1 1639.31   49.27
   5  -3   2 1310.93   30.60
  -5  -3  -2 1319.49   33.42
  -5  -3  -2 1295.01   42.51
   5  -3   3 1377.31   33.06
  -5  -3  -3 1378.87   34.87
  -5  -3  -4  220.58   15.11
  -5  -3  -4  242.27   10.48
   5  -3   4  235.21    9.80
  -5  -3  -5  378.92   20.22
   5  -3   5  354.97   13.50
  -5  -3  -5  352.18   13.62
   5  -3   6   20.20    3.26
  -5  -3  -6   20.44    5.00
  -5  -3  -6   18.71    4.86
  -5  -3  -6   27.20    3.79
  -5  -3  -7   16.28    4.67
  -5  -3  -7   21.54    5.54
  -5  -3  -7   19.32    3.53
  -5  -3  -8  149.02    9.25
  -5  -3  -8  145.22   12.80
  -5  -3  -8  143.15   13.28
  -5  -3  -9  502.81   24.80
  -5  -3  -9  463.61   25.32
  -5  -3 -10  353.39   20.46
  -5  -3 -10  307.73   20.85
  -5  -3 -11  104.61   11.04
   5  -2 -15   22.10    5.99
   5  -2 -14  304.64   15.08
   5  -2 -14  314.42   13.84
   5  -2 -14  327.10   19.37
  -5  -2  13   59.15    6.59
   5  -2 -13   62.80    6.55
   5  -2 -13   57.27    5.75
   5  -2 -13   66.75    8.24
   5  -2 -12  365.29   15.52
   5  -2 -12  389.03   19.90
  -5  -2  12  367.42   16.14
   5  -2 -12  375.26   16.66
   5  -2 -12  377.51   18.76
  -5  -2  11  692.40   22.74
   5  -2 -11  703.36   26.26
   5  -2 -11  706.45   27.49
   5  -2 -11  680.89   24.19
   5  -2 -10   96.30    7.72
   5  -2 -10   82.44    7.63
  -5  -2  10   91.11    6.39
   5  -2 -10   94.29    6.99
   5  -2 -10   91.34    8.60
   5  -2 -10   63.73    3.88
   5  -2  -9    8.42    2.67
   5  -2  -9    6.17    1.55
  -5  -2   9    6.30    1.51
   5  -2  -9    8.99    2.28
  -5  -2   9    4.21    1.52
   5  -2  -9    3.22    2.21
   5  -2  -9    4.98    2.17
   5  -2  -8  182.60   10.60
   5  -2  -8  171.42   10.12
  -5  -2   8  161.59    7.09
   5  -2  -8  183.14    9.13
  -5  -2   8  182.85    8.28
   5  -2  -8  175.53    8.07
  -5  -2   8  200.40   11.59
  -5  -2   7   95.98    7.53
   5  -2  -7  107.15    8.04
   5  -2  -7  102.93    7.26
  -5  -2   7   98.73    6.42
   5  -2  -7  105.78    6.38
  -5  -2   7   90.00    4.08
   5  -2  -7   97.42    6.20
   5  -2  -6  207.95    9.10
   5  -2  -6  206.29   10.00
   5  -2  -6  231.03   11.77
  -5  -2   6  194.76   10.03
   5  -2  -6  205.78    9.80
  -5  -2   5 3119.85   69.20
  -5  -2   5 2943.96   70.12
   5  -2  -5 2942.96   67.29
  -5  -2   4  974.08   26.30
  -5  -2   4  908.09   28.67
   5  -2  -4  927.03   25.01
  -5  -2   3  384.34   16.58
   5  -2  -3  387.97   15.48
   5  -2  -3  376.03   12.52
  -5  -2   3  376.05   13.09
  -5  -2   2  842.38   28.14
   5  -2  -2  832.89   26.27
   5  -2  -2  843.01   21.97
  -5  -2   1  906.79   29.73
   5  -2  -1  876.70   27.58
   5  -2  -1  851.99   22.54
  -5  -2   0  919.36   30.83
  -5  -2  -1  345.83   17.28
   5  -2   1  319.79   15.31
  -5  -2  -1  330.64   13.51
  -5  -2  -2   26.37    5.02
  -5  -2  -2   27.92    3.69
   5  -2   2   36.34    5.09
  -5  -2  -3  220.26   10.99
  -5  -2  -4 1707.87   50.87
   5  -2   4 1748.51   43.02
  -5  -2  -4 1763.89   45.26
   5  -2   5   40.91    4.55
  -5  -2  -5   31.98    5.76
  -5  -2  -5   42.54    4.93
   5  -2   6   99.99    7.67
  -5  -2  -6  103.01   10.03
   5  -2   6   92.08    7.17
  -5  -2  -6  108.13    8.12
  -5  -2  -7    3.80    2.50
  -5  -2  -7    3.58    2.60
  -5  -2  -7    2.41    2.93
  -5  -2  -8  217.16   12.83
  -5  -2  -8  198.83   15.36
  -5  -2  -8  206.32   14.64
  -5  -2  -9  198.08   12.61
  -5  -2  -9  186.52   15.38
  -5  -2  -9  194.07   14.48
  -5  -2 -10   61.17    8.30
  -5  -2 -10   58.31    7.23
   5  -1 -15   96.09   10.90
   5  -1 -14  219.21   15.85
   5  -1 -14  228.79   15.55
  -5  -1  14  214.31   13.36
   5  -1 -14  218.48   11.43
   5  -1 -13  287.41   17.46
  -5  -1  13  304.80   15.20
   5  -1 -13  319.59   14.08
   5  -1 -13  296.05   17.32
   5  -1 -13  288.68   12.14
  -5  -1  12  132.55    9.30
   5  -1 -12  146.27    9.14
   5  -1 -12  160.17   12.46
   5  -1 -12  168.65   12.19
   5  -1 -11   78.42    6.54
  -5  -1  11   64.90    5.98
   5  -1 -11   74.02    8.25
   5  -1 -11   69.71    7.57
   5  -1 -10  147.90    9.09
   5  -1 -10  141.98   10.43
  -5  -1  10  136.70    7.88
   5  -1 -10  137.63   10.73
   5  -1  -9  454.63   12.15
   5  -1  -9  475.06   17.65
   5  -1  -9  445.06   18.98
  -5  -1   9  457.94   14.79
   5  -1  -9  449.11   19.89
   5  -1  -8   75.58    6.55
   5  -1  -8   87.72    4.83
  -5  -1   8   92.03    4.84
   5  -1  -8   96.12    7.63
  -5  -1   8   73.49    6.84
  -5  -1   7  867.48   26.60
   5  -1  -7  833.05   26.19
   5  -1  -7  836.70   26.53
   5  -1  -7  817.15   21.84
  -5  -1   7  862.22   23.02
  -5  -1   7  847.88   28.08
   5  -1  -7  849.55   22.53
   5  -1  -6 1416.82   37.79
  -5  -1   6 1434.41   35.72
   5  -1  -6 1387.13   32.58
   5  -1  -6 1426.21   34.99
   5  -1  -5 1649.88   41.59
  -5  -1   5 1657.63   40.47
   5  -1  -5 1696.34   40.58
  -5  -1   5 1669.48   41.49
   5  -1  -5 1592.75   36.66
  -5  -1   4 1151.37   32.61
   5  -1  -4 1165.32   31.43
  -5  -1   4 1183.17   29.61
   5  -1  -4 1189.38   31.46
  -5  -1   3  116.06    5.58
   5  -1  -3  117.57    6.94
  -5  -1   3  121.26    8.19
  -5  -1   2   33.69    2.37
  -5  -1   2   34.09    4.60
   5  -1  -2   32.80    3.53
   5  -1  -1  205.79   10.66
  -5  -1   1  187.11   11.18
  -5  -1   0  924.56   29.89
   5  -1   1 1309.37   37.00
  -5  -1  -1 1250.59   35.84
   5  -1   2 2341.61   58.25
  -5  -1  -2 2253.50   59.95
  -5  -1  -2 2275.64   56.55
  -5  -1  -3 1141.16   37.16
   5  -1   3 1167.30   34.93
  -5  -1  -3 1174.54   34.24
  -5  -1  -4  258.54   15.50
  -5  -1  -4  264.01   15.24
  -5  -1  -4  238.25   12.97
  -5  -1  -5  603.18   25.94
  -5  -1  -5  606.31   24.89
   5  -1   5  558.25   18.54
  -5  -1  -5  592.33   22.45
  -5  -1  -6   68.85    7.22
  -5  -1  -6   62.18    7.68
   5  -1   6   72.15    5.99
  -5  -1  -7   32.86    5.70
  -5  -1  -7   37.73    5.69
  -5  -1  -8  321.44   18.42
  -5  -1  -8  351.52   18.04
   5  -1   8  348.97   19.78
  -5  -1  -9  290.96   16.89
   5  -1   9  338.76   20.40
  -5  -1 -10  180.43   13.60
   5  -1  10  177.98   15.17
  -5  -1 -11  158.45   13.03
   5   0 -15   -0.87    4.46
   5   0 -15    2.45    2.84
   5   0 -14   28.89    5.92
   5   0 -14   22.85    3.36
   5   0 -14   28.55    5.82
  -5   0  14   16.05    4.30
   5   0 -13  400.61   13.03
   5   0 -13  404.03   15.21
  -5   0  13  397.05   18.34
   5   0 -13  433.78   21.40
   5   0 -13  422.48   21.59
   5   0 -12  565.01   24.07
   5   0 -12  515.87   23.96
   5   0 -12  518.24   17.93
  -5   0  12  528.49   20.62
   5   0 -11  265.82   15.32
   5   0 -11  265.16   15.73
   5   0 -11  260.91   11.82
  -5   0  11  254.45   12.62
   5   0 -10  925.58   31.34
   5   0 -10  889.60   26.56
   5   0 -10  922.22   31.91
   5   0  -9  155.40   10.75
   5   0  -9  160.84    9.02
  -5   0   9  165.85   10.99
   5   0  -9  155.39   11.16
  -5   0   8  354.37   15.84
  -5   0   8  352.84   16.31
   5   0  -8  351.98   16.21
   5   0  -7   94.23    5.16
  -5   0   7  102.42    7.96
  -5   0   7  101.91    7.56
   5   0  -7   85.06    7.23
   5   0  -6   95.00    5.57
  -5   0   6  100.86    7.59
   5   0  -6   86.74    6.99
   5   0  -5   30.99    3.46
   5   0  -5   39.75    4.56
  -5   0   5   38.41    3.91
   5   0  -4 2233.58   54.71
  -5   0   4 2207.58   50.69
   5   0  -4 2336.65   53.08
  -5   0   4 2195.53   53.69
  -5   0   3 2518.80   61.46
   5   0  -3 2541.64   61.44
  -5   0   3 2656.21   56.21
  -5   0   2    3.10    0.75
  -5   0   2    3.53    1.67
  -5   0   1  336.37   15.40
   5   0  -1  387.45   15.14
  -5   0   0   86.12    7.33
  -5   0  -1 1138.64   34.91
  -5   0  -1 1206.38   36.28
   5   0   2  201.79   11.35
  -5   0  -2  188.26   11.79
  -5   0  -2  173.70   10.97
   5   0   3  257.43   13.20
  -5   0  -3  244.65   14.08
  -5   0  -3  229.94   13.06
  -5   0  -4    4.78    2.26
  -5   0  -4    2.81    2.14
   5   0   4    4.70    2.13
   5   0   4    8.64    1.64
   5   0   5  417.71   18.88
  -5   0  -5  425.40   20.68
  -5   0  -5  433.96   19.73
   5   0   5  383.00   13.51
  -5   0  -5  447.96   19.90
   5   0   6  136.07   10.80
  -5   0  -6  159.42   12.61
  -5   0  -6  152.69   11.58
   5   0   6  140.93    7.98
  -5   0  -7  180.36   13.05
  -5   0  -7  188.81   14.42
  -5   0  -8   14.06    4.17
   5   0   8   18.29    4.96
   5   0   9    1.60    2.77
  -5   0  -9    2.12    1.69
  -5   0  -9    0.75    2.17
  -5   0 -10   70.56    9.16
   5   0  10   83.38   10.29
  -5   0 -11   24.77    5.89
  -5   0 -12   54.09    8.41
   5   1 -15   83.10   10.14
   5   1 -14  228.27   16.02
   5   1 -13  293.53   11.31
   5   1 -13  304.61   17.90
   5   1 -12  165.93   12.75
   5   1 -12  163.71    8.18
   5   1 -11   74.78    8.20
   5   1 -11   65.39    5.19
   5   1 -10  140.81   10.88
   5   1 -10  136.36    7.85
   5   1  -9  467.75   20.44
  -5   1   8   93.06    7.98
  -5   1   8   88.93    7.64
   5   1  -8   99.04    8.44
  -5   1   7  825.34   26.79
  -5   1   7  843.39   26.68
   5   1  -7  820.18   27.66
   5   1  -6 1338.54   38.27
   5   1  -5 1762.27   42.43
   5   1  -5 1765.99   46.72
   5   1  -4 1219.90   31.69
   5   1  -4 1158.87   34.48
   5   1  -3   98.75    7.53
   5   1  -2   33.97    2.32
   5   1  -1  207.65   10.52
   5   1  -1  201.04    7.71
   5   1   0  928.60   24.00
  -5   1   0  879.97   20.25
   5   1   1 1375.68   37.54
   5   1   1 1389.58   34.69
  -5   1  -1 1225.17   37.07
  -5   1  -1 1333.11   29.06
  -5   1  -1 1242.37   38.33
   5   1   2 2403.55   58.28
  -5   1  -2 2266.91   59.22
  -5   1  -2 2290.89   49.28
  -5   1  -2 2248.46   59.73
   5   1   3 1208.43   33.38
  -5   1  -3 1135.77   35.56
  -5   1  -3 1107.28   35.73
   5   1   3 1071.66   24.87
   5   1   3 1172.26   34.12
   5   1   4  274.08   13.92
  -5   1  -4  271.56   15.48
   5   1   4  268.64    9.27
   5   1   4  275.49   13.69
  -5   1  -4  260.70   15.17
  -5   1  -5  527.97   24.04
   5   1   5  562.71   22.54
   5   1   5  576.99   16.98
  -5   1  -5  585.82   24.93
   5   1   6   65.55    7.49
   5   1   6   69.54    5.30
  -5   1  -6   73.96    8.39
   5   1   7   32.44    5.66
  -5   1  -7   30.28    5.82
  -5   1  -8  346.93   15.36
   5   1   8  349.24   19.40
  -5   1  -8  345.04   19.99
  -5   1  -9  306.67   13.90
  -5   1  -9  307.72   19.43
   5   1  10  172.92   14.38
  -5   1 -10  167.86   14.54
  -5   1 -11  150.24   14.41
   5   2 -15   17.56    5.29
   5   2 -14  310.44   19.03
   5   2 -14  320.55   19.57
   5   2 -13   48.03    7.26
   5   2 -13   58.78    3.93
   5   2 -13   53.83    7.66
   5   2 -12  342.96   11.69
   5   2 -12  365.70   19.33
  -5   2  12  370.58   14.74
   5   2 -12  383.86   19.70
   5   2 -11  662.92   19.68
   5   2 -11  674.41   17.69
   5   2 -11  661.89   26.91
  -5   2  11  653.36   22.71
   5   2 -11  681.68   27.47
   5   2 -10   78.62    8.47
  -5   2  10   86.97    5.13
   5   2 -10   83.71    5.11
   5   2 -10   92.13    8.75
   5   2  -9   11.64    2.04
   5   2  -9   10.58    3.35
   5   2  -9    7.60    2.65
  -5   2   9   12.58    3.19
   5   2  -8  176.96   11.78
  -5   2   8  175.50   10.61
   5   2  -8  171.14   11.13
   5   2  -7  105.76    8.81
  -5   2   7  103.50    7.61
   5   2  -7  108.99    8.23
   5   2  -6  167.99    9.80
   5   2  -6  185.44   11.53
   5   2  -5 2925.56   71.85
  -5   2   5 2926.69   66.72
   5   2  -5 2903.43   67.42
   5   2  -4  868.77   24.56
   5   2  -4  892.26   28.93
  -5   2   3  342.90   11.96
   5   2  -3  335.96   11.81
  -5   2   2  802.97   22.66
   5   2  -2  770.58   20.25
   5   2  -1  787.87   19.67
  -5   2   1  815.12   24.26
   5   2   0  891.80   26.56
   5   2   0  880.94   23.29
  -5   2   0  807.00   22.29
   5   2   0  790.14   19.05
  -5   2   0  780.71   24.99
   5   2   1  354.75   15.07
   5   2   1  369.86   15.66
  -5   2  -1  317.63   11.43
   5   2   1  294.56    8.85
  -5   2  -1  313.27   14.60
   5   2   2   30.96    4.42
  -5   2  -2   31.90    4.73
   5   2   2   31.95    4.69
   5   2   2   26.20    3.73
  -5   2  -2   24.63    2.92
   5   2   3  209.75   11.29
  -5   2  -3  214.97    9.30
  -5   2  -3  193.01   13.24
   5   2   3  196.70    7.42
   5   2   4 1603.81   44.28
  -5   2  -4 1590.18   48.57
   5   2   4 1599.73   37.33
  -5   2  -4 1607.11   39.76
   5   2   5   30.49    5.10
  -5   2  -5   32.45    3.93
   5   2   5   34.77    3.52
  -5   2  -5   46.35    6.91
  -5   2  -6   97.53   10.17
  -5   2  -6  100.11    8.32
   5   2   6  105.11    9.37
  -5   2  -6  100.68    7.50
   5   2   6  104.36    6.66
   5   2   7    0.65    2.03
  -5   2  -7    1.62    2.82
  -5   2  -7    3.81    1.95
  -5   2  -8  184.42   14.96
   5   2   8  181.89   13.51
  -5   2  -8  177.78   10.94
  -5   2  -9  194.66   15.73
  -5   2  -9  173.55   10.69
   5   2   9  186.25   14.29
   5   2  10   57.42    8.39
  -5   2 -10   50.28    8.49
  -5   2 -11   12.18    4.86
   5   3 -14   73.91    9.51
   5   3 -14   96.59   10.72
   5   3 -13   42.24    6.82
  -5   3  12  151.82    9.82
   5   3 -12  147.99    6.62
   5   3 -11   75.28    4.23
  -5   3  11   81.81    7.25
   5   3 -11   60.46    7.79
   5   3 -11   71.74    8.59
   5   3 -10  280.82   10.34
  -5   3  10  280.41   14.05
   5   3 -10  266.00   15.61
   5   3 -10  285.19   16.60
   5   3  -9  316.84   16.31
   5   3  -9  324.74   11.90
  -5   3   9  316.42   15.25
   5   3  -9  318.41   17.10
  -5   3   9  305.99   15.20
   5   3  -8  356.79   16.78
  -5   3   8  345.48   16.09
   5   3  -8  335.80   17.52
  -5   3   8  355.59   15.42
   5   3  -8  321.26   16.57
  -5   3   7  584.03   22.40
  -5   3   7  607.17   20.68
   5   3  -7  604.51   22.96
   5   3  -7  598.82   23.95
   5   3  -6 2045.18   48.48
   5   3  -6 1917.82   50.84
   5   3  -6 1915.68   53.37
   5   3  -5  606.40   19.71
   5   3  -5  528.42   22.18
  -5   3   5  550.74   17.72
   5   3  -5  567.55   20.17
   5   3  -4  289.15   12.99
   5   3  -4  279.91   14.99
   5   3  -4  287.36   12.66
   5   3  -3  116.31    8.08
   5   3  -3   93.03    6.44
   5   3  -2  130.29    8.70
   5   3  -2   98.76    6.28
   5   3  -1  253.23   10.35
  -5   3   1  274.86   15.20
  -5   3   0 1211.24   33.50
   5   3   0 1187.52   30.58
  -5   3   0 1244.10   38.61
  -5   3  -1 1567.40   39.67
   5   3   1 1464.86   36.86
  -5   3  -1 1557.06   45.94
   5   3   2 1328.69   36.21
  -5   3  -2 1177.71   40.64
  -5   3  -2 1224.69   38.67
  -5   3  -2 1328.42   34.78
   5   3   3 1336.48   37.92
  -5   3  -3 1258.53   39.38
  -5   3  -3 1312.47   35.42
   5   3   4  211.42   12.46
  -5   3  -4  210.30   11.02
  -5   3  -4  204.59   12.83
   5   3   5  311.29   16.22
  -5   3  -5  315.29   18.95
  -5   3  -5  310.52   14.25
  -5   3  -5  348.35   16.93
   5   3   6   20.81    4.58
  -5   3  -6   25.83    4.69
  -5   3  -6   31.79    6.10
  -5   3  -6   19.87    3.81
   5   3   7   24.23    4.97
  -5   3  -7   22.76    4.39
  -5   3  -7   17.69    5.06
  -5   3  -7   20.23    4.22
   5   3   8  161.41   12.98
  -5   3  -8  147.41   13.99
  -5   3  -8  153.25   10.84
  -5   3  -8  145.53   10.65
  -5   3  -9  478.46   26.44
   5   3   9  464.93   23.62
  -5   3 -10  345.05   22.36
   5   3  10  299.05   19.14
   5   4 -14   53.74    8.06
   5   4 -13  295.87   18.51
   5   4 -13  319.05   18.63
   5   4 -12  268.32   16.39
   5   4 -12  256.86   16.88
   5   4 -12  259.72   17.90
  -5   4  11   82.31    8.01
   5   4 -11   72.18    9.06
   5   4 -11   78.88    8.57
   5   4 -11   88.58    9.42
   5   4 -10  485.70   15.41
  -5   4  10  488.81   20.68
   5   4 -10  463.17   21.13
   5   4 -10  471.84   22.52
   5   4 -10  454.45   22.81
  -5   4   9   97.42    8.76
   5   4  -9  106.66    9.15
  -5   4   9  114.42    8.74
   5   4  -9  117.89   10.48
   5   4  -9  110.19   10.17
  -5   4   8  126.05    9.93
   5   4  -8  134.29   10.77
   5   4  -8  130.70    9.76
  -5   4   8  134.29    8.90
   5   4  -7   87.47    6.48
   5   4  -7   76.75    7.88
  -5   4   7   84.08    8.08
  -5   4   6  128.15    7.57
   5   4  -6  145.22    8.69
   5   4  -6  130.01    9.83
  -5   4   6  156.02   10.97
  -5   4   5  481.24   15.31
   5   4  -5  509.65   18.60
  -5   4   5  518.17   21.52
  -5   4   4 1389.27   42.21
   5   4  -4 1303.18   38.67
  -5   4   3  948.48   32.85
   5   4  -3  929.61   29.18
  -5   4   2   21.23    4.41
  -5   4   2   20.90    4.44
   5   4  -2   22.78    3.60
  -5   4   1  248.91   15.14
   5   4  -1  249.07   12.00
  -5   4   0  265.98   15.76
  -5   4   0  272.32   14.06
   5   4   0  247.16   12.05
  -5   4  -1  375.86   19.52
  -5   4  -1  370.52   18.55
  -5   4  -1  382.12   16.63
   5   4   1  347.02   14.76
  -5   4  -2  247.56   15.76
  -5   4  -2  240.18   14.56
  -5   4  -2  223.99   12.41
  -5   4  -3  454.15   22.64
  -5   4  -3  441.52   20.71
  -5   4  -3  443.47   18.37
  -5   4  -4  179.78   14.23
  -5   4  -4  186.19   11.32
  -5   4  -4  174.96   12.52
  -5   4  -5  183.31   11.49
  -5   4  -5  184.72   12.88
  -5   4  -6   76.03    7.65
  -5   4  -6   85.43    8.67
  -5   4  -7  205.73   13.50
   5   4   7  195.37   13.99
  -5   4  -7  179.57   12.16
  -5   4  -7  161.42   14.87
   5   4   8   54.56    7.76
  -5   4  -8   59.36    7.24
  -5   4  -8   46.42    8.28
   5   4   9   22.43    5.64
  -5   4  -9   20.19    5.85
  -5   4  -9   27.20    5.26
   5   5 -14  104.08   11.05
   5   5 -13  259.60   16.58
   5   5 -13  200.37   16.76
   5   5 -13  221.60   16.09
   5   5 -12   37.80    6.23
   5   5 -12   50.06    8.22
   5   5 -12   48.91    7.45
   5   5 -11   17.70    4.51
   5   5 -11   22.99    5.62
   5   5 -11   28.31    5.71
   5   5 -10   26.41    5.10
   5   5 -10   31.51    5.82
   5   5 -10   21.48    5.41
   5   5  -9  210.67   12.91
   5   5  -9  212.57   10.39
   5   5  -9  220.22   15.13
  -5   5   9  195.61   13.60
   5   5  -9  229.19   15.08
  -5   5   8   29.62    5.42
   5   5  -8   35.34    4.50
   5   5  -8   28.55    5.70
   5   5  -8   36.55    5.31
  -5   5   8   31.11    4.32
   5   5  -8   36.38    6.20
   5   5  -7  509.18   23.31
   5   5  -7  565.00   19.95
  -5   5   7  558.20   24.12
   5   5  -7  540.67   20.95
   5   5  -7  543.98   24.14
  -5   5   6  226.52   14.54
   5   5  -6  217.14   11.69
  -5   5   6  211.14    9.67
   5   5  -6  215.23   14.34
   5   5  -6  215.41   13.83
  -5   5   5  612.37   17.72
   5   5  -5  669.80   27.01
   5   5  -5  656.24   25.30
  -5   5   4  610.03   25.92
   5   5  -4  578.88   23.52
  -5   5   3  339.42   18.25
  -5   5   3  336.82   17.86
   5   5  -3  298.34   15.62
  -5   5   2   79.89    8.68
  -5   5   2   71.47    7.96
   5   5  -2   58.31    6.50
  -5   5   1   86.72    9.12
   5   5  -1   76.35    7.32
  -5   5   1   95.29    9.29
  -5   5   0   10.50    3.53
   5   5   0   12.17    3.08
  -5   5   0   11.73    3.35
  -5   5  -1  370.12   19.38
  -5   5  -1  346.17   19.29
  -5   5  -1  353.66   17.62
   5   5   1  318.06   15.59
  -5   5  -2 1006.21   36.22
  -5   5  -2 1027.64   37.34
  -5   5  -2 1011.74   33.47
  -5   5  -3  316.50   18.02
  -5   5  -3  273.91   18.10
  -5   5  -3  286.22   15.64
  -5   5  -4  155.50   12.60
  -5   5  -4  158.92   13.77
  -5   5  -4  169.40   11.81
  -5   5  -5  177.90   13.49
  -5   5  -5  178.63   14.95
  -5   5  -5  169.32   12.19
  -5   5  -6  101.27    9.51
  -5   5  -6   99.56   11.52
  -5   5  -7   18.50    4.61
  -5   5  -7   21.23    5.99
  -5   5  -8  187.21   13.53
  -5   5  -9   55.19    7.55
  -5   5 -10   57.17    7.92
   5   6 -14   64.34    8.43
   5   6 -13   22.84    5.10
   5   6 -12  144.36   12.99
   5   6 -12  122.31   10.94
   5   6 -11  271.77   19.25
   5   6 -11  299.21   16.57
   5   6 -11  285.09   18.13
   5   6 -10   70.69    7.65
   5   6 -10   73.20    8.98
   5   6 -10   74.33    9.56
   5   6  -9   27.77    5.61
   5   6  -9   24.06    5.56
   5   6  -9   24.95    4.41
   5   6  -8  189.40   11.49
   5   6  -8  199.35   14.32
   5   6  -8  181.17   14.41
   5   6  -7   15.45    3.67
   5   6  -7   17.95    4.65
   5   6  -7   17.42    4.45
   5   6  -6   12.84    4.37
  -5   6   6   11.30    2.14
   5   6  -6   10.13    3.73
   5   6  -6   14.77    3.29
  -5   6   6   12.09    3.98
   5   6  -5  314.37   17.92
  -5   6   5  259.67    8.72
  -5   6   5  289.76   17.94
  -5   6   5  315.99   17.46
   5   6  -5  297.08   17.23
   5   6  -4  223.81   15.06
  -5   6   4  209.60   14.19
  -5   6   4  200.78   14.81
   5   6  -4  185.58   13.36
  -5   6   3  345.46   18.42
  -5   6   3  341.93   19.62
  -5   6   2  398.43   20.26
   5   6  -2  355.72   18.47
  -5   6   2  405.52   21.83
  -5   6   1    7.26    2.98
  -5   6   1    3.99    2.90
   5   6  -1    7.28    3.05
  -5   6   0    9.86    3.99
   5   6   0    7.78    3.08
  -5   6   0    8.49    3.48
   5   6   1  151.73   11.51
  -5   6  -1  163.08   12.65
  -5   6  -1  192.30   14.56
  -5   6  -1  172.47   13.72
  -5   6  -2   20.41    5.40
  -5   6  -2   30.46    5.68
   5   6   2   21.24    4.37
  -5   6  -2   31.01    6.29
  -5   6  -3   29.69    5.53
  -5   6  -3   40.61    7.13
  -5   6  -4  171.49   14.72
  -5   6  -4  158.57   12.45
  -5   6  -5   13.29    4.78
  -5   6  -5   17.29    4.24
  -5   6  -6    7.01    3.81
  -5   6  -6    3.51    3.18
  -5   6  -7   45.43    7.05
  -5   6  -8   28.94    6.01
  -5   6  -9   21.44    5.13
   5   7 -10   34.76    6.43
   5   7 -10   36.41    7.31
   5   7 -10   31.87    5.48
   5   7  -9   65.31    9.38
   5   7  -9   60.01    6.53
   5   7  -9   50.04    7.68
   5   7  -8   32.90    4.92
   5   7  -8   44.70    7.24
   5   7  -8   41.37    7.33
   5   7  -7   21.73    3.81
  -5   7   7   32.99    5.77
   5   7  -7   24.89    5.49
   5   7  -7   34.69    6.65
  -5   7   6  571.72   24.40
   5   7  -6  507.67   25.28
   5   7  -6  533.30   25.25
   5   7  -6  493.25   18.44
  -5   7   5  160.05   12.42
   5   7  -5  140.61    8.59
   5   7  -5  166.80   13.41
   5   7  -5  153.05   13.28
   5   7  -4   20.69    5.05
   5   7  -4    8.58    3.74
  -5   7   4   15.32    4.05
   5   7  -3  126.16   11.84
   5   7  -3  117.43   11.24
  -5   7   3  124.55   11.13
  -5   7   2   30.65    5.82
   5   7  -2   21.64    5.15
  -5   7   1   50.81    7.52
   5   7  -1   47.08    6.98
  -5   7   1   43.24    7.30
  -5   7   0  282.38   17.86
  -5   7   0  245.95   17.04
   5   7   0  245.40   15.88
  -5   7  -1  334.86   19.78
   5   7   1  280.91   17.21
  -5   7  -1  307.66   19.13
  -5   7  -2  121.61   12.26
   5   7   2  109.07   10.58
  -5   7  -2  100.83   10.89
  -5   7  -3  325.08   20.64
  -5   7  -3  314.11   18.92
   5   7   3  284.92   17.07
  -5   7  -4   88.92   10.12
  -5   7  -4   93.03   11.12
  -5   7  -5   10.94    4.50
  -5   7  -5   11.89    4.18
  -5   7  -6   33.41    6.27
  -5   7  -7   30.61    6.02
   5   8  -8    2.45    2.37
   5   8  -8   -0.97    2.82
   5   8  -7   60.06    9.00
   5   8  -7   61.07    8.47
  -5   8   6   33.75    5.91
   5   8  -6   28.39    6.30
   5   8  -6   30.13    6.16
   5   8  -5  188.91   14.70
  -5   8   5  195.20   13.89
   5   8  -4  183.92   14.97
  -5   8   4  218.38   15.00
   5   8  -4  188.57   15.33
   5   8  -3   73.14    9.45
  -5   8   3   69.28    8.70
   5   8  -3   66.55    9.02
   5   8  -2   15.59    4.69
  -5   8   2   21.03    5.94
  -5   8   2   16.28    4.51
   5   8  -1   55.98    8.23
  -5   8   1   52.20    8.47
  -5   8   1   60.33    8.45
   5   8   0   51.30    8.01
  -5   8   0   68.33    9.15
  -5   8   0   66.28    9.57
  -5   8  -1   14.72    5.06
   5   8   1   26.85    5.83
  -5   8  -1   16.76    5.04
  -5   8  -2   30.81    6.78
   5   8   2   33.58    6.45
  -5   8  -2   41.39    7.52
  -5   8  -3   48.50    8.18
   5   8   3   52.00    7.91
  -5   8  -3   44.72    8.08
  -5   8  -4   78.55   10.20
   5   9  -5   91.77   10.46
   5   9  -4   86.52   10.37
   5   9  -4   95.32   11.36
   5   9  -3   37.21    7.48
   5   9  -3   45.95    7.65
   5   9  -2   26.41    6.25
  -5   9   2   16.85    4.76
   5   9  -2   24.47    6.00
   5   9  -1   48.30    8.04
  -5   9   1   57.88    8.35
   5   9   0    9.69    4.64
  -5   9   0    4.39    3.34
   5   9   1   93.85   11.03
  -6  -8   8   37.69    7.24
  -6  -8   7   49.17    8.32
  -6  -8   6   14.87    5.22
  -6  -8   5    1.01    2.94
  -6  -8   4   90.91   11.84
   6  -8  -4  107.66   11.15
  -6  -8   3  152.75   15.24
   6  -8  -3  153.30   13.18
  -6  -8   2   77.66   10.81
   6  -8  -2   70.98    9.04
   6  -8  -1   15.92    4.72
   6  -8   0   34.87    6.29
   6  -8   1   55.33    7.84
   6  -8   2   25.62    5.40
   6  -7  -9  365.25   21.06
  -6  -7   8   78.00    9.93
   6  -7  -7   61.09    8.45
  -6  -7   7   50.70    8.16
   6  -7  -6   89.27    9.95
  -6  -7   6   64.12    9.47
  -6  -7   5   37.05    7.15
   6  -7  -5   36.37    6.40
  -6  -7   4    8.56    4.30
   6  -7  -4    3.62    3.37
   6  -7  -3  264.92   16.60
  -6  -7   3  257.60   18.95
   6  -7  -2  112.20   10.65
  -6  -7   2  119.63   13.10
   6  -7  -1  237.53   15.29
  -6  -7   1  223.80   18.03
   6  -7   0  396.03   20.08
  -6  -7   0  378.06   23.86
   6  -7   1   83.67    8.86
  -6  -7  -1   66.88   10.40
   6  -7   2    9.58    3.64
  -6  -7  -2    8.70    4.63
   6  -7   3   33.75    5.63
   6  -6 -12   30.39    6.04
   6  -6 -11    6.39    3.55
   6  -6 -11    3.14    3.10
   6  -6 -11    3.01    3.09
   6  -6 -10   74.81    9.10
   6  -6 -10   69.07    7.47
   6  -6  -9   11.19    3.31
   6  -6  -9   11.26    4.12
  -6  -6   9   11.50    3.79
   6  -6  -8   17.61    3.70
   6  -6  -8   16.72    4.52
  -6  -6   8   10.20    4.09
   6  -6  -7   49.54    5.72
  -6  -6   7   48.74    7.65
  -6  -6   6   44.45    7.28
   6  -6  -6   67.56    8.32
  -6  -6   5   54.19    8.15
   6  -6  -5   51.72    7.14
  -6  -6   4  211.16   15.90
  -6  -6   4  223.75   11.90
   6  -6  -4  213.18   14.13
  -6  -6   3   37.04    7.03
  -6  -6   3   43.45    4.86
   6  -6  -3   42.87    6.45
  -6  -6   2   45.25    7.96
  -6  -6   2   59.39    5.11
   6  -6  -2   54.56    6.97
  -6  -6   1  169.32   14.96
   6  -6  -1  195.52   13.07
  -6  -6   0   35.51    7.19
   6  -6   0   45.28    6.42
  -6  -6  -1   38.56    7.48
   6  -6   1   42.76    6.32
  -6  -6  -2   92.18   11.50
   6  -6   2  101.59    9.23
   6  -6   3   78.78    8.04
  -6  -6  -4  147.63   15.22
   6  -6   4  146.99   10.90
  -6  -6  -5  255.72   19.80
   6  -5 -14   90.00    9.87
   6  -5 -14   87.63    9.90
   6  -5 -14   94.60    9.54
   6  -5 -13   41.02    6.96
   6  -5 -13   35.06    6.10
   6  -5 -13   41.50    6.68
   6  -5 -12   28.21    5.76
   6  -5 -12   40.30    6.41
   6  -5 -12   28.05    5.89
   6  -5 -11  233.70   14.54
   6  -5 -11  235.61   15.57
   6  -5 -10  231.56   13.98
   6  -5 -10  212.19   14.56
  -6  -5   9   87.62    8.54
   6  -5  -9   89.59    8.41
   6  -5  -9   87.79    9.33
   6  -5  -8  469.08   22.05
  -6  -5   8  451.51   21.26
  -6  -5   7  169.20   12.50
  -6  -5   6  203.99   14.33
  -6  -5   5  194.65   14.26
  -6  -5   5  181.28   11.18
   6  -5  -5  179.68   12.57
  -6  -5   4  126.94    7.88
  -6  -5   4  145.31   12.45
  -6  -5   4  179.51   10.38
   6  -5  -4  170.06   11.98
  -6  -5   3   98.65    7.18
  -6  -5   3  101.36   10.52
  -6  -5   3  112.80    7.80
   6  -5  -3  113.65    9.82
   6  -5  -2  835.89   29.46
  -6  -5   2  805.79   25.83
  -6  -5   2  775.21   32.58
   6  -5  -1  587.63   23.49
  -6  -5   1  556.53   20.95
  -6  -5   1  541.23   26.64
   6  -5   0   64.03    7.16
  -6  -5   0   62.20    9.06
  -6  -5   0   69.51    6.93
  -6  -5  -1  139.43   13.18
   6  -5   1  137.85   10.26
  -6  -5  -1  130.69    5.94
  -6  -5  -2   66.69    9.35
  -6  -5  -2   57.74    2.57
  -6  -5  -2   58.74    2.66
   6  -5   3  152.30   10.71
   6  -5   4  100.33    8.57
  -6  -5  -4   81.39   10.88
   6  -5   5  223.86   12.87
  -6  -5  -5  228.02   17.92
  -6  -5  -6   48.70    8.47
  -6  -5  -6   58.74    8.88
  -6  -5  -7  173.88   15.87
  -6  -5  -7  181.83   15.86
   6  -4 -15   32.92    5.98
   6  -4 -14   21.58    5.36
   6  -4 -14   21.76    4.98
   6  -4 -14   19.83    4.50
   6  -4 -13   93.88   10.10
   6  -4 -13   95.71    9.57
   6  -4 -13  101.91    9.31
   6  -4 -12   57.52    7.66
   6  -4 -12   59.15    7.50
   6  -4 -11  105.00    9.77
   6  -4 -11  106.76    9.86
   6  -4 -10   91.67    9.23
  -6  -4  10   89.90    7.25
   6  -4 -10  115.26    9.86
   6  -4  -9   89.97    8.75
  -6  -4   9   77.46    7.14
   6  -4  -9   87.19    8.48
   6  -4  -8  109.73    8.32
  -6  -4   8  103.71    8.76
  -6  -4   7  403.37   19.02
   6  -4  -7  423.43   17.29
  -6  -4   6   78.14    8.17
  -6  -4   6   70.07    4.29
  -6  -4   6   76.28    7.44
  -6  -4   5   90.16    9.20
  -6  -4   5   97.80    5.40
   6  -4  -4  322.65   16.10
  -6  -4   4  304.49   17.23
  -6  -4   4  277.67   10.77
   6  -4  -3  800.79   27.94
  -6  -4   3  749.49   30.11
  -6  -4   3  764.82   22.31
   6  -4  -2  341.69   16.71
  -6  -4   2  362.44   19.58
  -6  -4   2  335.90   13.61
   6  -4  -1  152.23   10.70
  -6  -4   1  161.05   13.01
  -6  -4   1  141.29    8.74
  -6  -4   0   84.51    9.78
   6  -4   0   92.48    8.23
  -6  -4  -1  228.01   10.05
  -6  -4  -1  233.41   16.62
   6  -4   1  215.35   12.79
  -6  -4  -2  101.07    6.15
  -6  -4  -2   84.50   10.41
   6  -4   2   74.10    7.31
  -6  -4  -3  150.10    7.50
   6  -4   3  150.40   10.43
  -6  -4  -4  405.30   13.24
  -6  -4  -4  343.51   21.31
   6  -4   4  358.57   16.86
  -6  -4  -5  240.03    9.61
   6  -4   5  224.60   12.73
  -6  -4  -5  238.12   17.59
   6  -4   6  235.69   12.78
  -6  -4  -6  213.05   16.79
  -6  -4  -6  224.82   17.11
  -6  -4  -7   97.63   11.62
  -6  -4  -7  106.41   12.05
  -6  -4  -8   12.47    4.48
  -6  -4  -8   19.92    5.69
   6  -3 -15   91.43    8.78
   6  -3 -14  100.39    9.25
   6  -3 -14  101.09   10.52
   6  -3 -14   92.92    8.30
   6  -3 -13    3.02    2.47
   6  -3 -13    1.75    2.30
   6  -3 -13    2.20    3.01
   6  -3 -12   64.80    7.35
   6  -3 -12   68.70    8.36
   6  -3 -11  107.76    9.09
   6  -3 -11  127.45   10.78
   6  -3 -11  125.95   10.00
   6  -3 -10  532.32   21.79
   6  -3 -10  512.12   20.45
   6  -3 -10  510.11   19.08
   6  -3 -10  533.51   22.66
  -6  -3  10  479.06   16.60
   6  -3  -9 1560.10   43.46
  -6  -3   9 1487.35   38.29
   6  -3  -9 1513.79   40.61
   6  -3  -9 1571.74   43.89
   6  -3  -9 1499.60   38.86
   6  -3  -8  696.94   24.54
   6  -3  -8  684.70   21.43
  -6  -3   8  653.50   21.46
   6  -3  -8  651.42   20.14
   6  -3  -8  675.35   20.81
   6  -3  -7  218.00   12.98
   6  -3  -7  226.22   10.85
  -6  -3   7  237.54   12.93
  -6  -3   7  218.84   12.32
   6  -3  -7  236.83   11.97
   6  -3  -7  226.23   10.88
  -6  -3   6   76.22    7.45
   6  -3  -6   73.06    5.56
   6  -3  -6   86.28    7.24
  -6  -3   6   77.99    6.91
   6  -3  -5  484.55   15.54
   6  -3  -5  476.21   19.19
  -6  -3   5  465.16   20.50
   6  -3  -4    9.36    2.91
  -6  -3   4   11.77    3.48
   6  -3  -4    5.53    2.82
   6  -3  -4    9.18    1.84
   6  -3  -3  499.51   14.40
   6  -3  -3  523.23   20.90
   6  -3  -3  512.30   20.59
  -6  -3   3  489.27   22.21
   6  -3  -2  787.06   19.65
  -6  -3   2  750.43   29.46
   6  -3  -1 1629.07   36.14
  -6  -3   1 1499.79   47.95
   6  -3   0 2005.05   44.30
  -6  -3   0 1930.79   57.52
  -6  -3  -1  273.98   12.34
  -6  -3  -1  285.44   17.44
   6  -3   2   87.79    5.15
  -6  -3  -2   93.21    6.80
  -6  -3  -2   97.85   10.18
  -6  -3  -3   12.45    2.67
   6  -3   3   12.06    2.07
  -6  -3  -4   53.69    8.02
  -6  -3  -4   62.60    5.74
  -6  -3  -5   50.93    8.05
  -6  -3  -5   51.41    5.39
  -6  -3  -6  540.08   19.50
  -6  -3  -6  481.51   25.49
  -6  -3  -6  503.51   25.77
  -6  -3  -7  208.23   11.65
  -6  -3  -7  200.77   16.18
  -6  -3  -7  197.80   15.68
  -6  -3  -8   70.48    9.86
  -6  -3  -8   66.96    9.39
  -6  -3  -9   79.85   10.23
   6  -2 -15  193.48   12.02
   6  -2 -14  119.81    8.60
   6  -2 -14  116.66   10.98
   6  -2 -14  122.76   11.83
   6  -2 -14  128.47    9.76
   6  -2 -13   55.72    7.89
   6  -2 -13   58.25    6.53
   6  -2 -13   51.50    7.35
   6  -2 -12    5.57    3.33
   6  -2 -12    6.21    2.81
   6  -2 -12    8.10    2.94
   6  -2 -11   89.17    4.42
   6  -2 -11  100.37    9.89
   6  -2 -11  118.18    9.68
   6  -2 -11  113.65    8.98
   6  -2 -10  524.08   20.62
   6  -2 -10  502.46   15.13
   6  -2 -10  489.93   17.32
   6  -2 -10  492.24   20.48
   6  -2 -10  513.88   22.40
  -6  -2  10  469.20   14.41
   6  -2  -9   67.32    6.80
   6  -2  -9   69.44    5.57
  -6  -2   9   82.43    5.68
   6  -2  -9   78.58    5.55
   6  -2  -9   80.27    7.50
   6  -2  -8  429.07   18.55
   6  -2  -8  416.02   14.87
  -6  -2   8  459.89   16.35
  -6  -2   8  479.44   19.06
   6  -2  -8  469.03   18.17
   6  -2  -7   30.95    4.15
   6  -2  -7   23.62    3.06
  -6  -2   7   22.14    3.56
  -6  -2   7   26.18    4.00
   6  -2  -6  512.47   16.26
   6  -2  -6  532.30   18.45
   6  -2  -6  538.09   21.06
  -6  -2   6  506.29   19.58
   6  -2  -6  579.96   19.47
  -6  -2   5  118.24    8.89
   6  -2  -5  103.16    7.62
  -6  -2   5  111.37    7.17
   6  -2  -5  111.08    7.04
  -6  -2   4 1783.34   49.98
   6  -2  -4 1868.31   48.35
  -6  -2   4 1903.00   44.45
   6  -2  -4 1818.28   44.55
  -6  -2   3  626.59   24.39
   6  -2  -3  657.68   19.49
   6  -2  -3  647.54   22.91
  -6  -2   2  159.70   11.41
   6  -2  -2  165.10    8.04
   6  -2  -2  161.09   10.42
  -6  -2   1  561.89   23.35
   6  -2  -1  550.20   17.20
   6  -2  -1  511.76   20.87
  -6  -2   0  218.06   14.05
  -6  -2  -1  460.01   21.56
  -6  -2  -1  416.58   17.16
  -6  -2  -2  137.07   11.52
  -6  -2  -2  132.83    8.92
  -6  -2  -3   56.22    5.94
  -6  -2  -4  213.50   15.20
  -6  -2  -4  212.62   15.02
  -6  -2  -4  208.88   11.80
   6  -2   5 1112.35   31.87
  -6  -2  -5 1099.11   39.48
  -6  -2  -5 1127.39   34.26
  -6  -2  -6  216.34   15.69
  -6  -2  -6  223.69   12.87
  -6  -2  -7    9.01    3.82
  -6  -2  -7    8.46    3.08
  -6  -2  -8   50.95    8.05
  -6  -2  -8   56.63    8.72
  -6  -2  -8   48.09    6.34
  -6  -2  -9    4.98    3.63
  -6  -2  -9    7.64    3.09
  -6  -2  -9    5.92    3.47
  -6  -2 -10   21.30    5.47
   6  -1 -15   80.67    9.53
   6  -1 -14  146.30   12.68
   6  -1 -14  156.86   10.06
   6  -1 -14  168.04   13.97
   6  -1 -13   17.61    3.60
   6  -1 -13   24.43    5.21
   6  -1 -13   16.49    4.81
   6  -1 -12   62.38    7.59
   6  -1 -12   71.85    6.83
   6  -1 -12   74.47    8.76
   6  -1 -11  346.87   17.46
   6  -1 -11  317.07   17.59
   6  -1 -11  315.75   14.95
   6  -1 -10  670.54   25.63
   6  -1 -10  686.35   17.25
   6  -1 -10  662.96   26.74
   6  -1 -10  686.64   23.90
   6  -1  -9 1072.13   26.41
   6  -1  -9 1005.51   31.58
   6  -1  -9 1002.42   32.67
   6  -1  -8  766.38   21.77
   6  -1  -8  740.91   25.94
  -6  -1   8  818.89   26.12
   6  -1  -8  749.21   25.76
   6  -1  -7  267.77   13.23
  -6  -1   7  288.79   12.97
   6  -1  -7  289.01   11.53
   6  -1  -7  239.79    8.59
  -6  -1   7  258.72   11.64
   6  -1  -6  166.31    6.37
  -6  -1   6  184.93   10.14
   6  -1  -6  181.99   10.25
  -6  -1   5  670.39   23.12
   6  -1  -5  687.82   22.42
  -6  -1   5  681.26   20.40
  -6  -1   4  199.50   11.62
   6  -1  -4  210.57   10.87
   6  -1  -4  191.17   10.12
  -6  -1   4  214.52    8.72
  -6  -1   3  604.46   22.53
   6  -1  -3  607.65   21.00
   6  -1  -3  575.51   19.43
  -6  -1   3  560.89   15.50
  -6  -1   2 1967.99   53.18
   6  -1  -2 1999.79   50.74
   6  -1  -2 1927.25   48.27
  -6  -1   1 1498.08   44.11
   6  -1  -1 1519.79   41.76
  -6  -1   0 1218.78   38.51
  -6  -1  -1  158.39   10.36
  -6  -1  -1  179.47   12.36
  -6  -1  -2   24.86    4.27
  -6  -1  -2   21.15    4.53
  -6  -1  -3   96.00    9.61
  -6  -1  -3   98.24    8.29
  -6  -1  -4  205.31   14.49
  -6  -1  -4  209.34   12.73
  -6  -1  -4  202.52   14.22
  -6  -1  -5  347.60   20.10
  -6  -1  -5  374.89   18.07
  -6  -1  -5  355.28   19.78
  -6  -1  -6  372.03   18.25
  -6  -1  -6  350.16   20.77
  -6  -1  -6  325.06   19.34
  -6  -1  -7  322.41   17.20
  -6  -1  -7  277.78   18.99
   6  -1   7  339.06   19.03
  -6  -1  -7  317.41   18.99
  -6  -1  -8   87.57    9.24
   6  -1   8   76.85    9.64
  -6  -1  -9  110.81   10.56
   6  -1   9  135.80   13.14
  -6  -1 -10    1.46    2.52
   6   0 -15    2.49    3.41
   6   0 -15    3.42    3.38
   6   0 -14    9.27    3.89
   6   0 -14   14.49    4.59
   6   0 -14    9.74    2.51
   6   0 -13  160.54   13.16
   6   0 -13  158.20    9.38
   6   0 -13  151.27   12.51
   6   0 -12   87.60    9.41
   6   0 -12   89.77    7.17
   6   0 -12   87.93    9.14
   6   0 -11   20.91    4.58
   6   0 -11   23.66    3.76
   6   0 -11   24.72    5.05
   6   0 -10  125.18   10.30
   6   0 -10  134.84    9.04
   6   0 -10  147.02   11.41
   6   0  -9  201.85   12.70
   6   0  -8    3.56    2.01
   6   0  -8    2.25    1.33
  -6   0   8    5.26    2.36
  -6   0   7  661.32   22.45
   6   0  -7  651.39   23.93
   6   0  -7  698.78   20.34
   6   0  -6   61.96    6.31
   6   0  -5  305.72   14.32
  -6   0   5  314.53   11.99
   6   0  -4    4.93    2.07
  -6   0   4    7.04    1.59
   6   0  -4    2.49    1.79
  -6   0   3  599.30   22.36
   6   0  -3  625.72   22.01
   6   0  -3  677.86   22.08
  -6   0   3  627.47   16.26
   6   0  -2  626.44   21.86
  -6   0   2  616.97   23.31
   6   0  -1  430.00   17.33
  -6   0   1  371.02   17.76
  -6   0   0    7.24    3.00
  -6   0  -1   34.53    5.05
  -6   0  -1   26.68    4.55
  -6   0  -2   93.85    8.85
  -6   0  -2   96.08    8.54
  -6   0  -2   96.79    8.95
  -6   0  -3  543.16   22.84
   6   0   3  569.39   21.26
  -6   0  -3  546.71   24.10
  -6   0  -4 1101.15   36.51
   6   0   4 1132.50   35.35
  -6   0  -4 1135.35   39.11
  -6   0  -5   58.33    7.48
   6   0   5   61.91    7.11
  -6   0  -5   57.84    7.86
  -6   0  -6  133.13   11.31
  -6   0  -6  128.55   12.21
   6   0   6  152.56   11.69
  -6   0  -7   71.72    8.55
  -6   0  -7   68.48    9.28
   6   0   7   69.47    8.56
  -6   0  -8   75.63    9.26
   6   0   8   83.59    9.51
  -6   0  -9   -0.79    2.31
   6   0   9    4.21    3.06
  -6   0 -10  145.12   13.15
  -6   0 -11   19.77    5.51
   6   1 -14  160.91   13.53
   6   1 -13   24.31    5.42
   6   1 -13   21.87    3.34
   6   1 -12   77.40    8.94
   6   1 -12   74.36    6.01
   6   1 -11  314.08   17.43
   6   1 -11  309.19   13.63
   6   1 -10  673.51   26.67
   6   1  -9  938.31   32.41
   6   1  -8  718.19   27.05
  -6   1   8  772.37   26.09
  -6   1   8  762.39   26.40
   6   1  -7  298.70   15.22
  -6   1   7  263.80   13.14
   6   1  -6  182.64   11.47
  -6   1   5  711.31   21.44
   6   1  -5  640.43   24.27
   6   1  -4  232.42   11.39
   6   1  -4  240.88   13.18
   6   1  -3  608.65   20.96
   6   1  -2 1961.82   43.41
   6   1  -2 2029.33   50.82
  -6   1   1 1425.90   31.44
   6   1  -1 1542.15   35.22
  -6   1   1 1405.85   40.35
   6   1  -1 1505.50   40.76
  -6   1   0 1072.14   36.25
  -6   1   0 1092.49   34.35
  -6   1  -1  158.34   11.62
  -6   1  -1  166.11   11.08
  -6   1  -2   15.68    3.79
  -6   1  -2   18.02    4.27
   6   1   2   23.32    3.77
  -6   1  -3   88.67    9.12
  -6   1  -3   99.34    9.27
   6   1   3  101.66    8.02
  -6   1  -4  207.99   13.94
   6   1   4  210.95   12.31
  -6   1  -4  193.49   13.54
   6   1   5  402.67   18.82
  -6   1  -5  358.10   20.38
  -6   1  -5  354.94   19.67
   6   1   6  353.82   18.57
  -6   1  -6  363.12   20.31
  -6   1  -7  315.18   19.17
   6   1   7  330.59   18.40
  -6   1  -8   69.97    9.49
  -6   1  -8   71.55    7.19
   6   1   8   74.52    9.06
  -6   1  -9   92.89   10.93
   6   1   9  127.88   12.19
  -6   1 -10    0.92    2.85
   6   2 -14  124.90   12.13
   6   2 -14  112.04   11.58
   6   2 -13   66.57    8.61
   6   2 -13   49.55    4.50
   6   2 -13   48.31    7.50
   6   2 -12    6.50    1.98
   6   2 -12    2.16    2.96
  -6   2  12    6.57    2.47
   6   2 -12    1.48    2.69
   6   2 -11   93.80    9.59
   6   2 -11  120.28   10.83
   6   2 -10  488.13   22.39
   6   2 -10  508.61   22.89
   6   2  -9   70.39    7.83
  -6   2   8  442.37   18.22
   6   2  -8  406.55   19.65
   6   2  -7   24.89    4.62
  -6   2   7   38.24    4.82
   6   2  -6  524.37   21.97
   6   2  -5  110.60    9.31
  -6   2   4 1696.34   41.14
   6   2  -4 1766.82   48.43
   6   2  -4 1657.63   40.88
  -6   2   3  613.88   19.82
   6   2  -3  650.37   17.91
   6   2  -2  168.97   10.28
  -6   2   2  161.02    9.16
   6   2  -1  511.12   19.93
  -6   2   1  492.98   15.62
  -6   2   1  503.37   18.85
   6   2   0  228.41   10.16
  -6   2   0  219.70    8.74
  -6   2   0  222.37   12.21
  -6   2  -1  431.92   18.59
  -6   2  -1  414.30   20.37
  -6   2  -1  416.88   13.10
   6   2   2  131.72    8.65
  -6   2  -2  111.65    9.45
  -6   2  -2  133.08    6.35
  -6   2  -2  129.91   10.93
  -6   2  -3   54.09    4.21
  -6   2  -3   59.72    7.81
   6   2   3   43.60    5.43
  -6   2  -4  192.29    8.94
  -6   2  -4  207.51   14.73
   6   2   4  212.59   12.50
  -6   2  -5 1061.38   39.17
   6   2   5 1072.20   35.08
   6   2   6  201.90   13.73
  -6   2  -6  195.72   15.24
  -6   2  -6  229.58   13.72
   6   2   7    6.88    3.38
  -6   2  -7   10.50    3.96
  -6   2  -7    8.34    2.99
   6   2   8   46.31    7.19
  -6   2  -8   37.87    7.14
  -6   2  -8   37.90    5.61
   6   2   9    4.02    3.05
  -6   2  -9    0.97    2.60
   6   3 -14   88.85   10.37
   6   3 -13    5.35    3.56
   6   3 -12   50.60    7.57
  -6   3  12   62.52    6.75
   6   3 -12   63.03    8.17
  -6   3  11  123.33    9.57
   6   3 -11  107.69   10.28
   6   3 -11  120.99   11.14
  -6   3  10  504.30   21.18
   6   3 -10  488.04   22.12
   6   3 -10  509.49   23.38
   6   3  -9 1471.75   45.90
   6   3  -9 1446.13   44.22
  -6   3   9 1462.56   43.21
   6   3  -9 1460.76   44.11
   6   3  -9 1501.85   37.95
   6   3  -8  680.60   21.90
   6   3  -8  684.98   27.37
   6   3  -8  693.61   25.92
  -6   3   8  674.00   23.58
   6   3  -7  231.28   11.32
   6   3  -7  228.50   14.38
  -6   3   7  232.94   11.67
   6   3  -7  215.49   12.47
   6   3  -6   71.90    6.24
   6   3  -6   75.70    6.87
   6   3  -6   80.28    8.35
   6   3  -5  479.19   18.03
   6   3  -5  475.50   21.33
   6   3  -5  433.60   17.12
   6   3  -4    7.07    2.18
   6   3  -4   12.23    3.68
   6   3  -4    8.02    2.74
   6   3  -3  473.48   15.95
   6   3  -2  730.73   20.52
  -6   3   1 1537.00   39.43
   6   3  -1 1449.70   34.98
  -6   3   1 1503.90   46.46
  -6   3   0 1937.16   47.06
   6   3   0 1862.83   42.57
  -6   3   0 1961.48   55.78
   6   3   1  271.67    9.33
  -6   3  -1  280.09   11.91
   6   3   2   80.92    4.84
  -6   3  -2   89.40    6.35
   6   3   2   89.72    7.44
   6   3   3   10.16    3.15
  -6   3  -3   18.25    4.21
  -6   3  -3   11.46    2.53
  -6   3  -4   63.14    8.57
   6   3   4   55.93    6.57
  -6   3  -4   54.28    5.32
  -6   3  -4   65.66    7.64
   6   3   5   51.57    6.70
  -6   3  -5   50.16    6.74
  -6   3  -5   42.08    4.97
  -6   3  -5   53.27    8.13
   6   3   6  484.05   22.35
  -6   3  -6  480.08   21.72
  -6   3  -6  500.82   19.08
  -6   3  -6  491.42   25.82
  -6   3  -7  172.42   12.40
  -6   3  -7  205.23   16.30
   6   3   7  192.97   13.85
  -6   3  -8   78.28    8.19
   6   3   8   80.50    9.49
  -6   3  -8   70.20   10.43
   6   3   9   86.24   10.02
   6   4 -14   22.45    5.37
   6   4 -13   98.48   10.83
   6   4 -13   86.03    9.86
   6   4 -12   66.01    8.22
  -6   4  12   55.86    7.01
   6   4 -12   69.13    9.22
   6   4 -11  104.52    9.97
   6   4 -11   94.25   10.27
  -6   4  11  103.44    9.33
   6   4 -10  107.13    7.04
   6   4 -10  119.59   10.34
   6   4 -10   99.88   10.20
  -6   4  10  105.83    9.59
   6   4  -9   78.96    6.28
   6   4  -9   73.64    8.07
   6   4  -9   81.57    8.74
  -6   4   9   74.87    7.10
  -6   4   9   85.21    8.50
  -6   4   8  132.75    8.98
   6   4  -8  121.85   10.34
  -6   4   8  139.53   10.96
   6   4  -8  129.05    8.33
   6   4  -7  445.44   19.92
  -6   4   7  454.33   21.05
   6   4  -7  487.42   17.99
   6   4  -6   77.76    8.56
  -6   4   6   78.87    8.32
   6   4  -6   74.26    7.32
   6   4  -5  122.47   10.79
  -6   4   5  136.60   10.99
   6   4  -5  119.68    8.86
   6   4  -4  279.82   13.42
  -6   4   4  271.59   16.01
   6   4  -3  740.78   23.83
  -6   4   3  756.29   29.39
   6   4  -2  344.89   14.28
  -6   4   2  391.10   19.46
  -6   4   2  353.79   19.28
   6   4  -1  144.19    8.50
  -6   4   1  164.25   10.81
  -6   4   1  169.92   13.01
  -6   4   0   82.91    9.16
  -6   4   0   85.49    8.89
   6   4   0   84.46    6.16
  -6   4   0   79.79    7.26
  -6   4  -1  232.71   15.97
  -6   4  -1  226.38   14.69
   6   4   1  202.05   10.12
  -6   4  -1  209.03   11.71
  -6   4  -2  106.88   10.98
  -6   4  -2   93.68    9.36
   6   4   2   91.56    6.65
  -6   4  -2  108.92    8.15
  -6   4  -3  142.59   12.87
  -6   4  -3  144.10    9.61
  -6   4  -3  149.31   11.93
  -6   4  -4  361.24   16.18
  -6   4  -4  355.31   19.16
  -6   4  -5  200.75   11.93
  -6   4  -5  214.17   14.63
  -6   4  -6  228.18   14.99
  -6   4  -6  232.08   13.19
  -6   4  -6  216.09   17.15
  -6   4  -7   73.94    7.79
  -6   4  -7   97.11    9.78
  -6   4  -7   79.68   10.93
   6   4   7   85.83    9.54
  -6   4  -8   15.59    3.97
   6   4   8   16.73    4.80
   6   5 -13   43.54    6.95
   6   5 -13   26.65    6.56
   6   5 -12   33.40    6.18
   6   5 -12   27.74    6.15
   6   5 -12   29.62    6.56
   6   5 -11  182.05   15.13
  -6   5  11  201.41   14.08
   6   5 -11  213.22   15.57
   6   5 -11  215.22   14.18
   6   5 -10  193.14   14.66
   6   5 -10  220.76   14.00
   6   5 -10  197.25   14.89
  -6   5  10  201.88   14.10
  -6   5   9   76.68    7.13
   6   5  -9   82.12    9.29
   6   5  -9   82.32    6.70
   6   5  -9   70.81    7.68
  -6   5   9   77.00    8.67
   6   5  -9   77.56    9.24
   6   5  -8  486.16   23.25
   6   5  -8  412.32   21.10
  -6   5   8  432.20   17.16
  -6   5   8  464.22   22.23
   6   5  -8  457.64   19.92
   6   5  -7  180.78   13.67
  -6   5   7  174.60   13.07
   6   5  -7  165.82   12.29
  -6   5   6  198.69   14.09
   6   5  -6  194.38   12.86
  -6   5   5  161.69   12.70
   6   5  -5  156.68   11.14
  -6   5   4  141.65   11.83
   6   5  -4  125.95    9.63
  -6   5   3  121.15   11.21
  -6   5   3  122.89   11.12
   6   5  -3  107.51    8.71
  -6   5   2  803.60   31.76
   6   5  -2  771.11   26.67
  -6   5   1  577.50   26.06
  -6   5   1  559.70   23.19
   6   5  -1  506.91   20.08
  -6   5   0   52.66    7.73
  -6   5   0   66.99    8.43
   6   5   0   63.44    6.42
  -6   5   0   69.20    7.49
  -6   5  -1  139.00   12.61
  -6   5  -1  120.28   11.28
  -6   5  -1  131.88   10.20
   6   5   1  125.25    8.91
  -6   5  -2   73.48    9.49
   6   5   2   60.60    6.41
  -6   5  -2   78.63    7.73
  -6   5  -3  147.91   13.53
  -6   5  -3  156.86   13.09
  -6   5  -3  144.21   10.68
   6   5   3  135.27    9.41
  -6   5  -4   97.00   11.24
  -6   5  -4   71.84    8.97
  -6   5  -4   80.24    8.09
  -6   5  -5  215.08   17.28
  -6   5  -5  200.91   13.01
  -6   5  -5  219.03   15.53
  -6   5  -6   52.48    6.83
  -6   5  -6   56.74    7.93
  -6   5  -7  135.57   11.10
   6   6 -13   16.50    4.60
   6   6 -12   14.00    4.27
   6   6 -11    5.94    4.27
   6   6 -11    6.37    3.87
   6   6 -11    7.50    3.29
   6   6 -10   59.91    8.58
   6   6 -10   56.99    7.14
   6   6 -10   46.37    7.67
   6   6  -9    8.17    3.70
   6   6  -9   13.21    3.78
   6   6  -9    8.93    3.79
   6   6  -8    9.86    2.97
   6   6  -8   17.67    4.62
   6   6  -8   12.93    4.35
  -6   6   8   11.81    4.24
   6   6  -7   49.51    5.97
   6   6  -7   38.54    6.78
   6   6  -7   53.04    7.50
  -6   6   7   53.85    7.88
   6   6  -6   37.15    6.38
   6   6  -6   58.29    8.22
  -6   6   6   42.99    7.20
  -6   6   5   58.80    8.12
   6   6  -5   59.64    8.19
   6   6  -5   54.33    7.20
  -6   6   5   59.42    8.30
  -6   6   4  197.23   14.49
  -6   6   4  187.35   14.64
   6   6  -4  193.42   14.74
   6   6  -4  174.69   12.78
  -6   6   3   44.55    7.11
   6   6  -3   28.99    5.31
  -6   6   3   50.49    7.85
  -6   6   2   42.99    6.99
  -6   6   2   55.91    8.34
   6   6  -2   43.57    6.25
  -6   6   1  146.01   13.01
   6   6  -1  154.71   11.23
  -6   6   1  147.59   12.24
  -6   6   0   28.85    6.49
   6   6   0   33.82    5.24
  -6   6   0   32.45    5.81
  -6   6  -1   38.62    7.20
  -6   6  -1   32.53    6.43
  -6   6  -1   25.41    5.07
   6   6   1   33.07    5.34
  -6   6  -2   98.16   10.99
  -6   6  -2  110.77   11.86
   6   6   2   90.28    8.50
  -6   6  -2   96.63    9.56
  -6   6  -3   77.85    9.75
  -6   6  -3   67.67    8.08
  -6   6  -3   72.54    9.87
  -6   6  -4  147.75   11.77
  -6   6  -4  146.15   14.19
  -6   6  -5  213.48   14.50
  -6   6  -5  235.40   18.47
  -6   6  -6   22.08    4.83
  -6   6  -7    2.06    2.26
   6   7 -10   83.80   10.89
   6   7 -10   99.65    8.87
   6   7  -9  338.07   16.56
   6   7  -9  345.72   21.48
   6   7  -9  343.91   20.79
   6   7  -8   82.90    7.62
   6   7  -8   70.67    9.40
   6   7  -8   83.34   10.10
   6   7  -7   41.91    7.34
  -6   7   7   49.42    7.53
   6   7  -7   58.25    6.27
   6   7  -7   53.51    8.34
  -6   7   6   99.19   10.41
   6   7  -6   94.07   10.59
   6   7  -6   93.10   10.28
   6   7  -6   76.67    7.06
   6   7  -5   45.43    7.57
  -6   7   5   35.29    6.38
   6   7  -5   44.12    6.98
   6   7  -4    8.61    4.23
   6   7  -4    5.16    3.14
  -6   7   3  282.22   17.98
   6   7  -3  233.94   15.73
   6   7  -2   96.50    9.78
  -6   7   2   98.29   11.11
  -6   7   2  117.80   11.98
  -6   7   1  221.33   16.67
   6   7  -1  184.71   13.58
  -6   7   1  199.21   15.38
  -6   7   0  398.72   22.54
  -6   7   0  345.46   20.28
   6   7   0  331.80   18.39
  -6   7  -1   90.59   10.77
  -6   7  -1   78.77    9.45
  -6   7  -2    9.67    4.38
  -6   7  -2   12.24    4.29
  -6   7  -3   29.10    6.99
  -6   7  -3   28.07    5.85
  -6   7  -4    5.32    2.89
  -6   7  -5   18.14    4.99
  -6   7  -6  152.44   12.95
   6   8  -7   48.47    8.45
   6   8  -6   14.37    4.73
  -6   8   6   10.11    3.82
   6   8  -6   12.37    4.34
   6   8  -5    3.60    3.12
   6   8  -5    0.86    2.66
  -6   8   5   -0.80    2.78
   6   8  -4   94.12   10.94
  -6   8   4  110.95   11.49
   6   8  -4   79.21    9.90
   6   8  -3  152.49   13.79
  -6   8   3  141.26   13.28
   6   8  -3  130.09   12.63
   6   8  -2   57.35    8.17
  -6   8   2   55.20    9.06
  -6   8   2   62.13    8.77
   6   8  -1   18.33    4.68
  -6   8   1   14.96    5.03
  -6   8   1   12.59    4.42
  -6   8   0   30.20    6.53
  -6   8   0   26.18    6.18
  -6   8  -1   50.08    8.03
  -6   8  -2   30.69    6.41
  -6   8  -3    7.78    3.80
   6   9  -4   15.58    5.14
  -6   9   3    2.58    2.67
  -7  -7   8   62.30    9.22
  -7  -7   7   26.04    6.23
  -7  -7   6   35.91    7.20
   7  -7  -6   58.35    8.12
  -7  -7   5   11.98    4.53
   7  -7  -5   17.04    5.04
  -7  -7   4  198.58   17.44
   7  -7  -4  233.90   15.87
  -7  -7   3   87.55   11.78
   7  -7  -3   97.32   10.33
  -7  -7   2   36.81    8.02
   7  -7  -2   57.42    7.80
  -7  -7   1   14.44    5.60
   7  -7  -1   18.10    4.84
   7  -7   0   36.39    6.26
   7  -7   1   50.17    7.32
   7  -7   2   54.17    7.32
   7  -6  -9   47.89    6.34
   7  -6  -9   52.71    7.81
  -7  -6   8  162.70   13.55
   7  -6  -8  163.70   11.30
  -7  -6   7  284.12   18.51
  -7  -6   6  205.48   16.30
   7  -6  -6  242.63   15.80
  -7  -6   5  207.34   16.65
   7  -6  -5  230.36   15.15
  -7  -6   4  133.94   13.53
   7  -6  -4  160.26   12.61
  -7  -6   3   36.94    7.27
   7  -6  -3   38.67    6.38
  -7  -6   2   17.01    5.51
   7  -6  -2   40.30    6.42
  -7  -6   1   72.14   10.55
   7  -6  -1   87.28    9.17
  -7  -6   0  200.78   17.36
   7  -6   0  203.71   13.88
  -7  -6  -1  376.88   24.33
   7  -6   1  394.16   19.87
  -7  -6  -2  308.29   22.20
   7  -6   2  318.29   17.56
   7  -6   3   75.08    8.34
   7  -5 -14  134.51   11.64
   7  -5 -13   54.56    7.59
   7  -5 -13   52.49    7.52
   7  -5 -12   91.21    9.49
   7  -5 -12   79.53    9.33
   7  -5 -11  181.60   13.14
   7  -5 -11  159.26   13.19
   7  -5 -10   33.43    5.89
   7  -5 -10   41.56    6.73
   7  -5  -9   22.43    4.90
   7  -5  -9   19.90    5.00
  -7  -5   9   13.02    3.92
   7  -5  -8   36.08    6.28
  -7  -5   8   40.00    6.49
  -7  -5   7   48.21    7.10
   7  -5  -6   78.39    8.63
  -7  -5   6   59.75    8.45
   7  -5  -5  591.82   24.92
  -7  -5   5  532.01   26.17
   7  -5  -4  124.56   10.72
  -7  -5   4  131.18   12.51
   7  -5  -3   44.19    6.54
  -7  -5   3   51.28    7.99
   7  -5  -2   39.17    6.04
  -7  -5   2   24.81    5.91
   7  -5  -1  177.23   12.52
  -7  -5   1  154.43   14.27
  -7  -5   0  147.11   14.19
  -7  -5   0  132.44    7.66
   7  -5   0  154.21   11.62
   7  -5   1   25.79    5.01
  -7  -5  -1   25.45    6.43
  -7  -5  -1   19.90    2.78
   7  -5   2   49.04    6.80
  -7  -5  -2   37.64    8.00
   7  -5   3   62.36    7.41
   7  -5   4  184.04   12.27
  -7  -5  -4  153.13   15.27
   7  -4 -15  105.25   10.37
   7  -4 -14   38.32    6.35
   7  -4 -14   40.85    6.14
   7  -4 -13   75.23    9.12
   7  -4 -13   79.28    9.03
   7  -4 -12  117.86   10.91
   7  -4 -12   99.76    9.95
   7  -4 -11   14.88    4.34
   7  -4 -11   16.74    4.66
   7  -4 -10   10.58    3.70
   7  -4 -10    7.66    3.36
   7  -4  -9  191.43   13.27
  -7  -4   9  177.82   11.67
   7  -4  -9  192.22   12.98
  -7  -4   8   51.24    6.52
   7  -4  -8   55.52    7.05
   7  -4  -8   51.18    5.59
   7  -4  -7  212.83   10.00
  -7  -4   7  221.41   14.12
  -7  -4   6  782.64   30.91
   7  -4  -6  845.30   23.17
  -7  -4   5  183.20   13.72
   7  -4  -5  197.52    8.03
   7  -4  -5  181.76   12.61
  -7  -4   4   30.70    5.87
   7  -4  -4   31.33    2.62
   7  -4  -4   32.79    5.41
  -7  -4   3  158.06   13.38
   7  -4  -3  150.96   11.38
  -7  -4   2    0.84    3.78
   7  -4  -2   -0.60    2.55
  -7  -4   1    3.48    3.17
   7  -4  -1   -0.60    2.26
  -7  -4   0  534.89   26.85
   7  -4   0  521.85   22.40
  -7  -4  -1  353.91   14.43
  -7  -4  -1  340.50   21.37
   7  -4   1  368.66   18.16
  -7  -4  -2  237.27   11.09
  -7  -4  -2  221.48   17.06
   7  -4   2  216.88   13.50
  -7  -4  -3  598.00   19.31
   7  -4   3  567.72   23.44
   7  -4   4   35.31    5.44
  -7  -4  -4   34.06    7.41
  -7  -4  -5   18.57    5.37
   7  -4   5   19.70    4.63
  -7  -4  -5   16.30    5.25
  -7  -4  -6   35.30    7.46
  -7  -4  -6   43.42    8.14
   7  -3 -15    8.01    3.32
   7  -3 -14   23.91    5.63
   7  -3 -14   33.02    5.67
   7  -3 -13  183.75   12.92
   7  -3 -13  184.29   14.14
   7  -3 -12  309.65   17.83
   7  -3 -12  265.49   15.54
   7  -3 -12  280.15   16.01
   7  -3 -11  145.36   11.90
   7  -3 -11  148.50   11.33
   7  -3 -11  153.98   11.03
   7  -3 -10  185.22   10.03
   7  -3 -10  217.30   14.21
   7  -3 -10  208.55   12.34
   7  -3 -10  202.16   13.24
   7  -3 -10  195.18   10.46
   7  -3  -9   35.55    4.86
   7  -3  -9   31.47    4.01
   7  -3  -9   30.90    4.28
  -7  -3   9   39.17    5.00
   7  -3  -9   33.18    5.58
   7  -3  -8  248.36   12.21
   7  -3  -8  227.73   10.82
  -7  -3   8  253.04   13.43
   7  -3  -8  249.79   14.66
   7  -3  -8  245.38   12.56
   7  -3  -7   24.38    3.59
   7  -3  -7   30.73    4.68
  -7  -3   7   27.58    4.67
   7  -3  -7   31.22    5.16
   7  -3  -7   25.92    3.60
  -7  -3   7   29.58    4.53
  -7  -3   6   39.41    5.08
   7  -3  -6   39.75    4.25
  -7  -3   6   39.50    5.84
   7  -3  -5  198.82    9.10
  -7  -3   5  175.11   12.68
   7  -3  -4  768.86   28.14
  -7  -3   4  734.14   29.23
   7  -3  -4  754.04   21.13
  -7  -3   3  397.28   20.52
   7  -3  -3  391.58   12.85
  -7  -3   2  190.14   14.25
   7  -3  -2  196.14    8.08
  -7  -3   1   27.19    5.75
   7  -3  -1   32.60    3.15
  -7  -3   0    7.28    3.44
   7  -3   0   11.31    2.01
  -7  -3  -1  166.75   10.16
  -7  -3  -1  156.96   13.73
  -7  -3  -2   32.89    4.49
  -7  -3  -2   44.15    7.45
  -7  -3  -3  121.07    8.50
  -7  -3  -4   67.96    6.64
  -7  -3  -4   75.30   10.07
  -7  -3  -5   18.81    5.37
  -7  -3  -5   18.47    3.70
  -7  -3  -6    2.89    2.79
  -7  -3  -7  102.59   11.97
   7  -2 -15   22.31    4.41
   7  -2 -15   22.26    5.41
   7  -2 -14  274.07   17.91
   7  -2 -14  256.38   16.52
   7  -2 -14  226.51   13.81
   7  -2 -13  226.15   13.75
   7  -2 -13  246.77   16.43
   7  -2 -13  253.75   15.77
   7  -2 -12   -0.56    1.95
   7  -2 -12    4.37    2.66
   7  -2 -12   -1.46    3.30
   7  -2 -11   75.43    7.86
   7  -2 -11   69.23    8.47
   7  -2 -11   66.64    7.40
   7  -2 -10   12.23    3.36
   7  -2 -10   11.71    3.57
   7  -2  -9  200.54   12.01
   7  -2  -9  186.29    8.85
   7  -2  -9  194.61    9.89
  -7  -2   9  218.07   10.82
   7  -2  -9  208.28   12.97
   7  -2  -8  261.33   14.73
   7  -2  -8  262.85   13.40
   7  -2  -8  242.29   10.04
  -7  -2   8  261.87   13.51
   7  -2  -8  287.34   12.72
  -7  -2   8  251.27   12.76
   7  -2  -7  727.34   26.70
  -7  -2   7  758.24   24.22
  -7  -2   7  768.70   25.53
   7  -2  -7  751.27   24.20
   7  -2  -7  769.10   24.17
   7  -2  -6  267.58   12.64
  -7  -2   6  278.00   14.60
   7  -2  -6  278.93   13.66
   7  -2  -5  707.04   22.68
   7  -2  -5  695.65   24.69
  -7  -2   5  704.97   26.95
  -7  -2   5  762.41   22.32
  -7  -2   4  686.91   26.56
   7  -2  -4  674.11   21.36
  -7  -2   3   51.96    6.92
   7  -2  -3   59.96    5.17
   7  -2  -2   50.68    4.68
  -7  -2   2   51.89    7.13
   7  -2  -1  266.78   11.74
  -7  -2   1  274.09   16.62
  -7  -2   0  129.56   11.59
  -7  -2  -1  705.18   25.37
  -7  -2  -1  731.15   30.38
  -7  -2  -2 1196.96   35.92
  -7  -2  -2 1141.07   41.83
  -7  -2  -3   89.21    8.03
  -7  -2  -3   88.35   10.03
  -7  -2  -4  125.16    9.64
  -7  -2  -4  139.27   12.92
  -7  -2  -4  104.00   11.21
  -7  -2  -5  189.13   12.23
  -7  -2  -5  176.20   14.86
  -7  -2  -5  195.81   15.72
  -7  -2  -6   15.28    5.25
  -7  -2  -6   19.81    5.42
  -7  -2  -6   17.83    4.21
  -7  -2  -7   32.09    6.93
  -7  -2  -7   38.16    5.89
  -7  -2  -8  206.88   16.48
   7  -1 -14  174.00   14.41
   7  -1 -14  171.71   11.06
   7  -1 -14  174.45   13.85
   7  -1 -13  166.98   13.69
   7  -1 -13  162.26   10.95
   7  -1 -13  176.58   13.34
   7  -1 -12  273.81   17.01
   7  -1 -12  254.63   13.99
   7  -1 -12  276.76   16.29
   7  -1 -11  259.94   16.18
   7  -1 -11  226.81   13.19
   7  -1 -11  255.29   15.17
   7  -1 -10  170.70   11.43
   7  -1 -10  178.70    8.08
   7  -1 -10  184.27   12.28
   7  -1  -9   81.66    8.03
   7  -1  -9   97.73    8.46
   7  -1  -8   88.32    7.89
  -7  -1   8  100.59    7.92
  -7  -1   7   27.96    4.09
   7  -1  -7   21.88    1.96
  -7  -1   7   34.72    4.73
   7  -1  -7   30.65    4.53
   7  -1  -7   34.41    4.27
   7  -1  -6  285.78   13.41
  -7  -1   6  257.85   13.29
   7  -1  -6  270.60   12.56
  -7  -1   5 1335.11   40.76
   7  -1  -5 1451.49   39.42
   7  -1  -5 1370.68   38.80
  -7  -1   5 1459.98   35.41
  -7  -1   4  542.07   22.56
   7  -1  -4  555.68   20.90
  -7  -1   4  571.17   16.12
   7  -1  -4  551.30   20.22
  -7  -1   3  374.97   18.35
   7  -1  -3  332.15   14.75
  -7  -1   2   57.32    7.18
   7  -1  -2   46.95    5.24
  -7  -1   1  454.20   21.57
  -7  -1   0  382.02   19.90
  -7  -1  -1  177.24   13.43
  -7  -1  -1  144.32   10.79
  -7  -1  -2  104.35    9.18
  -7  -1  -2  115.33   10.88
  -7  -1  -2  117.34   10.90
  -7  -1  -3  178.33   12.37
  -7  -1  -3  180.97   14.06
  -7  -1  -4  353.95   18.22
  -7  -1  -4  341.48   20.26
  -7  -1  -4  401.27   21.70
  -7  -1  -5   50.26    7.96
  -7  -1  -5   33.74    6.50
  -7  -1  -5   39.32    6.16
  -7  -1  -6   81.75    8.70
   7  -1   6   91.98    9.81
  -7  -1  -6   73.34    9.68
  -7  -1  -6   82.64   10.14
  -7  -1  -7   82.49    8.97
   7  -1   7   90.49   10.08
  -7  -1  -7   72.66   10.27
  -7  -1  -8   84.37    9.50
   7  -1   8   98.24   11.18
  -7  -1  -9   30.73    5.82
   7   0 -14   70.34    9.14
   7   0 -14   50.44    5.59
   7   0 -14   50.45    7.57
   7   0 -13   13.36    4.65
   7   0 -13    5.25    2.73
   7   0 -13   12.09    3.07
   7   0 -12  141.57   11.81
   7   0 -12  132.45   11.85
   7   0 -12  128.95    9.18
   7   0 -11   90.75    9.15
   7   0 -11   78.74    9.14
   7   0 -11   94.47    8.05
   7   0 -10   62.30    7.49
   7   0 -10   63.04    6.63
   7   0  -9  320.57   16.86
   7   0  -9  318.62   12.04
   7   0  -8  348.35   17.26
  -7   0   8  375.42   16.22
   7   0  -7  530.27   21.85
  -7   0   7  567.42   19.81
   7   0  -7  577.10   19.36
   7   0  -6 1861.48   51.50
   7   0  -6 1991.49   49.07
   7   0  -5  409.60   16.48
  -7   0   5  365.13   13.13
   7   0  -5  386.58   17.36
   7   0  -4  105.56    8.25
  -7   0   4  114.88    5.68
   7   0  -4  114.32    8.75
   7   0  -3   12.22    3.11
   7   0  -3   13.72    3.25
   7   0  -3   13.78    1.79
  -7   0   3   14.77    1.44
  -7   0   2   40.12    6.03
   7   0  -2   27.50    2.99
   7   0  -1    5.87    1.76
  -7   0   1    5.66    2.93
  -7   0   0 1835.87   53.16
  -7   0   0 1923.30   54.54
   7   0   1 1244.67   33.88
  -7   0  -1 1145.35   38.67
  -7   0  -1 1135.02   38.05
  -7   0  -1 1168.42   39.27
  -7   0  -2  385.76   19.65
  -7   0  -2  410.00   20.87
   7   0   2  435.88   17.69
  -7   0  -3  990.84   35.36
   7   0   3 1048.07   32.90
  -7   0  -3 1005.13   36.97
   7   0   4    3.38    2.62
  -7   0  -4    4.12    2.72
  -7   0  -4    8.76    3.61
  -7   0  -5  111.17   10.50
  -7   0  -5  101.06   11.04
   7   0   5  124.23   10.56
   7   0   6   52.29    7.10
  -7   0  -6   43.30    6.91
  -7   0  -6   39.58    7.50
   7   0   7   13.49    4.21
  -7   0  -7   18.54    4.95
  -7   0  -7   22.00    5.85
   7   0   8   45.64    7.48
  -7   0  -8   43.48    7.29
  -7   0  -9  334.08   20.43
  -7   0 -10  125.10   12.62
   7   1 -14  186.20   14.82
   7   1 -13  179.60   14.11
   7   1 -13  172.83   10.13
   7   1 -12  245.61   16.15
   7   1 -12  262.90   13.09
   7   1 -11  236.34   15.38
   7   1 -10  185.75   13.15
   7   1  -9   85.98    8.63
   7   1  -8  102.03    9.40
  -7   1   8  117.03    8.76
   7   1  -7   39.93    5.79
  -7   1   7   31.31    4.44
   7   1  -6  279.86   12.94
   7   1  -6  255.89   14.73
   7   1  -5 1460.77   38.96
   7   1  -5 1361.57   41.48
  -7   1   5 1389.44   35.70
   7   1  -4  562.70   20.80
   7   1  -4  524.64   22.15
  -7   1   4  570.51   16.97
  -7   1   3  329.52   10.50
  -7   1   2   52.38    2.74
   7   1  -2   61.32    3.89
  -7   1   2   53.86    2.63
   7   1  -1  520.91   16.04
  -7   1   1  454.55   20.02
  -7   1   0  337.33   17.03
  -7   1   0  335.27   18.34
   7   1   1  160.74    9.40
  -7   1  -1  157.16   11.63
  -7   1  -1  150.99   12.10
  -7   1  -2  101.53    9.70
   7   1   2  111.88    8.40
  -7   1  -2  105.41   10.17
   7   1   3  207.89   12.49
  -7   1  -3  194.14   13.97
  -7   1  -3  181.23   13.96
  -7   1  -4  386.82   20.88
   7   1   4  395.92   18.31
   7   1   5   38.87    6.03
  -7   1  -5   45.53    7.47
  -7   1  -5   33.64    6.56
  -7   1  -6   84.29   10.14
   7   1   6   92.24    9.54
  -7   1  -7   87.44   10.48
   7   1   7   81.08    9.39
  -7   1  -8   87.71   10.89
  -7   1  -8   90.23    8.79
   7   1   8   79.63    9.59
  -7   1  -9   32.49    6.94
   7   2 -14  247.88   17.21
   7   2 -14  235.51   16.98
   7   2 -13  232.99   16.21
   7   2 -13  253.36   16.96
   7   2 -13  213.48   11.16
   7   2 -12    2.25    2.97
   7   2 -12    1.54    2.54
   7   2 -11   71.96    8.76
   7   2 -11   68.44    8.36
   7   2 -10   17.66    4.60
   7   2  -9  208.44   14.25
   7   2  -8  286.12   16.64
   7   2  -7  745.36   28.72
   7   2  -6  289.74   16.50
   7   2  -5  686.94   26.97
   7   2  -4  652.09   25.89
  -7   2   4  614.58   20.54
  -7   2   3   53.29    5.37
  -7   2   2   47.67    5.29
  -7   2   1  244.18   13.26
  -7   2   1  243.15    9.04
  -7   2   0  129.87    9.87
  -7   2   0  123.87    5.43
  -7   2   0  117.52   10.88
  -7   2  -1  720.41   27.53
   7   2   1  743.38   23.77
  -7   2  -1  747.54   18.30
  -7   2  -1  737.99   30.35
  -7   2  -2 1168.27   39.00
  -7   2  -2 1173.62   27.41
  -7   2  -2 1278.44   42.54
   7   2   2 1189.06   34.72
  -7   2  -3   65.72    8.84
   7   2   3   78.30    7.38
  -7   2  -4  116.06   11.65
   7   2   4  107.38    9.14
  -7   2  -5  165.20   14.68
   7   2   5  182.33   12.65
  -7   2  -6   20.23    4.49
  -7   2  -6   19.18    5.41
   7   2   6   14.60    3.94
  -7   2  -7   27.91    5.12
  -7   2  -7   41.44    7.70
   7   2   7   48.18    7.01
   7   2   8  206.55   15.13
  -7   2  -8  231.35   14.21
  -7   2  -8  228.67   17.97
   7   3 -13  172.26   13.98
   7   3 -13  183.66   14.72
   7   3 -12  267.31   17.06
   7   3 -12  252.78   17.22
  -7   3  12  295.27   16.11
   7   3 -11  131.61   11.67
   7   3 -11  162.79   13.34
  -7   3  11  145.19   11.36
   7   3 -10  214.24   10.84
  -7   3  10  200.00   13.33
   7   3 -10  209.56   14.92
   7   3 -10  178.61   13.27
   7   3  -9   35.03    6.34
   7   3  -9   35.61    4.65
   7   3  -8  255.32   16.05
   7   3  -7   36.17    5.99
   7   3  -7   25.22    4.29
  -7   3   6   38.06    3.12
   7   3  -6   33.20    4.62
   7   3  -6   37.79    6.17
  -7   3   5  185.62    8.15
   7   3  -5  189.84   10.03
  -7   3   4  747.08   21.88
   7   3  -4  724.21   22.18
   7   3  -4  764.71   29.89
  -7   3   3  376.23   14.65
   7   3  -3  365.99   12.82
  -7   3   2  187.77   10.55
   7   3  -2  188.17    7.45
  -7   3   2  184.00   13.99
   7   3  -1   20.90    1.89
  -7   3   1   27.37    3.66
  -7   3   1   23.91    5.37
  -7   3   0   10.63    2.28
  -7   3  -1  151.81    8.12
   7   3   2   34.81    5.07
  -7   3  -2   37.20    3.91
  -7   3  -2   26.95    5.95
   7   3   3   97.82    8.52
  -7   3  -3  101.31    6.51
  -7   3  -3   97.12    9.86
  -7   3  -3  114.63   11.73
   7   3   4   55.33    6.80
  -7   3  -4   53.53    4.97
  -7   3  -4   53.39    7.53
  -7   3  -4   53.36    8.43
   7   3   5   23.81    4.97
  -7   3  -5   20.04    5.65
  -7   3  -5   14.10    4.04
  -7   3  -5   19.45    3.28
  -7   3  -6    6.25    3.05
   7   3   6    7.52    3.36
  -7   3  -6    8.92    4.21
  -7   3  -7   98.46   11.88
  -7   3  -7   89.37    9.39
   7   3   7   98.00   10.28
   7   3   8   13.53    4.20
   7   4 -13   65.86    8.68
   7   4 -12  126.10   11.83
  -7   4  12  140.87   11.42
   7   4 -11   12.63    4.15
  -7   4  11   15.24    4.06
   7   4 -11   15.63    4.61
   7   4 -10    9.59    4.02
  -7   4  10   10.04    3.60
   7   4 -10    9.08    3.52
   7   4 -10    5.35    3.60
  -7   4   9  171.70   12.81
   7   4  -9  183.96   14.13
   7   4  -9  164.86   12.42
   7   4  -8   42.18    6.88
   7   4  -8   42.53    6.08
  -7   4   8   37.89    6.24
   7   4  -7  196.41   12.27
   7   4  -7  223.38   15.41
  -7   4   7  202.94   14.32
   7   4  -6  791.20   31.61
   7   4  -6  754.18   26.33
  -7   4   6  786.87   30.77
   7   4  -5  174.94   13.70
   7   4  -5  162.82   10.11
  -7   4   5  191.51   13.81
   7   4  -4   49.98    7.47
   7   4  -4   37.56    4.51
  -7   4   4   32.77    6.03
   7   4  -3  136.28    8.13
  -7   4   3  130.05   11.61
  -7   4   3  152.95   13.06
  -7   4   2    2.22    2.57
  -7   4   2   -0.81    2.18
   7   4  -2    5.34    1.72
  -7   4   1    0.82    2.02
   7   4  -1   -0.25    1.08
  -7   4   1   -0.44    1.54
  -7   4   0  486.08   23.82
  -7   4   0  498.71   19.20
  -7   4   0  549.62   26.18
  -7   4  -1  323.90   19.03
  -7   4  -1  336.44   14.77
  -7   4  -1  362.79   21.09
  -7   4  -2  225.50   15.66
  -7   4  -2  235.52   11.94
  -7   4  -3  529.75   25.04
  -7   4  -3  535.42   19.73
  -7   4  -4   40.59    6.86
  -7   4  -4   35.88    4.91
  -7   4  -4   30.96    6.92
  -7   4  -5   17.64    4.85
  -7   4  -5   16.52    3.46
  -7   4  -5   15.24    5.12
  -7   4  -6   38.87    8.03
  -7   4  -6   45.62    7.27
  -7   4  -7   20.91    5.00
   7   5 -13   37.20    6.75
   7   5 -12   55.06    8.57
   7   5 -12   81.36    9.17
   7   5 -11  137.89   12.91
   7   5 -11  159.42   12.43
   7   5 -11  141.90   13.24
  -7   5  11  149.94   12.42
  -7   5  10   30.43    5.90
   7   5 -10   24.76    5.18
   7   5 -10   24.41    5.64
  -7   5   9   22.42    5.07
   7   5  -9   18.02    4.44
   7   5  -9   19.75    4.79
   7   5  -8   28.07    5.34
  -7   5   8   27.09    5.57
   7   5  -7   53.49    6.83
  -7   5   7   49.37    7.61
  -7   5   6   70.39    8.78
   7   5  -6   61.94    7.17
  -7   5   5  579.27   26.37
   7   5  -5  537.24   21.68
   7   5  -4  105.03    8.46
  -7   5   4  107.76   11.15
  -7   5   4   96.86   10.35
   7   5  -4  100.46   10.81
   7   5  -3   36.79    4.87
  -7   5   3   57.30    8.21
  -7   5   3   41.43    6.99
   7   5  -2   34.26    4.67
  -7   5   2   34.29    6.69
  -7   5   2   39.30    6.80
  -7   5   1  162.05   13.93
  -7   5   1  150.06   11.17
   7   5  -1  140.60    9.01
  -7   5   0  145.58   13.52
  -7   5   0  128.47   12.16
  -7   5   0  127.51   10.05
  -7   5  -1   25.17    6.07
  -7   5  -1   25.25    4.55
  -7   5  -1   24.00    5.55
  -7   5  -2   34.38    6.83
  -7   5  -2   39.17    5.49
  -7   5  -2   35.95    6.59
  -7   5  -3   65.74    6.95
  -7   5  -3   62.28    8.65
  -7   5  -3   53.16    8.86
  -7   5  -4  142.91   10.40
  -7   5  -4  163.19   15.30
  -7   5  -4  132.63   12.66
  -7   5  -5    8.44    3.93
  -7   5  -6   37.75    6.81
   7   6 -12    3.46    3.03
   7   6 -11   22.95    5.21
   7   6 -11   33.83    6.93
  -7   6  10   30.59    6.50
   7   6 -10   19.95    4.61
   7   6 -10   27.61    6.04
  -7   6   9   47.35    7.46
   7   6  -9   50.10    6.61
   7   6  -9   50.45    8.12
   7   6  -9   36.91    6.73
  -7   6   8  132.70   12.64
   7   6  -8  148.73   11.05
   7   6  -8  138.08   12.29
   7   6  -8  147.78   13.39
   7   6  -7  248.43   16.00
  -7   6   7  266.88   17.96
   7   6  -7  268.28   18.30
   7   6  -6  182.18   13.28
  -7   6   6  206.84   16.05
  -7   6   6  204.02   15.55
   7   6  -6  219.22   16.33
   7   6  -5  193.59   13.46
  -7   6   5  230.21   16.62
  -7   6   5  221.80   16.36
   7   6  -5  192.06   15.80
   7   6  -4  112.77    9.87
  -7   6   4  137.21   13.00
  -7   6   4  144.81   13.22
  -7   6   3   39.86    7.44
   7   6  -3   34.65    5.45
  -7   6   3   37.96    7.22
  -7   6   2   22.27    5.55
  -7   6   2   26.00    5.84
  -7   6   2   19.10    5.17
  -7   6   1   79.72    8.97
  -7   6   1  105.33   11.69
  -7   6   0  179.11   13.13
  -7   6   0  190.22   15.97
  -7   6   0  181.01   15.20
  -7   6  -1  362.62   18.74
  -7   6  -1  367.84   22.76
  -7   6  -1  344.09   21.53
  -7   6  -2  321.76   17.39
  -7   6  -2  339.37   21.95
  -7   6  -2  300.91   20.08
  -7   6  -3   72.57    9.77
  -7   6  -3   63.32    7.63
  -7   6  -4   63.48    9.28
  -7   6  -4   49.93    6.73
   7   7  -9   40.06    7.75
   7   7  -9   46.90    6.24
   7   7  -8   63.04    9.05
  -7   7   8   59.97    8.71
   7   7  -8   67.11    7.28
  -7   7   7   26.65    5.90
   7   7  -7   13.19    4.33
   7   7  -7   20.53    5.21
   7   7  -6   54.77    7.91
  -7   7   6   40.82    7.50
  -7   7   6   46.20    8.33
   7   7  -6   45.60    7.90
   7   7  -5   18.63    4.73
   7   7  -5   19.67    5.55
  -7   7   5   15.92    4.77
  -7   7   5   16.25    5.36
   7   7  -4  224.48   17.48
   7   7  -4  226.80   15.26
  -7   7   4  214.17   17.32
  -7   7   4  261.42   18.11
  -7   7   3   76.70   10.67
  -7   7   3  106.41   11.74
  -7   7   2   49.20    8.48
  -7   7   2   38.70    7.17
  -7   7   2   48.42    8.65
  -7   7   1   18.54    5.88
  -7   7   1   20.73    5.12
  -7   7   0   35.60    7.46
  -7   7   0   26.26    5.59
  -7   7  -1   43.34    7.01
  -7   7  -2   29.29    5.93
  -7   7  -3   73.68    8.84
  -7   8   7   79.16    9.93
   7   8  -7   75.55   10.04
  -7   8   6  129.47   12.63
  -7   8   5   54.74    8.42
  -7   8   4   63.94    9.35
  -7   8   3  126.85   13.27
  -7   8   2    6.53    3.97
  -7   8   1   12.67    4.56
  -7   8   0   39.56    7.20
  -7   8  -1   57.13    8.39
  -7   8  -2   93.77   10.76
  -8  -7   7   59.14    9.40
  -8  -7   6    7.37    4.32
  -8  -7   5   27.20    7.18
  -8  -6   8  214.21   16.23
  -8  -6   7   30.09    6.81
   8  -6  -6    6.94    3.49
  -8  -6   6    3.85    3.17
   8  -6  -5   91.86    9.94
  -8  -6   5   77.44   10.77
   8  -6  -4    9.10    3.81
  -8  -6   4    4.17    4.28
   8  -6  -3   58.58    7.98
  -8  -6   3   52.66    9.28
   8  -6  -2  285.43   17.45
  -8  -6   2  243.78   19.71
   8  -6  -1  205.41   14.62
  -8  -6   1  162.90   16.47
   8  -6   0   89.92    9.71
   8  -6   1  125.61   11.32
   8  -6   2   27.14    5.53
   8  -6   3   15.54    4.40
   8  -5 -12   13.75    4.43
   8  -5 -11   31.98    6.18
   8  -5 -10  104.43   10.73
   8  -5 -10  124.40   10.95
   8  -5  -9   42.33    6.99
   8  -5  -9   41.81    6.52
   8  -5  -8  131.05   11.74
  -8  -5   8   94.46   10.30
  -8  -5   7   15.36    4.45
   8  -5  -6   38.10    6.52
  -8  -5   6   37.94    7.12
   8  -5  -5    5.05    3.46
  -8  -5   5   10.03    4.13
   8  -5  -4  483.55   23.03
  -8  -5   4  468.25   25.97
   8  -5  -3  191.18   13.87
  -8  -5   3  187.34   15.97
   8  -5  -2   51.46    7.17
  -8  -5   2   36.76    7.57
   8  -5  -1   58.07    7.62
  -8  -5   1   45.25    8.39
   8  -5   0   51.60    7.26
  -8  -5   0   40.10    8.37
   8  -5   1   48.38    6.96
  -8  -5  -1   51.23    9.44
   8  -5   2   56.87    7.56
  -8  -5  -2   51.52    9.46
   8  -5   3   46.39    6.67
   8  -5   4   48.73    6.77
   8  -4 -13    8.07    3.60
   8  -4 -12   75.12    8.97
   8  -4 -12   56.65    8.07
   8  -4 -11   39.63    6.56
   8  -4 -11   32.25    6.52
   8  -4 -10  325.84   18.66
   8  -4 -10  340.73   18.60
  -8  -4   9  436.50   20.14
   8  -4  -9  452.79   22.21
  -8  -4   8   33.81    5.83
   8  -4  -8   30.29    5.82
  -8  -4   7   73.76    8.72
  -8  -4   6   78.55    9.22
  -8  -4   5   43.22    7.42
   8  -4  -5   38.95    6.32
  -8  -4   4   81.78   10.02
   8  -4  -4   70.15    8.28
  -8  -4   3  333.84   20.85
   8  -4  -3  381.86   19.46
  -8  -4   2  185.34   15.64
   8  -4  -2  213.44   14.27
  -8  -4   1  383.43   23.48
   8  -4  -1  421.67   20.68
  -8  -4   0  418.00   17.43
   8  -4   0  410.56   20.36
  -8  -4   0  396.86   24.06
  -8  -4  -1   12.42    4.82
   8  -4   1    9.24    3.70
  -8  -4  -1   12.72    3.10
   8  -4   2   -0.65    3.37
  -8  -4  -2    1.06    3.48
   8  -4   3   34.63    6.17
   8  -4   4   23.22    5.17
   8  -3 -15   26.47    5.41
   8  -3 -14    4.68    2.94
   8  -3 -13   42.65    6.32
   8  -3 -13   24.76    5.28
   8  -3 -13   27.68    5.98
   8  -3 -12   65.09    7.90
   8  -3 -12   47.21    7.55
   8  -3 -12   49.88    6.73
   8  -3 -11   32.39    5.30
   8  -3 -11   38.09    6.71
   8  -3 -11   39.85    6.33
   8  -3 -10   66.89    6.95
   8  -3 -10   62.36    7.93
   8  -3  -9   14.35    3.24
   8  -3  -9   12.60    3.93
  -8  -3   9   13.37    3.53
   8  -3  -8    3.67    2.15
   8  -3  -8    5.98    3.18
  -8  -3   8    3.44    2.27
   8  -3  -7  129.42    7.77
   8  -3  -7  134.86   11.17
   8  -3  -7  141.13    8.69
  -8  -3   7  128.28   10.63
  -8  -3   7  131.88    9.34
  -8  -3   6   85.28    9.06
   8  -3  -6   91.10    6.63
  -8  -3   5  229.67   15.53
   8  -3  -5  248.03   10.78
   8  -3  -5  227.94   14.82
   8  -3  -4  100.66    6.28
  -8  -3   4   82.61    9.59
   8  -3  -3  167.37    8.14
  -8  -3   3  178.28   14.16
   8  -3  -2   73.91    5.20
  -8  -3   2   73.16    9.26
  -8  -3   1   82.15   10.16
  -8  -3   0    2.75    2.66
  -8  -3   0    3.61    2.19
  -8  -3  -1   24.60    6.16
  -8  -3  -1   21.49    4.09
  -8  -3  -2   28.24    6.53
  -8  -3  -2   31.62    4.92
  -8  -3  -3  171.12   11.10
  -8  -3  -4  256.60   19.22
  -8  -3  -4  278.53   14.49
  -8  -3  -5   99.41   12.09
   8  -2 -15    5.90    2.75
   8  -2 -14   96.11    9.15
   8  -2 -14   97.83   10.39
   8  -2 -13   13.55    3.83
   8  -2 -13   12.32    3.91
   8  -2 -13    8.04    4.59
   8  -2 -12   -0.62    2.05
   8  -2 -12   -1.27    2.41
   8  -2 -12   -2.32    4.08
   8  -2 -11  402.64   19.28
   8  -2 -11  419.83   20.19
   8  -2 -11  406.76   21.28
   8  -2 -10  183.85   12.24
   8  -2 -10  188.52   12.98
   8  -2  -9  154.17   10.80
   8  -2  -9  184.86   10.38
  -8  -2   9  174.69   10.75
   8  -2  -9  186.47   12.91
   8  -2  -8  475.58   21.45
   8  -2  -8  500.58   19.42
  -8  -2   8  486.57   18.78
   8  -2  -8  474.42   18.38
  -8  -2   8  498.40   19.99
  -8  -2   7   40.80    4.89
   8  -2  -7   37.62    4.95
  -8  -2   7   41.73    5.85
   8  -2  -7   36.09    3.31
   8  -2  -6   18.83    3.52
  -8  -2   6   14.71    3.88
   8  -2  -5  208.06   11.13
  -8  -2   5  211.35   14.08
   8  -2  -4   78.37    6.50
  -8  -2   4   89.63    9.37
   8  -2  -3  118.34    7.94
  -8  -2   3  136.53   11.87
   8  -2  -2 1025.79   29.63
  -8  -2   2  998.49   37.65
   8  -2  -1  383.98   15.65
  -8  -2   1  423.40   22.47
  -8  -2   0   35.85    5.54
  -8  -2   0   26.28    5.99
  -8  -2  -1   70.71    7.57
  -8  -2  -1   95.74   10.89
  -8  -2  -2   18.44    4.06
  -8  -2  -2   15.44    4.69
  -8  -2  -3   33.92    7.01
  -8  -2  -3   44.39    6.10
  -8  -2  -4  184.27   15.80
  -8  -2  -4  159.65   11.71
  -8  -2  -4  179.83   15.63
  -8  -2  -5  151.62   14.72
  -8  -2  -5  170.43   12.07
  -8  -2  -5  131.50   13.53
  -8  -2  -6   44.51    6.37
   8  -1 -14   20.27    4.43
   8  -1 -14   14.59    4.93
   8  -1 -13   78.47    9.14
   8  -1 -13   91.81    8.62
   8  -1 -13   79.15    9.82
   8  -1 -12   58.56    7.70
   8  -1 -12   75.04    7.80
   8  -1 -12   56.44    8.39
   8  -1 -11   85.12    8.52
   8  -1 -11   86.31    8.96
   8  -1 -10  184.17   12.52
   8  -1 -10  176.25   12.32
   8  -1  -9   73.81    6.32
   8  -1  -9   67.42    7.44
   8  -1  -8  196.53   12.36
   8  -1  -8  214.69   11.30
  -8  -1   8  202.96   11.30
   8  -1  -7  146.59   10.24
  -8  -1   7  130.88    8.39
   8  -1  -7  139.51    9.40
  -8  -1   6  156.14    7.98
   8  -1  -6  134.99    9.38
  -8  -1   6  145.10   10.69
  -8  -1   5  103.96    5.99
  -8  -1   5  106.60    9.57
   8  -1  -5   93.14    7.92
   8  -1  -4  778.37   26.26
  -8  -1   4  777.60   30.06
   8  -1  -3  519.22   20.15
  -8  -1   3  499.54   23.41
   8  -1  -2  108.01    8.48
  -8  -1   2  104.74   10.45
  -8  -1   1  149.32   12.70
  -8  -1   0   53.47    7.90
  -8  -1   0   53.31    6.92
  -8  -1  -1  108.21   11.01
  -8  -1  -1   89.25    9.01
  -8  -1  -2   23.01    5.63
  -8  -1  -2   22.83    4.66
  -8  -1  -2   29.02    5.99
  -8  -1  -3  134.93   12.79
  -8  -1  -3  142.11   11.58
  -8  -1  -4  258.81   18.45
   8  -1   4  264.12   15.63
  -8  -1  -4  266.52   18.49
  -8  -1  -4  238.30   15.30
   8  -1   5  336.37   18.37
  -8  -1  -5  305.46   20.62
  -8  -1  -5  272.96   17.21
  -8  -1  -6   80.34    9.15
   8  -1   6   71.95    9.00
  -8  -1  -7    7.31    3.59
   8  -1   7   14.76    4.59
   8   0 -14   62.56    8.61
   8   0 -14   71.52    7.20
   8   0 -13    3.29    3.38
   8   0 -13   -0.52    1.88
   8   0 -13    0.77    3.06
   8   0 -12   67.68    8.53
   8   0 -12   73.30    8.97
   8   0 -12   74.08    7.68
   8   0 -11    9.63    3.71
   8   0 -11   17.72    4.08
   8   0 -10  803.97   30.35
   8   0  -9 1286.75   34.24
   8   0  -9 1200.74   39.55
   8   0  -8   57.29    5.70
  -8   0   8   62.37    6.14
   8   0  -8   68.37    7.57
   8   0  -7  131.78    9.01
  -8   0   7  120.47    8.00
   8   0  -7  138.08   10.48
  -8   0   6   17.71    2.88
   8   0  -6   18.84    4.14
  -8   0   5  239.87    9.39
   8   0  -5  225.08   13.52
  -8   0   4   47.95    3.05
   8   0  -4   44.68    6.01
   8   0  -3  570.71   15.76
   8   0  -3  568.52   22.81
   8   0  -2  273.69   10.70
  -8   0   0  899.29   34.37
  -8   0   0  951.02   35.04
   8   0   1   10.22    2.92
  -8   0  -1    7.19    3.16
  -8   0  -1    6.64    3.24
   8   0   2   12.60    3.15
  -8   0  -2    8.01    3.10
  -8   0  -2   12.59    4.23
   8   0   3   15.77    3.82
  -8   0  -3   10.51    4.04
  -8   0  -3    5.06    2.93
   8   0   4   29.01    5.34
  -8   0  -4   27.28    5.55
  -8   0  -4   32.53    6.43
   8   0   5   37.92    6.76
  -8   0  -5   25.24    5.57
  -8   0  -5   29.87    6.74
  -8   0  -6  317.47   19.23
  -8   0  -6  259.31   19.51
   8   0   6  320.35   18.50
  -8   0  -7   44.59    7.42
   8   0   7   48.98    7.81
  -8   0  -8   14.44    5.03
   8   1 -13   77.37    7.49
   8   1 -13   87.81   10.05
   8   1 -12   50.73    6.48
   8   1 -12   57.52    8.14
   8   1 -11   96.57   10.02
   8   1 -10  189.95   13.72
   8   1  -9   88.14    9.25
  -8   1   8  214.11   12.09
   8   1  -8  207.02   13.80
  -8   1   7  155.81    9.46
   8   1  -7  151.93   11.60
   8   1  -7  149.00    9.61
   8   1  -6  131.48   10.69
  -8   1   5  112.78    6.51
   8   1  -5  114.63    9.93
   8   1  -4  804.79   29.82
  -8   1   4  790.05   20.55
   8   1  -3  553.44   23.12
  -8   1   3  515.15   12.20
   8   1  -2  120.66    6.10
  -8   1   2  106.91    9.32
  -8   1   1  142.79   10.97
   8   1  -1  150.08    7.89
  -8   1   1  129.32   11.80
  -8   1   0   54.59    7.12
   8   1   0   60.98    5.51
  -8   1   0   59.89    8.03
  -8   1  -1  110.64   10.61
   8   1   1  119.49    8.35
   8   1   2   28.36    4.48
  -8   1  -2   27.33    5.67
  -8   1  -2   20.82    4.78
  -8   1  -3  119.74   11.71
   8   1   3  133.60   10.17
  -8   1  -3  112.04   11.33
  -8   1  -4  232.02   16.90
  -8   1  -4  238.49   17.18
  -8   1  -5  275.62   19.50
   8   1   5  327.22   17.76
  -8   1  -5  332.70   20.25
   8   1   6   72.30    8.92
  -8   1  -6   64.69    9.35
   8   1   7   18.24    4.73
  -8   1  -7   18.28    5.41
   8   2 -13   13.57    3.33
   8   2 -13   10.97    4.44
   8   2 -13    1.65    4.36
   8   2 -12    1.63    2.52
   8   2 -11  360.07   20.45
   8   2 -11  387.72   20.76
   8   2 -10  200.89   14.64
   8   2  -9  173.72   13.39
   8   2  -8  492.53   23.23
  -8   2   7   35.09    5.02
   8   2  -7   33.46    6.06
  -8   2   6   19.91    3.57
   8   2  -6   17.28    4.44
  -8   2   5  209.56   11.08
   8   2  -5  222.12   14.64
  -8   2   4   80.23    6.96
   8   2  -4   97.29    9.67
  -8   2   3  117.91    8.80
  -8   2   2  955.97   31.21
  -8   2   2  939.11   23.32
  -8   2   1  384.34   21.18
  -8   2   1  359.98   17.39
  -8   2   1  320.32    8.35
  -8   2   0   42.18    7.19
  -8   2   0   45.92    6.34
   8   2   0   35.26    4.34
  -8   2  -1   73.20    8.27
  -8   2  -1   92.31   10.27
   8   2   1   95.12    7.38
  -8   2  -2   12.19    4.49
  -8   2  -2   14.35    4.10
   8   2   2   12.78    3.22
   8   2   3   45.73    6.01
  -8   2  -3   43.91    7.61
   8   2   4  165.40   11.71
  -8   2  -4  153.80   14.06
   8   2   5  140.74   11.50
  -8   2  -5  131.76   13.40
  -8   2  -6   50.41    7.45
   8   2   6   43.49    6.67
  -8   2  -6   49.02    8.38
   8   2   7  105.87   10.51
  -8   2  -7  102.51   10.14
   8   3 -13   36.14    6.84
  -8   3  12   52.69    7.38
   8   3 -12   60.01    8.60
   8   3 -12   56.94    8.38
  -8   3  11   33.97    5.96
   8   3 -11   37.09    6.53
   8   3 -11   43.22    7.28
   8   3 -10   54.11    8.00
   8   3  -9   11.82    3.87
   8   3  -8    6.19    3.29
   8   3  -7  133.08   11.89
   8   3  -6   97.06   10.10
   8   3  -5  255.15   16.55
  -8   3   5  242.66   10.88
   8   3  -4  111.24   10.84
  -8   3   4   87.43    6.78
  -8   3   3  167.72   10.01
  -8   3   2   60.59    5.30
  -8   3   2   70.63    6.80
  -8   3   1   97.51    6.26
  -8   3   0    4.68    1.43
  -8   3  -1   23.82    2.74
  -8   3  -1   19.90    5.45
  -8   3  -2   34.66    7.15
  -8   3  -3  169.30   13.67
  -8   3  -3  167.99   15.04
   8   3   3  185.03   12.07
  -8   3  -4  251.19   17.01
  -8   3  -4  263.57   19.20
   8   3   4  260.89   15.25
  -8   3  -5   94.77   10.20
  -8   3  -5   95.08   11.85
   8   3   5   75.95    8.61
   8   3   6   31.31    5.77
  -8   3  -6   32.19    6.15
  -8   3  -7    4.49    2.96
   8   4 -12   50.56    7.61
  -8   4  12   55.47    7.75
   8   4 -11   43.02    7.56
  -8   4  11   34.86    6.30
   8   4 -11   42.62    7.01
   8   4 -10  336.48   20.25
  -8   4  10  302.16   18.35
   8   4  -9  463.65   23.98
  -8   4   9  449.85   22.98
  -8   4   8   23.39    5.37
   8   4  -8   25.45    4.88
   8   4  -8   30.11    6.18
  -8   4   7   81.18    9.47
   8   4  -7   81.63    7.81
   8   4  -7   99.57   10.99
  -8   4   6   62.17    8.56
   8   4  -6   54.10    6.05
   8   4  -6   67.91    9.03
  -8   4   5   42.75    7.07
   8   4  -5   37.20    4.63
   8   4  -5   50.19    7.94
  -8   4   4   87.38    9.90
   8   4  -4   72.14    9.38
  -8   4   3  370.25   22.07
  -8   4   3  340.66   20.13
  -8   4   2  181.82   15.28
  -8   4   2  200.59   11.57
  -8   4   1  373.34   22.31
  -8   4   1  342.99   20.41
  -8   4   1  360.67   15.46
  -8   4   0  433.29   24.34
  -8   4   0  408.76   15.97
  -8   4   0  363.20   21.37
  -8   4  -1   18.59    3.25
  -8   4  -1   15.08    4.79
  -8   4  -2    0.84    2.92
  -8   4  -3   36.17    6.82
  -8   4  -3   37.63    7.44
  -8   4  -4   19.29    5.22
  -8   4  -4   22.14    6.35
  -8   4  -5   85.25   10.27
  -8   4  -6  127.08   12.30
   8   5 -12    6.80    3.52
   8   5 -11   30.56    5.95
  -8   5  11   29.69    6.32
   8   5 -10   96.12    9.87
  -8   5  10   91.73   10.31
   8   5 -10   84.40    9.53
  -8   5   9   34.40    6.65
   8   5  -9   37.85    7.17
   8   5  -9   40.71    6.53
  -8   5   8   87.48   10.08
   8   5  -8  101.09   11.20
   8   5  -8   85.19    8.86
  -8   5   7   22.51    5.50
   8   5  -7   14.37    4.84
   8   5  -7   19.23    4.23
  -8   5   6   34.60    6.51
   8   5  -6   31.42    6.64
  -8   5   5   16.25    4.89
   8   5  -5   18.06    5.35
  -8   5   4  477.77   25.10
   8   5  -4  489.44   25.82
  -8   5   4  512.30   26.61
  -8   5   3  185.46   15.21
  -8   5   3  205.20   16.58
  -8   5   2   49.75    8.30
  -8   5   2   35.44    5.51
  -8   5   1   52.97    8.18
  -8   5   1   52.93    6.71
  -8   5   0   51.61    8.27
  -8   5   0   41.94    8.02
  -8   5   0   40.33    5.48
  -8   5  -1   46.84    5.79
  -8   5  -1   36.04    7.46
  -8   5  -1   52.08    8.29
  -8   5  -2   53.27    8.95
  -8   5  -2   62.43    9.12
  -8   5  -3   32.72    6.72
  -8   5  -4   41.84    7.51
  -8   6  11  111.34   11.81
   8   6 -11   93.73   10.96
   8   6 -11  115.86   10.84
  -8   6  10   99.66   11.39
   8   6 -10  116.03   11.61
   8   6 -10  101.38    9.99
  -8   6   9  182.42   15.24
   8   6  -9  183.43   14.14
   8   6  -9  180.72   13.18
  -8   6   8  245.22   17.72
  -8   6   7   24.50    5.99
  -8   6   6   10.49    4.56
  -8   6   6    5.50    3.63
  -8   6   5   83.55   10.47
  -8   6   5   81.20   10.61
  -8   6   4    4.83    3.36
  -8   6   4    7.55    4.14
  -8   6   3   54.52    7.66
  -8   6   3   55.08    8.74
  -8   6   3   76.74   10.31
  -8   6   2  268.62   16.48
  -8   6   2  269.17   19.50
  -8   6   1  168.31   15.21
  -8   6   1  171.88   12.88
  -8   6   1  189.65   16.43
  -8   6   0   80.24    8.53
  -8   6   0   77.60   10.22
  -8   7   3  125.67   12.31
  -8   7   2   65.52    8.76
  -8   7   1   12.11    3.99
  -8   8   2   53.54    8.37
  -9  -6   7   11.71    4.55
  -9  -6   6   11.40    4.96
  -9  -6   5   50.05    9.07
   9  -5 -11    4.46    3.36
   9  -5 -10    1.44    2.74
  -9  -5   8   84.74   10.06
  -9  -5   7  216.93   16.67
  -9  -5   6   65.03    9.54
   9  -5  -6   85.88    9.91
  -9  -5   5  103.82   12.15
   9  -5  -5  119.28   11.48
  -9  -5   4   98.98   12.07
   9  -5  -4  116.48   11.34
  -9  -5   3   67.04   10.45
   9  -5  -3   80.43    9.41
  -9  -5   2   -1.12    3.68
   9  -5  -2    8.41    3.93
  -9  -5   1   73.84   11.18
   9  -5  -1   60.10    8.19
   9  -5   0   37.13    6.54
   9  -5   1  122.01   11.43
   9  -5   2  165.98   13.23
   9  -4 -11    9.26    3.98
   9  -4 -10   88.95   10.03
   9  -4  -9   32.57    6.17
  -9  -4   8   43.89    6.87
   9  -4  -8   43.63    7.08
  -9  -4   7   26.98    5.73
  -9  -4   6   44.41    7.46
   9  -4  -6   73.06    8.91
  -9  -4   5   98.46   11.44
   9  -4  -5  123.33   11.44
  -9  -4   4  239.33   17.97
   9  -4  -4  219.21   15.48
  -9  -4   3   36.11    7.34
   9  -4  -3   36.08    6.43
  -9  -4   2   69.71   10.24
   9  -4  -2   73.23    8.91
  -9  -4   1   58.18    9.61
   9  -4  -1   71.16    8.74
  -9  -4   1   60.94    6.99
   9  -4   0   42.09    7.10
  -9  -4   0   40.63    5.50
  -9  -4   0   26.65    6.93
   9  -4   1   31.51    6.21
   9  -4   2   49.77    7.53
   9  -4   3   49.40    7.33
   9  -3 -12   17.67    4.72
   9  -3 -11   31.72    6.25
   9  -3 -10    8.79    3.60
   9  -3  -9  166.76   13.31
  -9  -3   8  214.23   14.46
   9  -3  -8  218.43   15.14
  -9  -3   7  254.23   16.30
   9  -3  -7  272.59   16.91
  -9  -3   6  426.91   22.50
  -9  -3   5  105.13   11.26
   9  -3  -5  106.61   10.62
  -9  -3   4   87.49   10.54
  -9  -3   3   12.96    5.09
  -9  -3   2   23.02    5.78
  -9  -3   1   33.78    7.26
  -9  -3   0  395.08   19.02
  -9  -3   0  368.00   23.38
  -9  -3  -1  420.91   19.32
  -9  -3  -1  373.46   24.05
  -9  -3  -2  212.40   13.41
  -9  -3  -2  214.84   18.27
   9  -2 -15   20.76    4.90
   9  -2 -14  150.05   12.71
   9  -2 -14  153.14   12.17
   9  -2 -13   41.42    6.59
   9  -2 -13   27.22    5.58
   9  -2 -12  120.01   11.82
   9  -2 -12   97.96    9.68
   9  -2 -12  106.40   10.18
   9  -2 -11   84.68    8.70
   9  -2 -11   96.13    9.67
   9  -2 -10   62.50    7.33
   9  -2 -10   62.32    7.93
   9  -2  -9   20.26    4.20
   9  -2  -9   19.78    4.86
   9  -2  -8   24.91    4.40
   9  -2  -8   31.11    5.77
  -9  -2   8   19.76    4.34
  -9  -2   7   16.44    4.45
   9  -2  -7    6.12    2.37
  -9  -2   6  153.26   12.46
   9  -2  -6  151.54    9.91
  -9  -2   5  551.07   25.54
   9  -2  -5  533.56   20.17
  -9  -2   4   37.43    6.83
   9  -2  -4   33.25    4.49
  -9  -2   3    4.30    3.41
   9  -2  -3    7.67    2.43
   9  -2  -2    4.88    2.14
  -9  -2   1  301.97   20.06
  -9  -2   0   85.41   10.90
  -9  -2   0   75.78    8.48
  -9  -2  -1   65.33    9.61
  -9  -2  -1   62.12    7.75
  -9  -2  -2    4.07    3.15
  -9  -2  -2    1.95    2.02
  -9  -2  -2    5.87    3.72
  -9  -2  -3   49.61    8.65
  -9  -2  -3   42.65    6.56
  -9  -2  -4   97.86    9.59
   9  -2   5   11.62    4.17
   9  -1 -14  127.36   10.68
   9  -1 -13  104.49   10.71
   9  -1 -13   87.18    8.94
   9  -1 -12   14.17    5.02
   9  -1 -12   18.74    4.67
   9  -1 -12   24.12    5.18
   9  -1 -11   16.56    4.25
   9  -1 -11   22.02    4.76
   9  -1 -10   14.74    4.10
   9  -1 -10   14.51    4.10
   9  -1  -9  108.60    9.71
   9  -1  -8  210.38   13.23
   9  -1  -7  369.87   17.77
   9  -1  -6  360.41   17.14
   9  -1  -5  194.07   11.68
   9  -1  -5  129.13    4.82
  -9  -1   4  128.10   11.98
   9  -1  -4  136.26   10.00
  -9  -1   3   24.00    5.51
   9  -1  -3   28.99    4.63
  -9  -1   2   10.95    4.04
   9  -1  -2   22.73    4.44
  -9  -1   1   97.03   10.93
  -9  -1   1  115.58   11.15
  -9  -1   0  262.63   18.25
  -9  -1   0  231.62   15.62
  -9  -1  -1  266.35   18.60
   9  -1   1  309.18   15.13
  -9  -1  -1  274.78   18.94
  -9  -1  -1  299.97   17.77
  -9  -1  -2  255.58   18.25
   9  -1   2  268.97   14.89
  -9  -1  -2  283.46   19.29
  -9  -1  -2  241.14   16.11
   9  -1   3  115.70   10.08
  -9  -1  -3  104.83   11.90
  -9  -1  -3   94.48    9.96
  -9  -1  -4   20.76    4.96
   9  -1   4   18.74    4.66
  -9  -1  -5   29.53    6.03
   9  -1   5   42.32    6.92
   9   0 -14    5.13    2.73
   9   0 -13  156.80   11.76
   9   0 -13  154.71   13.19
   9   0 -12  146.85   13.18
   9   0 -12  118.79   11.44
   9   0 -12  133.34   10.88
   9   0 -11   14.52    3.99
   9   0 -11   16.55    4.48
   9   0 -10  122.76   10.95
   9   0  -9   -0.66    2.18
   9   0  -8   92.22    9.18
   9   0  -7   16.17    3.93
  -9   0   6   31.59    3.45
   9   0  -6   20.78    4.38
  -9   0   5   14.44    1.89
   9   0  -5   14.48    3.87
   9   0  -4  370.14   18.42
   9   0  -3   89.51    4.93
   9   0  -3  140.45   10.65
   9   0  -2   79.73    5.45
   9   0  -2   62.79    7.44
  -9   0   1    0.80    2.16
  -9   0   1    3.75    2.85
   9   0  -1    1.97    1.57
  -9   0   0   10.37    3.93
  -9   0   0   19.70    4.90
   9   0   0   22.09    3.81
  -9   0  -1   73.03    9.27
   9   0   1   80.99    7.40
  -9   0  -1   68.68    8.89
   9   0   2   74.55    7.53
  -9   0  -2   61.71    8.91
  -9   0  -2   59.27    8.36
  -9   0  -3   47.01    8.03
   9   0   3   64.05    7.36
  -9   0  -3   46.71    7.60
  -9   0  -4    8.71    4.11
  -9   0  -4    7.44    3.85
   9   0   4    8.98    3.66
  -9   0  -5    6.79    3.61
   9   0   5    2.81    2.78
  -9   0  -6    8.60    3.78
   9   0   6   15.97    4.80
   9   1 -13   80.78    8.26
   9   1 -12   19.25    5.07
   9   1 -11   16.35    4.84
   9   1 -10    9.74    3.59
   9   1  -9  106.94   10.47
   9   1  -8  198.55   14.17
   9   1  -7  378.03   19.87
   9   1  -6  366.63   19.32
   9   1  -5  202.08   13.88
  -9   1   4   94.37    3.43
  -9   1   4   93.67    3.49
  -9   1   3   36.49    5.71
   9   1  -3   42.85    6.57
   9   1  -2   23.80    2.84
  -9   1   2   19.39    4.39
  -9   1   1   95.93   10.69
  -9   1   1  102.56   10.01
  -9   1   0  235.63   17.03
   9   1   0  270.43   12.26
  -9   1   0  247.08   16.23
  -9   1  -1  278.96   18.50
   9   1   1  309.17   14.26
  -9   1  -2  239.99   17.45
   9   1   2  266.47   14.04
  -9   1  -2  225.44   16.47
  -9   1  -3   97.47   11.06
   9   1   3  110.18    9.27
  -9   1  -4   20.04    5.48
   9   1   4   15.98    4.44
  -9   1  -4   16.90    5.36
  -9   1  -5   26.24    6.37
   9   1   5   37.54    6.19
   9   1   6    8.66    3.96
   9   2 -12  118.63   12.01
   9   2 -11   97.25   10.85
   9   2 -10   64.73    8.79
   9   2  -9    7.07    3.34
   9   2  -8   23.95    5.25
   9   2  -7    8.36    3.73
  -9   2   6  131.28    9.06
   9   2  -6  147.29   12.51
  -9   2   5  534.06   20.89
   9   2  -5  575.72   26.01
  -9   2   4   26.81    4.49
   9   2  -4   32.97    6.32
  -9   2   3    5.98    2.46
   9   2  -3    3.09    2.68
  -9   2   2    7.33    3.63
  -9   2   2    7.66    2.90
  -9   2   1  297.29   19.70
  -9   2   1  275.94   16.16
  -9   2   0   69.94    8.24
  -9   2   0   74.58    9.81
   9   2   0   81.19    6.59
  -9   2  -1   70.41    8.61
  -9   2  -1   73.69   10.13
   9   2   1   75.81    6.86
  -9   2  -2    2.89    3.50
  -9   2  -2    7.96    3.38
   9   2   2    4.37    2.44
   9   2   3   34.75    5.34
  -9   2  -3   38.11    7.54
   9   2   4   82.74    8.43
  -9   2  -4   82.38   10.90
   9   2   5   12.51    3.90
  -9   2  -6   24.90    5.68
   9   2   6   40.69    6.72
  -9   3  12   14.24    4.26
   9   3 -11   23.78    5.82
   9   3 -10   10.34    4.02
   9   3  -9  161.13   13.89
   9   3  -8  218.20   16.03
   9   3  -7  286.14   18.43
   9   3  -6  476.67   24.32
   9   3  -5  110.92   11.50
   9   3  -4   99.04   10.93
  -9   3   3   10.10    2.90
  -9   3   3   13.43    2.63
  -9   3   1   40.70    7.56
  -9   3   0  372.50   23.19
  -9   3  -1  399.70   24.12
  -9   3  -2  222.14   17.92
  -9   3  -3  110.01   11.66
   9   3   4   11.70    3.52
  -9   3  -4    6.08    3.57
   9   3   5   49.83    7.14
  -9   3  -5   41.79    7.54
  -9   4  12   55.43    8.17
  -9   4  11    6.67    3.30
   9   4 -11    8.00    3.72
  -9   4  10   92.76   10.60
  -9   4   9   31.97    6.53
   9   4  -9   32.80    6.66
  -9   4   8   48.99    7.86
   9   4  -8   50.63    8.24
  -9   4   7   26.48    5.92
   9   4  -7   31.79    6.71
   9   4  -6   62.24    9.05
   9   4  -5  112.08   12.08
   9   4  -4  240.60   17.74
  -9   4   4  247.75   18.88
  -9   4   3   31.80    4.65
  -9   4   3   32.00    7.05
  -9   4   2   63.60    9.48
  -9   4   1   53.95    8.64
  -9   4   0   28.47    6.32
  -9   4  -1   37.68    7.38
  -9   4  -2   60.66    8.87
  -9   5  10    1.78    2.19
  -9   5   9    5.39    3.42
  -9   5   8   78.29   10.11
  -9   5   7  234.42   17.54
   9   5  -6   84.29   10.86
  -9   5   6   78.40   10.21
   9   5  -5  124.30   13.00
  -9   5   5  106.46   12.88
  -9   5   5  113.37   12.43
   9   5  -4  101.56   12.29
  -9   5   4   87.81   11.00
  -9   5   4  104.30   12.30
  -9   5   3   83.99   10.79
  -9   5   3   70.81   10.33
  -9   5   2    9.47    4.76
 -10  -5   7   23.00    6.15
 -10  -5   6   15.37    5.52
 -10  -4   7   32.66    6.53
 -10  -4   6   28.42    6.43
 -10  -4   5   73.46   10.40
 -10  -4   4   91.47   11.92
 -10  -4   3  141.38   14.81
  10  -3  -8   62.34    8.53
 -10  -3   8   74.62    9.01
 -10  -3   7    9.83    4.12
 -10  -3   6    0.88    2.56
  10  -3  -5   60.48    8.48
 -10  -3   5   60.89    9.16
 -10  -3   4   14.88    5.00
 -10  -3   3  174.55   16.05
 -10  -3   2  141.48   14.77
 -10  -3   1  144.58   14.95
 -10  -3   1  143.07   11.79
 -10  -3   0   75.26    8.40
  10  -2 -10   95.59   10.41
  10  -2  -9   50.70    7.62
  10  -2  -8   48.48    7.69
 -10  -2   7    1.50    2.72
 -10  -2   6   20.98    5.18
 -10  -2   5   67.30    9.37
 -10  -2   4  353.69   21.73
 -10  -2   3   78.20   10.60
 -10  -2   2   28.10    6.54
 -10  -2   1   55.43    7.73
 -10  -2   1   46.47    8.61
 -10  -2   0   17.00    5.72
 -10  -2   0   20.41    4.95
 -10  -2  -1    7.89    3.44
 -10  -2  -2   56.16    7.68
  10  -2   3   49.76    7.43
  10  -2   4   70.93    8.84
  10  -1 -13    4.19    3.07
  10  -1 -12   34.90    6.26
  10  -1 -12   27.45    5.52
  10  -1 -11  153.74   12.43
  10  -1 -11  149.93   12.57
  10  -1 -10  201.83   13.86
  10  -1 -10  173.32   13.82
  10  -1  -9  165.87   12.41
  10  -1  -8   51.59    6.87
  10  -1  -7   17.63    3.99
  10  -1  -6   19.95    4.26
  10  -1  -5  100.86    8.90
  10  -1  -4   60.09    7.06
  10  -1  -3  148.00   11.02
  10  -1  -2  236.27   14.13
 -10  -1   1  141.33   12.83
 -10  -1   0   75.27   10.17
  10  -1   0   74.22    7.05
 -10  -1   0   74.97    9.23
  10  -1   1   11.41    3.32
 -10  -1  -1    6.38    3.28
 -10  -1  -1    6.83    3.71
  10  -1   2    3.47    2.38
 -10  -1  -2    9.64    3.53
  10  -1   3   12.76    4.21
 -10  -1  -3   15.04    4.44
  10  -1   4   45.15    6.92
 -10  -1  -4   44.87    7.41
  10   0 -14   -0.64    2.33
  10   0 -13    2.02    3.14
  10   0 -12   71.45    8.50
  10   0 -12   78.24    9.36
  10   0 -11   26.38    5.51
  10   0 -10   14.61    4.25
  10   0  -9   15.49    4.24
  10   0  -8    4.11    2.82
  10   0  -7   65.11    7.97
  10   0  -6   97.73    9.61
  10   0  -5  188.26   13.19
  10   0  -4   31.25    5.61
  10   0  -3  180.39   13.05
  10   0  -2    7.38    3.37
 -10   0   2    5.41    4.08
 -10   0   2    5.62    3.41
 -10   0   1   69.50    9.16
 -10   0   1   74.91    9.73
 -10   0   0    5.28    3.20
 -10   0   0    2.63    2.72
 -10   0  -1   33.36    6.58
 -10   0  -1   48.99    8.09
 -10   0  -2   22.22    5.91
 -10   0  -2   12.42    4.68
  10   0   3  194.97   13.27
 -10   0  -3  159.67   14.10
 -10   0  -4  129.72   12.97
  10   1 -13    8.37    3.39
  10   1 -11  133.47   12.53
  10   1 -10  177.95   14.17
  10   1  -9  157.56   13.18
  10   1  -8   44.78    7.07
  10   1  -7   17.95    4.66
  10   1  -6   13.37    4.08
  10   1  -5   84.41    9.38
  10   1  -4   80.03    9.25
 -10   1   4   67.02    7.92
  10   1  -3  164.32   13.32
 -10   1   3  142.27   11.78
 -10   1   2  208.19   14.84
 -10   1   2  211.95   17.16
 -10   1   1  130.58   12.17
 -10   1   1  140.62   13.68
 -10   1   0   59.94    8.54
 -10   1   0   67.83    9.50
 -10   1  -1    8.57    3.91
 -10   1  -1    7.75    4.01
 -10   1  -2    7.28    3.87
 -10   1  -2    8.74    4.27
  10   2 -10   89.89   10.53
  10   2  -9   39.49    7.18
  10   2  -8   53.99    8.17
  10   2  -7   -0.82    2.71
  10   2  -6   15.67    4.54
  10   2  -5   86.06   10.09
 -10   2   4  333.55   17.20
  10   2  -4  345.59   20.66
 -10   2   3   87.57   11.54
 -10   2   3   69.29    7.93
  10   2  -3   70.21    9.26
 -10   2   2   23.08    6.05
 -10   2   2   25.10    5.20
 -10   2   1   36.18    7.27
 -10   2   1   36.99    6.48
 -10   2   0   38.10    7.48
 -10   2   0   24.43    5.39
 -10   2  -1   11.24    4.89
 -10   2  -1    8.16    3.47
  10   3  -8   92.94   10.77
  10   3  -7    9.90    4.19
  10   3  -6    0.90    2.62
  10   3  -5   52.70    8.35
  10   3  -4    7.34    3.77
  10   3  -3  197.79   16.08
 -10   3   3  177.42   16.40
 -10   3   2  155.95   15.30
 -11  -3   7   25.18    6.02
 -11  -3   6    7.75    4.25
 -11  -2   4   42.27    7.93
 -11  -2   2   36.17    6.82
 -11  -2   1   64.14    8.82
 -11  -2   0   37.78    6.62
 -11  -1   2   26.43    6.18
 -11  -1   2   25.10    6.46
 -11  -1   1   92.60   10.99
 -11  -1   0   28.67    6.13
 -11  -1  -1   13.86    4.85
  11   0 -10   -0.76    2.77
  11   0  -9  135.42   12.01
  11   0  -8  156.72   12.77
  11   0  -7  162.97   12.95
  11   0  -6  179.64   13.47
  11   0  -5    7.66    3.59
  11   0  -4   13.96    3.99
 -11   0   3    7.99    4.39
 -11   0   3    5.95    2.95
 -11   0   2    1.95    2.82
 -11   0   2    3.54    2.74
 -11   0   1   28.89    6.54
 -11   0   1   34.96    7.02
  11   1  -9   24.51    5.69
  11   1  -8   15.27    4.76
  11   1  -7    8.75    3.71
  11   1  -6   50.70    7.59
  11   1  -5  136.70   12.41
  11   1  -4   40.83    7.07
 -11   1   3    3.83    2.79
  11   1  -3    3.24    2.95
 -11   1   2   34.12    6.58
  11   1  -2   25.58    5.68
 -11   1   1   98.20   11.02
  11   2  -7  178.25   15.00
  11   2  -6   35.30    6.88
  11   2  -5   79.43   10.05
  11   2  -4   41.24    7.60
  11   2  -3   13.64    4.69
  11   2  -2   26.63    6.23
 -11   2   0   35.06    6.64
   0   0   0    0.00    0.00
TITL shS_531_IlGu_auto in P2(1)
REM P2(1) (#4 in standard setting)
CELL 0.71073   8.570408   7.574769  12.386029  90.0000 109.1125  90.0000
ZERR    2.00   0.000266   0.000190   0.000385   0.0000   0.0033   0.0000
LATT -1
SYMM -x, y+1/2,-z
SFAC C H N O Cu I
UNIT 12.00 24.00 6.00 6.00 2.00 6.00
REM  CrysAlisPro recorded range (K): Min=299.3; max=299.4; aver:299.3
TEMP 26
SIZE 0.12 0.15 0.18
TREF
HKLF 4
END
_computing_structure_solution     'SHELXT 2018/2 (Sheldrick, 2018)'
;
_shelx_hkl_checksum     41232
_shelx_res_file
;
TITL shs_531_ilgu_auto_a.res in P2(1)
    shs_531_ilgu_auto.res
    created by SHELXL-2019/3 at 15:00:17 on 21-Oct-2025
REM Old TITL shS_531_IlGu_auto in P2(1)
REM SHELXT solution in P2(1): R1 0.055, Rweak 0.029, Alpha 0.001
REM <I/s> 1.862 for 5 systematic absences, Orientation as input
REM Flack x = -0.027 ( 0.036 ) from 1385 Parsons' quotients
REM Formula found by SHELXT: C7 N4 O Cu I3
CELL 0.71073 8.5704 7.5748 12.386 90 109.113 90
ZERR 2 0.0003 0.0002 0.0004 0 0.003 0
LATT -1
SYMM -X,0.5+Y,-Z
SFAC C H Cu I N O
UNIT 12 26 2 6 6 6
EQIV $1 1-X,0.5+Y,2-Z
EQIV $2 +X,+Y,-1+Z
EQIV $3 -X,-0.5+Y,-Z
EQIV $4 -X,0.5+Y,1-Z
EQIV $5 1-X,0.5+Y,1-Z
L.S. 10
PLAN  7
TEMP 26
CONF
HTAB O3 I2
HTAB O3 I3_$1
HTAB O1 O3_$2
HTAB N2 O2_$3
HTAB N3 I3_$4
HTAB N3 I2
HTAB N3 I2_$5
HTAB N1 I1_$4
BOND
MORE -1
BOND $H
fmap 2
acta
REM <olex2.extras>
REM <HklSrc "%.\\shS_531_IlGu_auto.hkl">
REM </olex2.extras>
WGHT    0.044900    0.267500
FVAR       0.44400
I1    4    0.136796    0.067494    0.508112    11.00000    0.03379    0.02885 =
         0.03108   -0.00163    0.00916   -0.00231
I2    4    0.400609    0.552888    0.627363    11.00000    0.03319    0.04148 =
         0.04086   -0.00016    0.01095   -0.00900
I3    4    0.134073    0.340380    0.828332    11.00000    0.04529    0.04356 =
         0.02788   -0.00143    0.01119   -0.00897
CU1   3    0.130590    0.379595    0.615496    11.00000    0.04500    0.05452 =
         0.04180    0.00057    0.01604   -0.00781
C1    1   -0.162340    0.347561    0.187565    11.00000    0.04355    0.05273 =
         0.04957    0.00942    0.01217   -0.00713
AFIX  43
H1    2   -0.265910    0.333504    0.195383    11.00000   -1.20000
AFIX   0
C5    1    0.363614    0.586423    0.301976    11.00000    0.02883    0.04977 =
         0.03692    0.00500    0.00688    0.00810
AFIX  13
H5    2    0.477608    0.580101    0.354083    11.00000   -1.20000
AFIX   0
C4    1    0.281359    0.406353    0.305244    11.00000    0.04159    0.04426 =
         0.04794    0.01368    0.01267    0.01261
AFIX  23
H4A   2    0.346960    0.315430    0.285442    11.00000   -1.20000
H4B   2    0.284618    0.384334    0.383101    11.00000   -1.20000
AFIX   0
C3    1    0.104812    0.387295    0.227551    11.00000    0.04113    0.02710 =
         0.03239    0.00148    0.01029    0.00320
C2    1    0.037115    0.369778    0.114154    11.00000    0.06346    0.04905 =
         0.03172   -0.00160    0.01850    0.00620
AFIX  43
H2    2    0.092239    0.372943    0.060802    11.00000   -1.20000
AFIX   0
O3    6    0.503231    0.612919    0.959258    11.00000    0.07837    0.08825 =
         0.05106   -0.00593    0.02572   -0.02217
AFIX   3
H3D   2    0.580076    0.691853    0.978808    11.00000   -1.50000
H3E   2    0.481288    0.605276    0.889629    11.00000   -1.50000
AFIX   0
O2    6    0.311941    0.771565    0.136838    11.00000    0.06365    0.05585 =
         0.03554    0.00892    0.01343    0.01495
O1    6    0.442022    0.513958    0.142798    11.00000    0.06513    0.07204 =
         0.05497    0.01226    0.03301    0.01880
AFIX 147
H1A   2    0.439416    0.541704    0.078238    11.00000   -1.50000
AFIX   0
N3    5    0.278214    0.731623    0.342870    11.00000    0.04705    0.04629 =
         0.03752    0.00188    0.01508    0.00446
AFIX 137
H3A   2    0.177322    0.746996    0.293110    11.00000   -1.50000
H3B   2    0.335656    0.831167    0.349050    11.00000   -1.50000
H3C   2    0.270935    0.702959    0.410742    11.00000   -1.50000
AFIX   0
C6    1    0.369327    0.636166    0.183851    11.00000    0.03589    0.04857 =
         0.03617    0.00065    0.00611   -0.00116
N1    5   -0.024246    0.372105    0.270651    11.00000    0.04935    0.04563 =
         0.02866    0.00598    0.01380    0.00824
AFIX  43
H1B   2   -0.014808    0.377986    0.341854    11.00000   -1.20000
AFIX   0
N2    5   -0.130601    0.346067    0.091652    11.00000    0.05420    0.04359 =
         0.03455   -0.00339   -0.00080    0.00138
AFIX  43
H2A   2   -0.202496    0.332496    0.024939    11.00000   -1.20000
AFIX   0
HKLF 4
REM  shs_531_ilgu_auto_a.res in P2(1)
REM wR2 = 0.0730, GooF = S = 1.046, Restrained GooF = 1.046 for all data
REM R1 = 0.0290 for 3615 Fo > 4sig(Fo) and 0.0299 for all 3728 data
REM 147 parameters refined using 1 restraints
END
WGHT      0.0440      0.2907
REM Highest difference peak  0.982,  deepest hole -0.858,  1-sigma level  0.118
Q1    1   0.1253  0.4765  0.6441  11.00000  0.05    0.98
Q2    1   0.2029  0.3164  0.6529  11.00000  0.05    0.86
Q3    1   0.1442  0.3373  0.7575  11.00000  0.05    0.84
Q4    1   0.1569  0.0500  0.4370  11.00000  0.05    0.75
Q5    1   0.1117  0.3424  0.8992  11.00000  0.05    0.73
Q6    1   0.1268  0.0782  0.5758  11.00000  0.05    0.71
Q7    1   0.3975  0.4459  0.6009  11.00000  0.05    0.67
;
_shelx_res_checksum     37200
