# Supplementary material for: Crystal structure and Hirshfeld surface analysis of chiral catena-poly[l-histidinediium [[diiodido­cuprate(I)]-μ-iodido] monohydrate]
Source: Acta Crystallogr E Crystallogr Commun. 2025 Nov 18;81(Pt 12):1158–63. doi: 10.1107/S2056989025010023 (PMC12810268; doi:10.1107/S2056989025010023)
Supplement: Supplementary file 2 [file e-81-01158-Isup2.hkl]

data_I                                                                          
_shelx_title ' shs_531_ilgu_auto_a.res in P2(1)'                                
_shelx_refln_list_code          4                                               
_shelx_F_calc_maximum      232.82                                               
_exptl_crystal_F_000       564.00                                               
_reflns_d_resolution_high  0.7045                                               
                                                                                
loop_                                                                           
 _space_group_symop_operation_xyz                                               
 'x, y, z'                                                                      
 '-x, y+1/2, -z'                                                                
                                                                                
_cell_length_a     8.5704                                                       
_cell_length_b     7.5748                                                       
_cell_length_c    12.3860                                                       
_cell_angle_alpha  90.000                                                       
_cell_angle_beta  109.113                                                       
_cell_angle_gamma  90.000                                                       
                                                                                
_shelx_F_squared_multiplier     1.000                                           
                                                                                
loop_                                                                           
 _refln_index_h                                                                 
 _refln_index_k                                                                 
 _refln_index_l                                                                 
 _refln_F_squared_calc                                                          
 _refln_F_squared_meas                                                          
 _refln_F_squared_sigma                                                         
 _refln_observed_status                                                         
   1  -9   0         58.73         77.02        20.52 o                         
   2  -9   0        581.78        697.87        46.30 o                         
   3  -9   0         69.06         54.54        16.09 o                         
   4  -9   0         67.79         92.02        26.83 o                         
   5  -9   0         24.56         35.86        19.07 o                         
   0  -8   0       1449.77       1604.08        93.29 o                         
   1  -8   0        721.29        939.33        49.67 o                         
   2  -8   0         58.33         55.39        14.67 o                         
   3  -8   0        609.44        714.27        44.86 o                         
   4  -8   0       1190.32       1316.37        58.62 o                         
   5  -8   0        316.37        342.25        32.99 o                         
   6  -8   0        165.37        176.88        31.91 o                         
   1  -7   0       1001.61       1167.72        52.37 o                         
   2  -7   0       6032.64       6650.45       151.77 o                         
   3  -7   0        596.36        717.12        37.02 o                         
   4  -7   0         41.73         36.91         8.67 o                         
   5  -7   0       1326.70       1261.17       177.77 o                         
   6  -7   0       1789.69       1972.16        77.93 o                         
   7  -7   0        149.03        184.59        31.75 o                         
   0  -6   0       9423.83      10170.81       277.02 o                         
   1  -6   0        446.13        436.89        37.82 o                         
   2  -6   0        102.59        129.32        16.92 o                         
   3  -6   0        901.55        881.21        27.49 o                         
   4  -6   0       3327.82       3349.19        72.56 o                         
   5  -6   0         45.38         43.43         9.36 o                         
   6  -6   0        190.37        210.62        24.78 o                         
   7  -6   0        928.23       1027.61        54.99 o                         
   8  -6   0        429.51        456.13        49.26 o                         
   1  -5   0       1445.94       1560.66        31.39 o                         
   2  -5   0       2034.95       2212.71        42.05 o                         
   3  -5   0       1971.43       2033.54        38.09 o                         
   4  -5   0        613.03        624.58        18.93 o                         
   5  -5   0         79.81         82.06        11.67 o                         
   6  -5   0        350.66        334.42        22.14 o                         
   7  -5   0        707.92        715.53        33.27 o                         
   8  -5   0        292.68        240.23        29.17 o                         
   9  -5   0        175.84        188.35        33.18 o                         
   0  -4   0      38971.22      39919.55      2222.77 o                         
   1  -4   0       6745.02       7142.77       135.75 o                         
   2  -4   0         25.36         28.99         5.04 o                         
   3  -4   0       6915.13       7096.24       112.40 o                         
   4  -4   0      15933.21      15605.60       184.96 o                         
   5  -4   0       1383.26       1400.61        41.97 o                         
   6  -4   0        441.38        453.24        31.94 o                         
   7  -4   0       2788.62       2674.72        87.25 o                         
   8  -4   0       2110.52       2084.04        58.84 o                         
   9  -4   0        185.28        193.97        21.32 o                         
   1  -3   0       7259.22       7555.25       104.87 o                         
   2  -3   0      44136.38      44092.96       717.77 o                         
   3  -3   0        331.11        327.92        13.24 o                         
   4  -3   0        546.83        601.10        23.21 o                         
   5  -3   0       6505.45       6546.37       115.20 o                         
   6  -3   0       9701.49      10034.02       188.35 o                         
   7  -3   0         54.11         52.52        10.22 o                         
   8  -3   0         16.58         16.34         8.58 o                         
   9  -3   0       1979.15       1951.73        74.84 o                         
  10  -3   0        403.73        381.77        42.61 o                         
   0  -2   0       8037.09       8935.75       194.56 o                         
   1  -2   0      23288.45      24050.33       289.03 o                         
   2  -2   0       2458.58       2779.66        51.15 o                         
   3  -2   0       1921.91       2092.64        41.40 o                         
   4  -2   0       3081.09       3392.40       121.08 o                         
   5  -2   0       4295.23       4663.61       156.39 o                         
   6  -2   0       1155.69       1106.15        71.27 o                         
   7  -2   0        612.68        657.22        58.79 o                         
   8  -2   0        158.14        163.15        24.27 o                         
   9  -2   0        414.21        404.22        33.95 o                         
  10  -2   0        146.51         96.85        18.99 o                         
  11  -2   0        172.49        191.65        33.58 o                         
   1  -1   0       8145.18       9224.16       114.91 o                         
   2  -1   0      42856.84      45564.46       658.23 o                         
   3  -1   0      10001.46      11177.74       264.54 o                         
   4  -1   0        971.26       1128.26        57.52 o                         
   5  -1   0       4361.05       4689.99       151.62 o                         
   6  -1   0       5535.72       6182.47       195.35 o                         
   7  -1   0       1718.75       1937.86       100.95 o                         
   8  -1   0        301.68        270.78        26.41 o                         
   9  -1   0       1247.10       1246.31        78.65 o                         
  10  -1   0        384.70        378.82        24.89 o                         
  11  -1   0        102.51        145.43        31.10 o                         
   1   0   0       5972.79       6792.16       147.31 o                         
   2   0   0         77.46        120.63        12.07 o                         
   3   0   0      16215.82      17273.52       382.68 o                         
   4   0   0      44575.19      46961.19       985.92 o                         
   5   0   0        343.72        436.86        37.18 o                         
   6   0   0         40.09         36.73        15.22 o                         
   7   0   0       9101.55       9534.00       221.75 o                         
   8   0   0       4712.03       4694.15       131.20 o                         
   9   0   0         84.36         94.24        15.35 o                         
  10   0   0         11.29         19.52        10.51 o                         
   1   1   0       8786.22       9198.46       143.30 o                         
   2   1   0      41947.56      42769.85      1850.94 o                         
   3   1   0      10059.38      10444.79       189.40 o                         
   4   1   0        951.48       1068.88        23.97 o                         
   5   1   0       4209.78       4569.62       123.34 o                         
   6   1   0       5447.68       5493.49       126.48 o                         
   7   1   0       1712.72       1706.34        63.30 o                         
   8   1   0        310.73        299.36        19.43 o                         
   9   1   0       1207.92       1300.10        52.63 o                         
  10   1   0        361.94        323.17        32.22 o                         
   0   2   0       7741.30       8088.48       179.12 o                         
   1   2   0      23405.75      22793.19       342.87 o                         
   2   2   0       2408.68       2441.65        57.50 o                         
   3   2   0       2021.74       2002.04        49.12 o                         
   4   2   0       3150.80       3239.52        49.50 o                         
   5   2   0       4211.68       4194.41       112.49 o                         
   6   2   0       1133.32       1132.39        29.54 o                         
   7   2   0        582.04        629.67        22.11 o                         
   8   2   0        179.20        202.47        16.26 o                         
   9   2   0        419.47        388.78        23.12 o                         
  10   2   0        143.44        154.95        34.67 o                         
  11   2   0        175.00        177.85        33.68 o                         
   1   3   0       7495.93       7583.94       127.96 o                         
   2   3   0      44376.34      41129.03       614.08 o                         
   3   3   0        269.70        248.66        26.68 o                         
   4   3   0        523.72        517.29        28.91 o                         
   5   3   0       6425.90       6139.93        98.89 o                         
   6   3   0       9915.90       9704.27       146.78 o                         
   7   3   0         57.87         53.92        11.57 o                         
   8   3   0         14.17         23.74         7.25 o                         
   9   3   0       1942.16       1889.57       117.64 o                         
   0   4   0      39268.54      38154.47       793.67 o                         
   1   4   0       6813.61       6559.22       227.53 o                         
   2   4   0         37.11         51.99        12.38 o                         
   3   4   0       6827.95       6307.26       185.36 o                         
   4   4   0      15814.78      14805.51       429.22 o                         
   5   4   0       1399.00       1320.75        40.14 o                         
   6   4   0        423.54        421.90        19.19 o                         
   7   4   0       2707.83       2580.34        87.88 o                         
   8   4   0       2125.75       2043.85        90.79 o                         
   9   4   0        189.81        144.42        32.06 o                         
   1   5   0       1474.92       1432.08        31.52 o                         
   2   5   0       2017.80       1973.98        41.77 o                         
   3   5   0       1948.23       1991.96        52.12 o                         
   4   5   0        564.71        576.94        28.04 o                         
   5   5   0         64.15         58.73         9.68 o                         
   6   5   0        357.11        322.86        18.79 o                         
   7   5   0        711.33        673.20        34.10 o                         
   8   5   0        281.32        222.22        20.14 o                         
   0   6   0       9438.64       8824.65       163.89 o                         
   1   6   0        449.68        427.03        19.59 o                         
   2   6   0         92.72         83.92         5.56 o                         
   3   6   0        853.10        833.42        35.40 o                         
   4   6   0       3291.49       3217.77        77.21 o                         
   5   6   0         39.02         43.73        10.13 o                         
   6   6   0        186.58        163.24        16.93 o                         
   7   6   0        922.63        927.87        42.80 o                         
   8   6   0        435.11        401.64        33.22 o                         
   1   7   0        990.68        959.54        30.05 o                         
   2   7   0       6022.06       5755.89       104.67 o                         
   3   7   0        592.45        653.68        33.42 o                         
   4   7   0         43.14         30.35         8.82 o                         
   5   7   0       1290.59       1307.09        58.23 o                         
   6   7   0       1787.82       1807.68        93.04 o                         
   7   7   0        149.88        153.69        23.69 o                         
   0   8   0       1483.66       1417.76        56.19 o                         
   1   8   0        719.78        729.63        27.21 o                         
   2   8   0         53.58         55.55         7.07 o                         
   3   8   0        597.93        585.53        33.35 o                         
   4   8   0       1188.61       1148.65        48.13 o                         
   5   8   0        315.43        313.87        25.87 o                         
   6   8   0        161.29        143.17        22.77 o                         
   7   8   0        240.81        200.67        36.52 o                         
   1   9   0         55.47         51.80        16.07 o                         
   2   9   0        589.11        534.40        44.14 o                         
   3   9   0         68.84         56.47        19.43 o                         
   4   9   0         67.07         89.49        14.65 o                         
   5   9   0         26.12         33.52        13.75 o                         
   2  10   0          1.82          6.80         9.84 o                         
  -4  -9   1        233.46        275.30        30.23 o                         
  -3  -9   1         47.76         68.27        16.73 o                         
  -2  -9   1       1374.60       1704.36        94.50 o                         
  -1  -9   1        326.75        372.57        35.51 o                         
   0  -9   1        465.74        539.37        39.90 o                         
   1  -9   1        302.26        327.86        31.42 o                         
   2  -9   1       1144.89       1280.11        63.09 o                         
   3  -9   1        144.12        201.56        26.77 o                         
   4  -9   1        141.03        222.23        36.68 o                         
   5  -9   1        492.32        579.10        56.81 o                         
  -6  -8   1         80.91         80.76        23.94 o                         
  -5  -8   1        293.83        294.45        56.23 o                         
  -4  -8   1       1167.09       1210.80        58.39 o                         
  -3  -8   1         46.12         77.84        25.21 o                         
  -2  -8   1        545.34        679.08        45.65 o                         
  -1  -8   1        331.28        379.58        32.45 o                         
   0  -8   1       1356.26       1570.36        64.65 o                         
   1  -8   1        166.23        230.79        25.78 o                         
   2  -8   1        948.69       1101.62        55.18 o                         
   3  -8   1        393.38        407.16        44.01 o                         
   4  -8   1        290.21        276.09        20.52 o                         
   5  -8   1        100.27        118.51        20.11 o                         
   6  -8   1        277.49        280.67        39.77 o                         
  -7  -7   1         92.26         84.21        18.58 o                         
  -6  -7   1       1129.64       1176.78        59.15 o                         
  -5  -7   1        232.28        269.32        27.97 o                         
  -4  -7   1         30.59         34.54         5.31 o                         
  -3  -7   1        580.35        645.87        23.25 o                         
  -2  -7   1       2934.95       3245.22        69.14 o                         
  -1  -7   1       1407.24       1557.80        68.76 o                         
   0  -7   1         31.68         48.11        12.94 o                         
   1  -7   1       1414.21       1614.51        63.08 o                         
   2  -7   1       1351.49       1558.86        62.04 o                         
   3  -7   1       1136.90       1247.12        55.45 o                         
   4  -7   1        246.57        228.18        20.87 o                         
   5  -7   1       1623.71       1757.12        91.16 o                         
   6  -7   1        404.96        393.16        42.59 o                         
   7  -7   1        249.96        254.50        37.13 o                         
  -8  -6   1        924.41        959.05       107.82 o                         
  -7  -6   1        479.38        413.22        38.40 o                         
  -6  -6   1        910.65        938.92        66.45 o                         
  -5  -6   1         58.21         65.06         8.26 o                         
  -4  -6   1       5238.04       5390.68        95.50 o                         
  -3  -6   1       1652.73       1739.72        73.50 o                         
  -2  -6   1       1939.28       2081.20        43.87 o                         
  -1  -6   1        739.16        836.63        30.32 o                         
   0  -6   1       8465.72       8880.53       176.84 o                         
   1  -6   1       3581.36       3810.39        98.39 o                         
   2  -6   1       1046.58       1092.35        23.48 o                         
   3  -6   1       3610.75       3856.51       101.63 o                         
   4  -6   1       2937.89       3117.69        63.79 o                         
   5  -6   1        909.24        941.09        37.30 o                         
   6  -6   1        206.82        208.56        24.49 o                         
   7  -6   1       1765.90       1965.31        78.07 o                         
   8  -6   1        568.42        637.18        57.42 o                         
  -9  -5   1        316.21        332.56        34.85 o                         
  -8  -5   1        277.92        269.13        32.52 o                         
  -7  -5   1        916.68        852.60        57.83 o                         
  -6  -5   1       2802.96       2858.25        68.40 o                         
  -5  -5   1        447.68        461.09        18.57 o                         
  -4  -5   1       2707.79       2763.09        63.77 o                         
  -3  -5   1        591.19        597.36        29.86 o                         
  -2  -5   1       7543.87       8021.38       139.27 o                         
  -1  -5   1        283.97        307.86        14.68 o                         
   0  -5   1       4278.65       4571.34        72.62 o                         
   1  -5   1        618.13        680.86        33.40 o                         
   2  -5   1       5331.39       5390.51        97.58 o                         
   3  -5   1        400.76        438.40        22.32 o                         
   4  -5   1       3723.14       3768.32        66.43 o                         
   5  -5   1       1671.44       1572.11        48.49 o                         
   6  -5   1        674.13        677.24        24.29 o                         
   7  -5   1        121.89        112.33        11.53 o                         
   8  -5   1        302.29        250.70        28.42 o                         
   9  -5   1        611.97        618.92        57.98 o                         
  -9  -4   1        343.79        323.18        24.08 o                         
  -8  -4   1       2062.83       2058.76        96.99 o                         
  -7  -4   1          2.34          5.57        10.35 o                         
  -6  -4   1        839.14        757.67        30.46 o                         
  -5  -4   1       1300.59       1267.26        38.77 o                         
  -4  -4   1       7417.85       7387.80        99.23 o                         
  -3  -4   1       1210.31       1243.74        27.18 o                         
  -2  -4   1       2864.57       2961.48        55.81 o                         
  -1  -4   1       5448.51       5545.63       111.33 o                         
   0  -4   1       4922.20       5255.85       112.56 o                         
   1  -4   1       4988.43       5001.13        67.05 o                         
   2  -4   1       4622.12       4735.90        72.20 o                         
   3  -4   1       4294.49       4118.38        67.89 o                         
   4  -4   1        730.37        664.40        19.06 o                         
   5  -4   1       1988.46       1931.14        39.80 o                         
   6  -4   1       1157.61       1142.73        36.20 o                         
   7  -4   1       1871.84       1804.51        50.66 o                         
   8  -4   1         44.76         58.99        10.81 o                         
   9  -4   1        194.27        159.84        31.50 o                         
 -10  -3   1        796.44        728.70        46.96 o                         
  -9  -3   1        170.39        171.35        36.83 o                         
  -8  -3   1        524.65        416.72        51.54 o                         
  -7  -3   1        176.95        159.88        14.01 o                         
  -6  -3   1       7906.42       8038.54       327.90 o                         
  -5  -3   1       1368.59       1363.41        26.79 o                         
  -4  -3   1       1850.76       1801.84        42.38 o                         
  -3  -3   1       3614.92       3647.91        54.16 o                         
  -2  -3   1      18562.17      19038.42       241.42 o                         
  -1  -3   1       2867.08       3042.79        52.92 o                         
   0  -3   1       2647.10       2743.53        50.26 o                         
   1  -3   1      10149.86      10292.85       123.48 o                         
   2  -3   1      12779.95      13295.79       178.53 o                         
   3  -3   1       7081.56       7327.53        96.28 o                         
   4  -3   1        832.50        774.62        17.91 o                         
   5  -3   1       8045.37       8432.24       120.80 o                         
   6  -3   1       1398.98       1409.74        51.10 o                         
   7  -3   1        837.81        828.98        41.43 o                         
   8  -3   1        111.69        114.30        17.28 o                         
   9  -3   1       1922.87       2047.50       120.35 o                         
 -11  -2   1        332.88        325.36        44.74 o                         
 -10  -2   1        197.98        262.85        29.18 o                         
  -9  -2   1       1532.67       1531.80       101.76 o                         
  -8  -2   1       1840.22       2017.49        99.98 o                         
  -7  -2   1       1269.05       1365.85        48.64 o                         
  -6  -2   1       2707.58       2749.66        69.68 o                         
  -5  -2   1       4149.97       4433.31        76.35 o                         
  -4  -2   1      12717.53      13333.62       193.84 o                         
  -3  -2   1       4022.08       4157.15        73.76 o                         
  -2  -2   1      21521.33      20611.23       253.12 o                         
  -1  -2   1       1237.93       1321.94        26.79 o                         
   0  -2   1      27094.41      26406.72       264.98 o                         
   1  -2   1       8779.90       9376.03       199.96 o                         
   2  -2   1      14695.14      15210.56       135.22 o                         
   3  -2   1       2460.52       2750.60        65.28 o                         
   4  -2   1      11212.07      12388.48       314.56 o                         
   5  -2   1       1556.65       1680.49        44.33 o                         
   6  -2   1       2234.38       2203.85       110.15 o                         
   7  -2   1       3424.20       3632.43        98.78 o                         
   8  -2   1        482.83        408.90        63.48 o                         
   9  -2   1        392.42        321.73        30.60 o                         
  10  -2   1         52.14         40.02        17.45 o                         
 -11  -1   1        459.83        469.73        55.75 o                         
 -10  -1   1        760.02        716.92        65.08 o                         
  -9  -1   1        549.55        542.42        47.05 o                         
  -8  -1   1        678.79        757.45        64.42 o                         
  -7  -1   1       2176.58       2304.01       109.42 o                         
  -6  -1   1       7000.90       7657.74       153.83 o                         
  -5  -1   1        924.36       1001.02        47.38 o                         
  -4  -1   1       7579.76       8243.45       214.42 o                         
  -3  -1   1       4106.84       4531.57       126.06 o                         
  -2  -1   1      24468.14      25917.83       264.71 o                         
  -1  -1   1        678.66        754.97        16.77 o                         
   0  -1   1       9437.94      10062.40       105.41 o                         
   1  -1   1       5107.91       5572.39       113.12 o                         
   2  -1   1      12600.63      14196.92       272.05 o                         
   3  -1   1       3379.13       3976.87       119.36 o                         
   4  -1   1       7689.13       8386.14       223.55 o                         
   5  -1   1       6066.01       6491.60       149.09 o                         
   6  -1   1        850.73        850.86        53.47 o                         
   7  -1   1        760.23        805.93        83.50 o                         
   8  -1   1        562.25        495.83        48.09 o                         
   9  -1   1       1447.41       1478.36        49.80 o                         
  10  -1   1         29.92         42.61        10.02 o                         
  11  -1   1        109.39         70.31        24.60 o                         
 -11   0   1        163.18        162.32        24.27 o                         
 -10   0   1        417.83        365.96        33.83 o                         
  -9   0   1          0.95         10.28         5.88 o                         
  -7   0   1         11.94         29.40         7.65 o                         
  -6   0   1       1786.02       2046.31       149.59 o                         
  -5   0   1       1707.31       1847.19       129.56 o                         
  -4   0   1      25204.01      27221.95       590.87 o                         
  -3   0   1       7123.58       7984.43       157.05 o                         
  -2   0   1       6830.71       7237.34       165.83 o                         
  -1   0   1      11300.51      11541.20       297.01 o                         
   1   0   1       5391.25       6273.16        82.25 o                         
   2   0   1      11918.06      13060.04       195.50 o                         
   3   0   1      17328.32      18407.60       872.02 o                         
   4   0   1       1141.19       1072.30        39.15 o                         
   5   0   1       5639.66       5946.11       171.81 o                         
   6   0   1        136.64        155.74        19.91 o                         
   7   0   1       5557.43       5985.08       113.94 o                         
   8   0   1         38.22         41.63         9.07 o                         
   9   0   1        376.06        383.14        24.59 o                         
  10   0   1        180.01        208.29        39.64 o                         
 -11   1   1        477.08        498.14        55.90 o                         
 -10   1   1        735.19        685.82        46.12 o                         
  -9   1   1        545.47        505.10        37.06 o                         
  -8   1   1        660.80        730.00        28.56 o                         
  -7   1   1       2223.62       2521.55       168.31 o                         
  -6   1   1       6966.45       7460.09       158.08 o                         
  -5   1   1        933.25       1031.77        31.55 o                         
  -4   1   1       7551.75       8108.22       105.76 o                         
  -3   1   1       4183.87       4465.33       100.59 o                         
  -2   1   1      24895.97      25511.89       458.62 o                         
  -1   1   1        671.24        703.87        50.60 o                         
   0   1   1       8873.06       9235.33       401.96 o                         
   1   1   1       4871.35       5211.16       128.39 o                         
   2   1   1      12164.91      13128.08       403.54 o                         
   3   1   1       3594.16       4022.53        61.69 o                         
   4   1   1       7600.77       8349.76       131.86 o                         
   5   1   1       6128.18       6700.77       157.19 o                         
   6   1   1        858.69        824.32        40.68 o                         
   7   1   1        744.58        797.41        31.74 o                         
   8   1   1        560.97        589.77        33.29 o                         
   9   1   1       1413.35       1514.84        76.62 o                         
  10   1   1         30.71         41.42        14.20 o                         
 -10   2   1        196.48        185.84        24.54 o                         
  -9   2   1       1523.12       1445.27        63.38 o                         
  -8   2   1       1852.20       1702.83       105.59 o                         
  -7   2   1       1281.60       1235.08        37.89 o                         
  -6   2   1       2616.27       2541.60        52.24 o                         
  -5   2   1       4181.41       4052.56        77.50 o                         
  -4   2   1      12948.39      12771.38       200.26 o                         
  -3   2   1       3948.00       3647.96        98.82 o                         
  -2   2   1      21264.18      19808.38       303.14 o                         
  -1   2   1       1425.80       1503.74        39.08 o                         
   0   2   1      27347.51      26147.03       218.93 o                         
   1   2   1       8778.67       9201.21       117.23 o                         
   2   2   1      14521.06      14601.99       233.89 o                         
   3   2   1       2482.47       2619.96        49.75 o                         
   4   2   1      11305.20      11612.96       157.07 o                         
   5   2   1       1559.10       1631.83        61.30 o                         
   6   2   1       2216.95       2132.29        48.08 o                         
   7   2   1       3536.84       3754.78        59.94 o                         
   8   2   1        495.83        446.90        31.24 o                         
   9   2   1        395.74        374.27        24.05 o                         
  10   2   1         50.18         47.88        14.36 o                         
  -9   3   1        184.01        206.46        38.35 o                         
  -8   3   1        520.64        494.64        31.75 o                         
  -7   3   1        149.54        115.16         9.18 o                         
  -6   3   1       7899.62       7573.13       117.50 o                         
  -5   3   1       1322.50       1321.29        54.86 o                         
  -4   3   1       1889.56       1824.74        38.36 o                         
  -3   3   1       3575.51       3369.89        64.34 o                         
  -2   3   1      18594.52      17758.71       194.66 o                         
  -1   3   1       2697.17       2584.03        41.14 o                         
   0   3   1       2310.02       2230.57        35.79 o                         
   1   3   1      10191.33       9633.06       126.65 o                         
   2   3   1      12788.93      12576.73       213.17 o                         
   3   3   1       7191.18       6985.35       135.76 o                         
   4   3   1        883.99        848.88        26.07 o                         
   5   3   1       7915.10       7737.71       160.49 o                         
   6   3   1       1364.32       1394.64        37.26 o                         
   7   3   1        780.16        770.08        41.19 o                         
   8   3   1        121.38        117.36        12.42 o                         
   9   3   1       1915.78       2027.55       122.35 o                         
  -9   4   1        347.85        273.67        43.83 o                         
  -8   4   1       2030.09       1821.24        54.72 o                         
  -7   4   1          0.68         -0.27         4.11 o                         
  -6   4   1        821.57        793.64        40.08 o                         
  -5   4   1       1319.13       1263.14        47.70 o                         
  -4   4   1       7385.40       7176.28       145.43 o                         
  -3   4   1       1234.06       1179.73        31.23 o                         
  -2   4   1       2728.93       2662.92        68.84 o                         
  -1   4   1       5316.05       4956.89        59.09 o                         
   0   4   1       4729.56       4546.06        70.16 o                         
   1   4   1       5078.60       4766.56        53.89 o                         
   2   4   1       4526.27       4144.04       133.19 o                         
   3   4   1       4105.62       3895.07        95.30 o                         
   4   4   1        690.13        610.91        23.73 o                         
   5   4   1       1967.44       1863.28        43.28 o                         
   6   4   1       1140.74       1084.54        35.15 o                         
   7   4   1       1787.05       1722.68        51.79 o                         
   8   4   1         57.96         89.46        13.64 o                         
   9   4   1        189.61        191.14        37.44 o                         
  -8   5   1        265.29        268.58        26.32 o                         
  -7   5   1        902.42        752.63        31.77 o                         
  -6   5   1       2833.88       2756.63       103.86 o                         
  -5   5   1        454.62        432.36        24.67 o                         
  -4   5   1       2604.18       2499.89        77.90 o                         
  -3   5   1        613.27        565.23        25.81 o                         
  -2   5   1       7671.72       7308.72       102.49 o                         
  -1   5   1        268.50        267.13        12.60 o                         
   0   5   1       4070.29       3894.54        55.64 o                         
   1   5   1        659.21        604.45        12.44 o                         
   2   5   1       5414.40       4957.59        98.75 o                         
   3   5   1        430.71        416.51        29.22 o                         
   4   5   1       3689.95       3582.50        80.59 o                         
   5   5   1       1726.33       1750.60        45.16 o                         
   6   5   1        678.61        652.45        26.60 o                         
   7   5   1        117.87        126.14        15.44 o                         
   8   5   1        283.50        232.13        20.47 o                         
  -8   6   1        923.66        892.23        42.79 o                         
  -7   6   1        479.79        461.24        64.96 o                         
  -6   6   1        861.26        760.84        35.42 o                         
  -5   6   1         57.13         31.19         8.71 o                         
  -4   6   1       5366.77       5048.96       254.29 o                         
  -3   6   1       1683.96       1529.31        68.56 o                         
  -2   6   1       1864.94       1686.26        81.05 o                         
  -1   6   1        704.38        644.72        22.86 o                         
   0   6   1       8568.85       8119.21        97.43 o                         
   1   6   1       3569.05       3403.46        83.59 o                         
   2   6   1       1015.73        951.81        19.96 o                         
   3   6   1       3674.16       3546.95        99.86 o                         
   4   6   1       2982.75       2854.33        72.14 o                         
   5   6   1        916.17        855.38        36.58 o                         
   6   6   1        188.10        162.43        14.80 o                         
   7   6   1       1807.05       1818.94        60.91 o                         
  -8   7   1         91.65         61.43        20.24 o                         
  -7   7   1         90.83        100.67        19.59 o                         
  -6   7   1       1114.32       1016.47        45.19 o                         
  -5   7   1        235.78        239.27        21.25 o                         
  -4   7   1         24.93         12.80        11.74 o                         
  -3   7   1        549.04        532.80        19.17 o                         
  -2   7   1       2939.89       2899.54        97.05 o                         
  -1   7   1       1395.63       1340.67        53.52 o                         
   0   7   1         31.52         34.90         6.11 o                         
   1   7   1       1335.59       1309.54        43.70 o                         
   2   7   1       1284.33       1205.16        51.56 o                         
   3   7   1       1139.84       1104.33        30.61 o                         
   4   7   1        248.99        222.39        20.56 o                         
   5   7   1       1590.80       1556.65        65.45 o                         
   6   7   1        389.13        427.73        36.03 o                         
   7   7   1        242.68        219.85        35.56 o                         
  -7   8   1         42.69         64.27        23.13 o                         
  -6   8   1         72.52         78.80        13.74 o                         
  -5   8   1        283.40        285.92        24.55 o                         
  -4   8   1       1169.03       1127.07        47.43 o                         
  -3   8   1         44.82         34.76         9.80 o                         
  -2   8   1        522.37        494.64        26.73 o                         
  -1   8   1        319.91        332.64        22.46 o                         
   0   8   1       1373.46       1284.88        42.19 o                         
   1   8   1        169.31        162.73        22.07 o                         
   2   8   1        929.81        842.61        55.48 o                         
   3   8   1        393.32        345.05        36.56 o                         
   4   8   1        296.46        228.43        22.10 o                         
   5   8   1        101.41        101.81        18.46 o                         
   6   8   1        260.84        254.04        40.73 o                         
   7   8   1        303.73        289.80        42.56 o                         
  -5   9   1        246.71        270.59        29.38 o                         
  -4   9   1        226.62        218.82        21.97 o                         
  -3   9   1         52.90         46.01        16.08 o                         
  -2   9   1       1374.93       1358.49        62.29 o                         
  -1   9   1        313.52        307.62        32.69 o                         
   0   9   1        453.07        426.92        27.13 o                         
   1   9   1        321.51        276.16        32.03 o                         
   2   9   1       1183.34       1182.14        49.61 o                         
   3   9   1        150.66        163.28        18.81 o                         
   4   9   1        138.41        146.43        36.52 o                         
   5   9   1        482.83        476.07        55.95 o                         
  -3  10   1        327.62        329.42        42.46 o                         
  -2  10   1         61.57         75.89        20.24 o                         
  -1 -10   2        430.35        526.14        57.27 o                         
   0 -10   2        299.51        391.41        48.95 o                         
  -4  -9   2         13.84         18.06        16.44 o                         
  -3  -9   2        956.84       1094.26        58.38 o                         
  -2  -9   2        847.23        971.40        54.13 o                         
  -1  -9   2        195.26        228.61        26.44 o                         
   0  -9   2         19.18         16.99        23.59 o                         
   1  -9   2       1670.05       2085.32        79.68 o                         
   2  -9   2        621.08        728.95        75.38 o                         
   3  -9   2         82.10         94.25        24.81 o                         
   4  -9   2        116.31        143.96        30.84 o                         
  -6  -8   2        327.33        374.75        35.18 o                         
  -5  -8   2         82.62        117.49        20.82 o                         
  -4  -8   2        779.78        875.41        40.42 o                         
  -3  -8   2        354.87        393.31        33.68 o                         
  -2  -8   2        732.31        864.11        48.64 o                         
  -1  -8   2       1091.86       1268.64        57.81 o                         
   0  -8   2        693.93        811.53        45.61 o                         
   1  -8   2        543.79        616.70        40.13 o                         
   2  -8   2        485.71        522.52        37.84 o                         
   3  -8   2       1164.21       1213.36        58.79 o                         
   4  -8   2        180.72        164.11        18.69 o                         
   5  -8   2        177.61        194.18        31.40 o                         
   6  -8   2        128.45        129.96        27.39 o                         
  -7  -7   2        235.27        251.81        52.27 o                         
  -6  -7   2        620.38        584.73        41.92 o                         
  -5  -7   2        151.38        176.75        22.95 o                         
  -4  -7   2       1487.56       1600.68        47.98 o                         
  -3  -7   2        408.23        418.93        20.06 o                         
  -2  -7   2        882.63       1093.08        89.99 o                         
  -1  -7   2        138.33        141.39        14.20 o                         
   0  -7   2       2305.94       2582.38        63.57 o                         
   1  -7   2        812.77        996.71        48.41 o                         
   2  -7   2        292.43        311.70        27.93 o                         
   3  -7   2        185.68        203.88        22.62 o                         
   4  -7   2        832.21        886.33        40.07 o                         
   5  -7   2        598.87        577.01        40.05 o                         
   6  -7   2         59.10         46.63        14.52 o                         
   7  -7   2        180.56        274.79        37.13 o                         
  -8  -6   2       1337.08       1363.17       105.64 o                         
  -7  -6   2        124.53        161.39        59.07 o                         
  -6  -6   2        273.83        282.12        18.56 o                         
  -5  -6   2       1795.14       1884.19        53.29 o                         
  -4  -6   2       4439.50       5032.19       104.03 o                         
  -3  -6   2        623.48        675.97        19.50 o                         
  -2  -6   2       1082.41       1193.08        46.22 o                         
  -1  -6   2       6079.84       6304.69       138.16 o                         
   0  -6   2       2802.61       3071.86        72.73 o                         
   1  -6   2        157.66        178.01        15.43 o                         
   2  -6   2        850.30        868.59        23.12 o                         
   3  -6   2       7005.68       7473.09       131.58 o                         
   4  -6   2        800.13        864.13        56.15 o                         
   5  -6   2        104.89        121.70        18.01 o                         
   6  -6   2        447.55        497.72        36.51 o                         
   7  -6   2       1586.98       1595.44        69.86 o                         
   8  -6   2        144.49        137.67        28.05 o                         
  -9  -5   2         34.09         17.70        24.17 o                         
  -8  -5   2        192.94        231.92        37.28 o                         
  -7  -5   2        152.56        169.69        36.42 o                         
  -6  -5   2       4204.74       4099.15        84.63 o                         
  -5  -5   2        365.24        373.22        18.82 o                         
  -4  -5   2       1327.22       1288.06        43.37 o                         
  -3  -5   2       3568.14       3848.60        94.33 o                         
  -2  -5   2       6732.53       7195.49        88.97 o                         
  -1  -5   2       1513.29       1535.91        36.10 o                         
   0  -5   2       1617.20       1702.02        40.57 o                         
   1  -5   2      10369.57      10736.94       120.26 o                         
   2  -5   2       2241.89       2263.73        36.15 o                         
   3  -5   2        479.27        487.26        30.22 o                         
   4  -5   2        545.30        590.85        78.50 o                         
   5  -5   2       5257.31       5212.72       126.43 o                         
   6  -5   2        398.16        297.21        10.88 o                         
   7  -5   2        214.22        228.14        28.91 o                         
   8  -5   2        283.56        278.54        29.96 o                         
   9  -5   2        818.38        841.96        67.11 o                         
  -9  -4   2        320.25        363.99        34.10 o                         
  -8  -4   2       1091.21       1022.90        71.27 o                         
  -7  -4   2          5.42         -0.10        10.72 o                         
  -6  -4   2       1802.32       1744.89        47.12 o                         
  -5  -4   2         84.89         85.19        10.09 o                         
  -4  -4   2       2626.51       2762.15        79.00 o                         
  -3  -4   2        308.48        362.67        13.27 o                         
  -2  -4   2       9485.02       9830.60       140.73 o                         
  -1  -4   2       2269.53       2570.04        37.14 o                         
   0  -4   2       1637.22       1775.54        44.16 o                         
   1  -4   2        318.42        327.57        12.45 o                         
   2  -4   2       6154.42       6426.62       100.53 o                         
   3  -4   2       2813.04       2754.58        61.66 o                         
   4  -4   2         66.03         74.15         5.27 o                         
   5  -4   2       1084.90       1149.32        28.65 o                         
   6  -4   2        432.18        459.94        39.62 o                         
   7  -4   2       1208.96       1156.16        38.84 o                         
   8  -4   2         11.93          0.97        12.28 o                         
   9  -4   2        306.20        252.47        38.20 o                         
 -10  -3   2        789.39        717.68        74.92 o                         
  -9  -3   2         67.77        116.77        29.32 o                         
  -8  -3   2        371.85        374.02        23.00 o                         
  -7  -3   2        887.01        987.72        35.65 o                         
  -6  -3   2       3874.37       3937.15        92.91 o                         
  -5  -3   2        640.14        613.28        16.42 o                         
  -4  -3   2       2289.08       2337.69        37.11 o                         
  -3  -3   2       6246.26       6569.47       175.41 o                         
  -2  -3   2       4715.30       4915.69       123.04 o                         
  -1  -3   2       2252.80       2394.39        33.94 o                         
   0  -3   2       5334.62       5557.16       107.62 o                         
   1  -3   2      12629.37      12659.47       160.62 o                         
   2  -3   2       2089.10       2089.46        67.50 o                         
   3  -3   2         12.88         21.01         2.67 o                         
   4  -3   2        948.09       1033.26        34.35 o                         
   5  -3   2       6378.78       6647.93       101.12 o                         
   6  -3   2        451.94        461.85        19.31 o                         
   7  -3   2        161.88        185.56        28.56 o                         
   8  -3   2        129.49        154.63        19.93 o                         
   9  -3   2       1045.78       1081.80        54.84 o                         
 -11  -2   2        121.61        183.48        34.60 o                         
 -10  -2   2        105.10        142.54        33.18 o                         
  -9  -2   2         25.92         24.75        10.86 o                         
  -8  -2   2       4900.26       5151.41       118.11 o                         
  -7  -2   2        266.41        258.96        19.85 o                         
  -6  -2   2        860.18        825.38        28.20 o                         
  -5  -2   2       3975.23       4260.05        73.34 o                         
  -4  -2   2      18003.84      18058.22       294.52 o                         
  -3  -2   2       1314.98       1397.98        29.54 o                         
  -2  -2   2       1733.96       1730.90        43.03 o                         
  -1  -2   2      32411.04      31162.15       370.85 o                         
   0  -2   2      19758.03      20039.55       240.70 o                         
   1  -2   2        603.80        658.10        16.31 o                         
   2  -2   2        328.57        304.77        10.09 o                         
   3  -2   2      25865.05      26971.60       284.56 o                         
   4  -2   2        366.36        399.37        21.24 o                         
   5  -2   2        166.44        153.12        14.63 o                         
   6  -2   2        625.90        682.02        35.78 o                         
   7  -2   2       5933.54       5954.76       141.76 o                         
   8  -2   2         70.86         87.67        15.57 o                         
   9  -2   2         31.88         17.99         7.84 o                         
  10  -2   2        266.86        284.88        38.96 o                         
 -11  -1   2        119.04        130.93        22.65 o                         
 -10  -1   2       1113.22       1198.52        71.68 o                         
  -9  -1   2         94.57         91.89        29.88 o                         
  -8  -1   2        476.91        541.44        33.40 o                         
  -7  -1   2        266.08        258.89        26.30 o                         
  -6  -1   2       9265.00       9963.12       148.23 o                         
  -5  -1   2        178.70        170.06         9.18 o                         
  -4  -1   2       6598.14       6877.73        84.76 o                         
  -3  -1   2       5971.61       6213.86        74.88 o                         
  -2  -1   2      16187.87      16618.08       272.79 o                         
  -1  -1   2        951.02       1003.68        24.30 o                         
   0  -1   2       9250.34       9506.92       130.96 o                         
   1  -1   2      26482.09      26708.13       275.95 o                         
   2  -1   2       2045.46       2143.57        36.72 o                         
   3  -1   2        896.84       1015.21        29.90 o                         
   4  -1   2       1534.59       1648.82        67.06 o                         
   5  -1   2      11140.40      11622.70       170.45 o                         
   6  -1   2        106.82        118.00        15.76 o                         
   7  -1   2        515.93        566.63        29.93 o                         
   8  -1   2        142.95        125.89        15.62 o                         
   9  -1   2       1285.45       1329.72        42.79 o                         
  10  -1   2         27.83         30.21        15.65 o                         
 -11   0   2          8.63         13.98         9.97 o                         
 -10   0   2         52.68         31.37        10.48 o                         
  -9   0   2        346.30        378.92        42.97 o                         
  -8   0   2       1329.30       1388.34        54.28 o                         
  -7   0   2        162.42        156.40        32.01 o                         
  -6   0   2       2847.21       3155.43        80.89 o                         
  -5   0   2          4.40         16.26         3.47 o                         
  -4   0   2       3535.62       3796.50        59.76 o                         
  -3   0   2        942.77        908.00        26.27 o                         
  -2   0   2      12557.77      12738.89       166.01 o                         
  -1   0   2       2175.32       2317.91        42.48 o                         
   0   0   2         13.08         30.93         2.27 o                         
   1   0   2         87.63        151.56        10.89 o                         
   2   0   2      12055.40      13081.60       201.93 o                         
   3   0   2      17195.88      17779.41       227.53 o                         
   4   0   2         42.38         67.81         6.74 o                         
   5   0   2        913.22        955.19        33.63 o                         
   6   0   2        464.03        484.91        25.70 o                         
   7   0   2       1842.69       2097.80        64.17 o                         
   8   0   2         71.44         56.26         9.93 o                         
   9   0   2        346.11        338.59        24.29 o                         
  10   0   2         62.96         87.76        24.86 o                         
 -11   1   2        127.86        151.35        21.81 o                         
 -10   1   2       1104.25       1064.32        56.94 o                         
  -9   1   2        107.41        115.04        12.10 o                         
  -8   1   2        513.81        592.88        34.87 o                         
  -7   1   2        273.55        278.58        11.95 o                         
  -6   1   2       9097.51      10098.97       171.23 o                         
  -5   1   2        167.90        172.32        11.77 o                         
  -4   1   2       6649.88       6913.11       241.94 o                         
  -3   1   2       6151.95       6137.18       116.16 o                         
  -2   1   2      15867.16      16329.04       268.18 o                         
  -1   1   2        984.86       1085.00        17.79 o                         
   0   1   2       9067.61       9826.85       148.17 o                         
   1   1   2      26818.54      26263.74       320.15 o                         
   2   1   2       1986.71       2191.61        44.59 o                         
   3   1   2        855.85       1080.47        30.32 o                         
   4   1   2       1543.37       1717.76        26.87 o                         
   5   1   2      11084.48      11685.88       149.86 o                         
   6   1   2        101.90         99.78        11.49 o                         
   7   1   2        502.83        543.07        27.32 o                         
   8   1   2        146.69        131.48        14.37 o                         
   9   1   2       1280.55       1257.86        58.60 o                         
  10   1   2         28.47         40.45        14.55 o                         
 -11   2   2        118.95        135.09        31.60 o                         
 -10   2   2         99.46        123.18        20.00 o                         
  -9   2   2         23.85         38.11        11.49 o                         
  -8   2   2       4910.93       4794.79        94.76 o                         
  -7   2   2        267.37        241.81        26.83 o                         
  -6   2   2        842.40        835.13        34.69 o                         
  -5   2   2       4164.15       3983.53        82.15 o                         
  -4   2   2      17805.37      16807.75       369.54 o                         
  -3   2   2       1325.91       1353.93        53.67 o                         
  -2   2   2       1603.39       1507.60        25.67 o                         
  -1   2   2      32839.26      30829.24       515.41 o                         
   0   2   2      20025.42      19533.29       156.15 o                         
   1   2   2        634.80        658.08        21.23 o                         
   2   2   2        348.38        335.97        12.76 o                         
   3   2   2      25979.66      27029.32       404.79 o                         
   4   2   2        407.57        424.61        18.32 o                         
   5   2   2        146.11        143.61         8.82 o                         
   6   2   2        657.31        652.70        21.11 o                         
   7   2   2       6015.88       6060.78       100.36 o                         
   8   2   2         77.63         66.57        11.19 o                         
   9   2   2         30.05         25.44         8.74 o                         
 -10   3   2        785.24        791.08        77.61 o                         
  -8   3   2        370.33        328.47        25.46 o                         
  -7   3   2        968.66        950.65        28.31 o                         
  -6   3   2       3864.51       3706.75       104.09 o                         
  -5   3   2        623.52        566.13        79.97 o                         
  -4   3   2       2337.58       2374.80        67.80 o                         
  -3   3   2       6269.83       6122.39       158.66 o                         
  -2   3   2       4660.97       4655.30        94.68 o                         
  -1   3   2       2196.32       2138.37        31.42 o                         
   0   3   2       5324.71       5269.82        53.94 o                         
   1   3   2      12384.97      11970.94       192.22 o                         
   2   3   2       2097.06       1942.85        45.90 o                         
   3   3   2         19.19         27.51         6.01 o                         
   4   3   2        927.42        975.19        34.70 o                         
   5   3   2       6487.02       6471.13       186.49 o                         
   6   3   2        494.38        433.48        17.34 o                         
   7   3   2        171.96        176.39        13.93 o                         
   8   3   2        129.20        175.82        36.27 o                         
   9   3   2       1059.84       1126.84        90.90 o                         
  -9   4   2        330.63        322.62        48.09 o                         
  -8   4   2       1067.56        984.97        47.61 o                         
  -7   4   2          4.05         12.97         7.76 o                         
  -6   4   2       1918.35       1827.06        62.89 o                         
  -5   4   2         94.60        110.77        11.98 o                         
  -4   4   2       2480.80       2548.88        50.39 o                         
  -3   4   2        300.14        322.76        10.23 o                         
  -2   4   2       9557.83       8918.48       154.00 o                         
  -1   4   2       2136.15       2133.28        53.23 o                         
   0   4   2       1581.00       1532.94        26.60 o                         
   1   4   2        323.89        309.03        15.02 o                         
   2   4   2       6232.41       6013.56       123.46 o                         
   3   4   2       2825.40       2713.78        53.81 o                         
   4   4   2         66.44         76.71        12.20 o                         
   5   4   2       1160.19       1195.44        41.10 o                         
   6   4   2        479.11        504.13        22.38 o                         
   7   4   2       1199.66       1176.54        48.16 o                         
   8   4   2         12.90          4.26        14.81 o                         
   9   4   2        314.90        307.71        44.99 o                         
  -9   5   2         33.32         48.04        24.15 o                         
  -8   5   2        202.67        207.52        36.29 o                         
  -7   5   2        172.15        180.64        16.93 o                         
  -6   5   2       4236.75       3981.40       103.60 o                         
  -5   5   2        359.15        349.42        28.90 o                         
  -4   5   2       1308.69       1188.20        40.99 o                         
  -3   5   2       3693.03       3533.73        68.47 o                         
  -2   5   2       6644.66       6332.20        71.41 o                         
  -1   5   2       1492.46       1359.16        28.42 o                         
   0   5   2       1549.71       1464.88        31.32 o                         
   1   5   2      10451.01       9575.50       130.08 o                         
   2   5   2       2277.56       2037.33        58.18 o                         
   3   5   2        467.08        453.62        31.30 o                         
   4   5   2        559.14        611.42        30.39 o                         
   5   5   2       5323.64       5147.98       104.15 o                         
   6   5   2        385.21        355.55        25.61 o                         
   7   5   2        207.71        187.72        18.20 o                         
   8   5   2        291.60        294.86        32.40 o                         
  -8   6   2       1346.17       1363.79        63.85 o                         
  -7   6   2        120.22        114.30        16.11 o                         
  -6   6   2        272.64        238.07        20.63 o                         
  -5   6   2       1892.10       1952.92        75.61 o                         
  -4   6   2       4399.53       4477.66       113.61 o                         
  -3   6   2        617.66        589.66        27.02 o                         
  -2   6   2       1060.97        995.26        23.61 o                         
  -1   6   2       6267.73       5905.50        78.16 o                         
   0   6   2       2868.54       2797.69        45.15 o                         
   1   6   2        156.72        144.31        11.16 o                         
   2   6   2        842.70        757.15        19.76 o                         
   3   6   2       7045.90       7144.57       159.91 o                         
   4   6   2        786.03        874.52       107.29 o                         
   5   6   2        115.61        130.36        14.51 o                         
   6   6   2        472.84        495.94        25.31 o                         
   7   6   2       1609.74       1625.82        57.21 o                         
  -8   7   2        362.04        332.36        44.44 o                         
  -7   7   2        245.10        229.11        23.47 o                         
  -6   7   2        596.25        526.04        31.94 o                         
  -5   7   2        158.37        133.81        22.85 o                         
  -4   7   2       1507.98       1437.40        60.83 o                         
  -3   7   2        421.85        361.71        14.64 o                         
  -2   7   2        844.67        808.77        33.27 o                         
  -1   7   2        141.15        145.00        11.37 o                         
   0   7   2       2234.71       2122.27        44.03 o                         
   1   7   2        780.02        725.94        31.66 o                         
   2   7   2        296.24        255.37         9.86 o                         
   3   7   2        196.40        185.83        14.20 o                         
   4   7   2        844.06        792.33        40.80 o                         
   5   7   2        588.29        559.32        32.73 o                         
   6   7   2         59.48         55.64        15.55 o                         
   7   7   2        175.78        148.58        30.08 o                         
  -8   8   2        297.82        271.59        42.46 o                         
  -7   8   2         64.07         33.12        20.14 o                         
  -6   8   2        334.10        296.16        25.31 o                         
  -5   8   2         87.74         88.23        14.47 o                         
  -4   8   2        784.65        792.59        46.73 o                         
  -3   8   2        356.88        357.10        24.58 o                         
  -2   8   2        733.54        700.46        32.38 o                         
  -1   8   2       1097.25        996.95        37.16 o                         
   0   8   2        707.07        619.49        29.15 o                         
   1   8   2        549.77        480.36        29.27 o                         
   2   8   2        490.03        530.96        38.70 o                         
   3   8   2       1157.57       1065.89        55.75 o                         
   4   8   2        182.98        154.29        18.34 o                         
   5   8   2        193.75        179.20        20.13 o                         
   6   8   2        135.35        155.68        32.52 o                         
   7   8   2        514.89        475.66        54.58 o                         
  -5   9   2         94.35        113.61        16.24 o                         
  -4   9   2         13.42         10.84         7.95 o                         
  -3   9   2        970.88        920.08        45.17 o                         
  -2   9   2        856.74        851.21        48.73 o                         
  -1   9   2        196.11        175.39        21.56 o                         
   0   9   2         24.65         25.34         9.90 o                         
   1   9   2       1655.14       1540.88        67.11 o                         
   2   9   2        618.46        538.78        34.06 o                         
   3   9   2         81.08         69.79        13.46 o                         
   4   9   2        123.36        139.05        25.90 o                         
  -3  10   2         89.12         84.92        22.98 o                         
  -2 -10   3        131.56        158.47        33.38 o                         
  -1 -10   3        502.91        615.47        60.42 o                         
   0 -10   3        123.61        150.71        31.50 o                         
   1 -10   3        155.70        154.82        30.94 o                         
  -3  -9   3        417.39        481.34        38.50 o                         
  -2  -9   3         72.81         93.34        36.85 o                         
  -1  -9   3        120.46        160.44        22.22 o                         
   0  -9   3          3.45         13.90        10.89 o                         
   1  -9   3        427.33        471.14        37.48 o                         
   2  -9   3        191.84        220.94        26.54 o                         
   3  -9   3          8.83         34.04        16.64 o                         
   4  -9   3         51.93         73.45        24.04 o                         
  -6  -8   3        726.74        776.45        50.57 o                         
  -5  -8   3        346.25        382.85        60.64 o                         
  -4  -8   3        784.75        769.16        37.97 o                         
  -3  -8   3       1316.26       1514.52        65.20 o                         
  -2  -8   3        591.51        714.13        45.94 o                         
  -1  -8   3       1523.04       1658.79        66.33 o                         
   0  -8   3       1296.02       1579.57        64.68 o                         
   1  -8   3        971.53       1092.40        53.46 o                         
   2  -8   3         16.54         44.17        13.79 o                         
   3  -8   3       1490.48       1577.94       145.59 o                         
   4  -8   3        673.09        715.85        35.74 o                         
   5  -8   3        259.40        334.80        39.97 o                         
  -7  -7   3        493.62        473.41        39.40 o                         
  -6  -7   3       1321.71       1327.99        63.34 o                         
  -5  -7   3        609.36        599.84       113.48 o                         
  -4  -7   3       1248.08       1143.85       134.38 o                         
  -3  -7   3       2975.41       3391.69        75.47 o                         
  -2  -7   3       1329.21       1489.39        45.69 o                         
  -1  -7   3       1828.18       1975.22        54.09 o                         
   0  -7   3        581.48        645.67        59.38 o                         
   1  -7   3       4739.12       5098.90       125.13 o                         
   2  -7   3        642.56        729.69        48.72 o                         
   3  -7   3       1085.54       1154.01        52.38 o                         
   4  -7   3         24.61         13.57         9.58 o                         
   5  -7   3       1626.28       1774.47        88.87 o                         
   6  -7   3        129.15        171.20        28.56 o                         
  -8  -6   3        323.78        285.17        30.69 o                         
  -7  -6   3        190.86        192.44        24.33 o                         
  -6  -6   3        217.10        212.84        17.24 o                         
  -5  -6   3       1676.44       1664.74        50.60 o                         
  -4  -6   3        372.60        355.06        61.20 o                         
  -3  -6   3         84.47         77.71         8.31 o                         
  -2  -6   3         75.31         79.23        11.90 o                         
  -1  -6   3       4358.08       4823.98        90.67 o                         
   0  -6   3        400.07        381.56        21.75 o                         
   1  -6   3        121.42        146.53        17.00 o                         
   2  -6   3          2.86          6.14         4.72 o                         
   3  -6   3       2774.65       2946.64        61.93 o                         
   4  -6   3        175.92        163.54        24.55 o                         
   5  -6   3        208.60        202.04        28.20 o                         
   6  -6   3        347.89        399.63        40.78 o                         
   7  -6   3        371.73        380.86        42.31 o                         
   8  -6   3         41.72         78.83        22.32 o                         
  -9  -5   3        349.85        380.60        35.47 o                         
  -8  -5   3       1014.90        961.51        53.12 o                         
  -7  -5   3        221.27        239.89        25.67 o                         
  -6  -5   3        550.29        540.57        21.58 o                         
  -5  -5   3       1679.72       1553.45        44.98 o                         
  -4  -5   3       2707.46       2846.53       111.75 o                         
  -3  -5   3       1852.82       1845.07        50.14 o                         
  -2  -5   3       1975.85       2013.42        35.40 o                         
  -1  -5   3       2039.77       2172.77        53.28 o                         
   0  -5   3       1146.42       1201.70        34.40 o                         
   1  -5   3       3531.62       3494.41        54.40 o                         
   2  -5   3       2171.40       2243.97        60.57 o                         
   3  -5   3       1010.90       1076.95        41.77 o                         
   4  -5   3         32.48         38.35        12.63 o                         
   5  -5   3       1620.77       1583.13        77.05 o                         
   6  -5   3        711.11        772.57        54.33 o                         
   7  -5   3        300.22        316.33        37.59 o                         
   8  -5   3        212.69        235.32        33.83 o                         
 -10  -4   3        653.17        717.17        75.13 o                         
  -9  -4   3        191.52        183.09        24.53 o                         
  -8  -4   3       1818.94       1831.74       121.79 o                         
  -7  -4   3        826.06        781.29        43.97 o                         
  -6  -4   3       3972.70       3915.94        76.53 o                         
  -5  -4   3       5052.67       4949.41       140.02 o                         
  -4  -4   3       5531.10       5337.22       192.18 o                         
  -3  -4   3       3451.17       3292.42        82.02 o                         
  -2  -4   3       4069.12       4112.70        68.27 o                         
  -1  -4   3      17097.53      17450.56       234.44 o                         
   0  -4   3       5940.19       6201.72       122.05 o                         
   1  -4   3       5350.65       5496.73        68.29 o                         
   2  -4   3        564.89        604.76        37.25 o                         
   3  -4   3      11655.84      11647.75       148.85 o                         
   4  -4   3       1482.59       1525.35        44.87 o                         
   5  -4   3       2132.31       2154.88        69.72 o                         
   6  -4   3        728.63        761.93        30.89 o                         
   7  -4   3       2702.30       2973.27        76.80 o                         
   8  -4   3        168.88        175.67        31.30 o                         
   9  -4   3        187.92        250.59        37.18 o                         
 -10  -3   3       1029.90        885.44        81.42 o                         
  -9  -3   3         53.33         65.74        25.82 o                         
  -8  -3   3        849.88        863.42        35.80 o                         
  -7  -3   3       1953.40       1994.59        55.25 o                         
  -6  -3   3       2608.54       2563.30        47.31 o                         
  -5  -3   3        470.52        485.73        18.63 o                         
  -4  -3   3       1614.79       1499.78        35.16 o                         
  -3  -3   3      17221.74      17520.00       282.06 o                         
  -2  -3   3       3568.11       3698.44        64.49 o                         
  -1  -3   3       1641.86       1729.07        28.35 o                         
   0  -3   3        147.17        145.04         6.91 o                         
   1  -3   3      20873.85      20535.73       181.84 o                         
   2  -3   3       1439.33       1523.65        36.87 o                         
   3  -3   3       2671.80       2902.22        42.04 o                         
   4  -3   3        664.07        687.28        17.37 o                         
   5  -3   3       6630.13       6990.39       121.70 o                         
   6  -3   3         48.61         61.93         8.30 o                         
   7  -3   3        592.59        614.15        43.12 o                         
   8  -3   3        811.04        868.04        56.31 o                         
 -10  -2   3        416.24        396.68        53.77 o                         
  -9  -2   3         39.81         32.00        10.04 o                         
  -8  -2   3        610.11        631.72        46.14 o                         
  -7  -2   3        249.58        290.93        21.01 o                         
  -6  -2   3       3210.64       3279.06        64.33 o                         
  -5  -2   3       1790.00       1928.14        35.85 o                         
  -4  -2   3         66.29         86.84         5.35 o                         
  -3  -2   3         43.33         59.10         5.02 o                         
  -2  -2   3       7351.02       7776.26       191.39 o                         
  -1  -2   3       8422.02       8740.23        96.71 o                         
   0  -2   3       1738.18       1881.25        31.23 o                         
   1  -2   3       1039.06       1060.23        16.64 o                         
   2  -2   3       1510.98       1512.35        21.81 o                         
   3  -2   3       3811.47       3981.71       103.68 o                         
   4  -2   3       1059.58       1203.10        35.46 o                         
   5  -2   3       1111.53       1117.31        55.75 o                         
   6  -2   3        266.50        285.19        30.13 o                         
   7  -2   3        421.26        450.84        31.80 o                         
   8  -2   3        200.76        205.71        26.56 o                         
   9  -2   3        235.27        230.50        26.51 o                         
  10  -2   3        207.02        252.42        37.69 o                         
 -10  -1   3        795.61        750.76        55.90 o                         
  -9  -1   3        175.83        137.72        17.98 o                         
  -8  -1   3       2536.69       2592.29        77.47 o                         
  -7  -1   3       1652.62       1776.50       108.61 o                         
  -6  -1   3       2710.71       2954.59        55.43 o                         
  -5  -1   3        568.09        597.06        19.48 o                         
  -4  -1   3       5936.77       6164.71        78.19 o                         
  -3  -1   3       9402.48       9276.94       124.69 o                         
  -2  -1   3       8420.12       8457.44       110.17 o                         
  -1  -1   3       3017.53       3121.91        48.75 o                         
   0  -1   3       6260.20       6547.12        59.40 o                         
   1  -1   3      22771.16      22851.92       170.81 o                         
   2  -1   3       2650.18       2714.26        34.21 o                         
   3  -1   3       2988.74       3056.02        48.52 o                         
   4  -1   3        441.77        417.37        15.90 o                         
   5  -1   3       5647.15       5895.20       103.62 o                         
   6  -1   3        466.35        493.56        31.84 o                         
   7  -1   3        918.34        910.50        47.11 o                         
   8  -1   3        649.29        704.94        43.55 o                         
   9  -1   3        511.90        536.28        30.88 o                         
  10  -1   3         53.99         70.68        15.50 o                         
 -11   0   3         33.75         34.34        12.42 o                         
 -10   0   3        856.10        915.06        66.20 o                         
  -9   0   3        507.11        519.08       129.20 o                         
  -8   0   3       2752.71       2891.45        65.77 o                         
  -7   0   3         72.14         71.72         5.09 o                         
  -6   0   3       3035.19       3210.56        66.77 o                         
  -5   0   3      12807.86      13081.52       208.75 o                         
  -4   0   3      14575.37      15096.85       170.92 o                         
  -3   0   3       2806.91       2765.41        64.09 o                         
  -2   0   3       1197.98       1243.58        16.34 o                         
  -1   0   3      54203.91      50048.15       503.70 o                         
   0   0   3       7450.12       7614.78        78.03 o                         
   1   0   3       6135.30       6361.68        65.14 o                         
   2   0   3        889.22        834.64        16.29 o                         
   3   0   3      29679.10      30541.40       397.95 o                         
   4   0   3       1530.64       1614.41        32.58 o                         
   5   0   3       1224.19       1239.84        39.32 o                         
   6   0   3       2775.07       2812.20        66.32 o                         
   7   0   3       4940.48       5160.18       102.37 o                         
   8   0   3         79.62         53.50        12.85 o                         
   9   0   3        294.95        275.59        29.48 o                         
  10   0   3        776.79        913.74        89.53 o                         
 -11   1   3         18.15         17.97        10.28 o                         
 -10   1   3        800.97        774.78        55.93 o                         
  -9   1   3        182.96        200.27        21.86 o                         
  -8   1   3       2596.80       2657.91        97.12 o                         
  -7   1   3       1629.92       1671.55        53.26 o                         
  -6   1   3       2742.45       3087.48       106.32 o                         
  -5   1   3        535.34        500.93        38.20 o                         
  -4   1   3       6093.60       6102.71        90.04 o                         
  -3   1   3       9340.91       9673.84       111.30 o                         
  -2   1   3       8481.20       8749.84       116.29 o                         
  -1   1   3       2999.92       2947.80        30.55 o                         
   0   1   3       6326.17       6552.43        96.71 o                         
   1   1   3      22518.58      22584.03       211.85 o                         
   2   1   3       2674.76       2803.04        55.37 o                         
   3   1   3       3253.50       3467.12        42.34 o                         
   4   1   3        440.89        398.81        12.45 o                         
   5   1   3       5559.22       5743.02       104.18 o                         
   6   1   3        459.62        493.64        25.62 o                         
   7   1   3        949.07        994.65        39.29 o                         
   8   1   3        627.25        626.08        32.24 o                         
   9   1   3        514.18        534.20        36.04 o                         
 -11   2   3         62.98         69.19        23.79 o                         
 -10   2   3        401.29        376.62        27.09 o                         
  -9   2   3         45.78         23.32         9.19 o                         
  -8   2   3        612.76        598.12        44.64 o                         
  -7   2   3        240.24        270.32        27.24 o                         
  -6   2   3       3280.92       3218.55        92.55 o                         
  -5   2   3       1755.80       1721.78        42.63 o                         
  -4   2   3         62.72         76.37         7.48 o                         
  -3   2   3         72.21         91.18         6.18 o                         
  -2   2   3       7415.59       7324.24        78.79 o                         
  -1   2   3       8397.65       8385.51        88.22 o                         
   0   2   3       1816.58       1952.47        34.92 o                         
   1   2   3       1078.81       1079.75        19.17 o                         
   2   2   3       1453.49       1419.17        27.00 o                         
   3   2   3       3731.48       3846.62        81.15 o                         
   4   2   3       1090.78       1095.87        31.57 o                         
   5   2   3       1091.51       1033.99        25.63 o                         
   6   2   3        233.10        265.17        21.44 o                         
   7   2   3        402.17        373.64        31.91 o                         
   8   2   3        210.60        228.52        23.93 o                         
   9   2   3        219.33        182.32        22.11 o                         
 -10   3   3       1041.06        955.48        58.24 o                         
  -9   3   3         58.37         61.67         9.88 o                         
  -8   3   3        844.16        850.79        50.78 o                         
  -7   3   3       1962.22       1879.43        48.94 o                         
  -6   3   3       2595.11       2401.81        80.91 o                         
  -5   3   3        512.50        524.18        59.05 o                         
  -4   3   3       1613.53       1481.14        49.48 o                         
  -3   3   3      17378.84      16820.42       188.11 o                         
  -2   3   3       3604.90       3634.06        50.56 o                         
  -1   3   3       1577.20       1545.16        26.38 o                         
   0   3   3        154.50        158.69         7.25 o                         
   1   3   3      21315.01      19934.77       197.27 o                         
   2   3   3       1465.20       1474.00        34.05 o                         
   3   3   3       2694.03       2677.29        44.97 o                         
   4   3   3        683.24        671.28        20.96 o                         
   5   3   3       6652.94       6618.68       109.72 o                         
   6   3   3         47.81         65.60        11.43 o                         
   7   3   3        575.03        515.92        21.64 o                         
   8   3   3        804.49        891.83        39.33 o                         
   9   3   3        573.66        558.04        59.15 o                         
  -9   4   3        182.15        161.62        19.69 o                         
  -8   4   3       1821.96       1799.33        75.44 o                         
  -7   4   3        812.85        702.86        30.10 o                         
  -6   4   3       3943.28       3789.33        93.90 o                         
  -5   4   3       5027.40       4758.30       110.67 o                         
  -4   4   3       5685.92       5564.10       116.90 o                         
  -3   4   3       3518.17       3352.04        60.79 o                         
  -2   4   3       4276.03       3935.71        51.91 o                         
  -1   4   3      17515.91      15986.72       280.30 o                         
   0   4   3       5904.59       5679.23        60.46 o                         
   1   4   3       5457.90       5123.13        71.01 o                         
   2   4   3        532.58        497.89        17.08 o                         
   3   4   3      11691.34      11362.44       148.41 o                         
   4   4   3       1554.04       1570.77        47.09 o                         
   5   4   3       2136.06       2261.29        59.59 o                         
   6   4   3        738.71        737.06        32.82 o                         
   7   4   3       2726.38       2705.07        78.61 o                         
   8   4   3        182.01        186.93        25.50 o                         
  -9   5   3        353.43        394.02        37.85 o                         
  -8   5   3       1021.48        989.06        56.86 o                         
  -7   5   3        214.56        219.99        26.84 o                         
  -6   5   3        557.08        588.10        29.67 o                         
  -5   5   3       1701.79       1640.28        65.22 o                         
  -4   5   3       2718.68       2656.67        67.98 o                         
  -3   5   3       1846.82       1804.51        33.31 o                         
  -2   5   3       1991.75       1783.47        26.91 o                         
  -1   5   3       2009.57       1869.42        39.11 o                         
   0   5   3       1212.05       1147.07        24.54 o                         
   1   5   3       3524.44       3175.99        47.25 o                         
   2   5   3       2253.60       2017.67        38.23 o                         
   3   5   3       1032.33        926.52        46.31 o                         
   4   5   3         38.05         39.07         8.89 o                         
   5   5   3       1574.95       1484.61        58.63 o                         
   6   5   3        739.74        732.56        28.65 o                         
   7   5   3        295.59        313.33        23.45 o                         
   8   5   3        210.94        165.98        34.09 o                         
  -8   6   3        323.96        311.73        34.19 o                         
  -7   6   3        192.00        187.72        19.05 o                         
  -6   6   3        221.17        205.30        30.58 o                         
  -5   6   3       1670.67       1744.06        68.12 o                         
  -4   6   3        378.16        376.41        62.34 o                         
  -3   6   3        110.70         98.54        13.05 o                         
  -2   6   3         77.41         61.29         5.80 o                         
  -1   6   3       4395.34       4173.15        80.47 o                         
   0   6   3        409.83        334.43        13.03 o                         
   1   6   3        134.09        144.41        13.05 o                         
   2   6   3          2.51          0.75         2.92 o                         
   3   6   3       2762.88       2629.62        85.35 o                         
   4   6   3        184.23        170.43        21.53 o                         
   5   6   3        214.52        175.61        27.70 o                         
   6   6   3        334.81        366.61        26.70 o                         
   7   6   3        360.41        340.51        30.50 o                         
  -8   7   3        607.48        637.48        62.44 o                         
  -7   7   3        500.81        469.55        75.35 o                         
  -6   7   3       1322.34       1304.27       122.45 o                         
  -5   7   3        620.59        622.55        33.36 o                         
  -4   7   3       1255.57       1191.63        39.34 o                         
  -3   7   3       2991.84       2738.11        52.78 o                         
  -2   7   3       1348.17       1302.06        42.09 o                         
  -1   7   3       1878.18       1771.49        41.23 o                         
   0   7   3        602.40        572.16        20.20 o                         
   1   7   3       4830.19       4472.96        98.84 o                         
   2   7   3        649.28        575.20        27.59 o                         
   3   7   3       1134.09       1066.11        58.57 o                         
   4   7   3         20.12         34.26        16.94 o                         
   5   7   3       1638.89       1554.30        57.23 o                         
   6   7   3        135.41        144.59        22.76 o                         
   7   7   3        352.91        373.75        44.84 o                         
  -7   8   3        628.00        643.47        67.31 o                         
  -6   8   3        726.88        716.35        38.68 o                         
  -5   8   3        348.01        353.28        26.48 o                         
  -4   8   3        803.52        750.52        36.51 o                         
  -3   8   3       1333.59       1311.60        46.63 o                         
  -2   8   3        592.88        601.06        48.65 o                         
  -1   8   3       1544.73       1385.62        58.06 o                         
   0   8   3       1313.50       1291.13        43.42 o                         
   1   8   3        996.78        938.52        91.64 o                         
   2   8   3         15.66         24.66        10.47 o                         
   3   8   3       1512.28       1324.93        64.03 o                         
   4   8   3        690.29        659.97        36.87 o                         
   5   8   3        249.85        246.75        23.59 o                         
   6   8   3         86.90         39.47        19.28 o                         
  -6   9   3          6.50         13.09        13.54 o                         
  -5   9   3        222.23        212.76        27.13 o                         
  -4   9   3         65.03         54.52        15.79 o                         
  -3   9   3        427.32        348.44        44.11 o                         
  -2   9   3         68.59         72.76        15.74 o                         
  -1   9   3        122.58        143.71        45.83 o                         
   0   9   3          2.97         15.78        19.12 o                         
   1   9   3        430.90        425.09        46.92 o                         
   2   9   3        188.57        178.33        26.28 o                         
   3   9   3          7.74         19.22        16.56 o                         
   4   9   3         55.20         71.08        20.72 o                         
  -3  10   3         65.67         93.84        23.49 o                         
  -2 -10   4         50.05         20.29        18.87 o                         
  -1 -10   4        310.07        332.72        43.98 o                         
   0 -10   4        190.94        184.04        32.67 o                         
  -3  -9   4        191.39        231.92        37.13 o                         
  -2  -9   4        440.17        555.97        40.47 o                         
  -1  -9   4        865.11        977.32       119.89 o                         
   0  -9   4         50.03         60.90        15.32 o                         
   1  -9   4        299.61        413.98        34.14 o                         
   2  -9   4        219.21        226.49        34.70 o                         
   3  -9   4        599.41        546.48        54.48 o                         
  -6  -8   4        466.21        509.74        42.48 o                         
  -5  -8   4        981.42       1066.19        55.45 o                         
  -4  -8   4        289.71        345.70        32.00 o                         
  -3  -8   4        795.28        897.81        67.80 o                         
  -2  -8   4        424.77        467.03        35.27 o                         
  -1  -8   4       1409.94       1422.61        60.67 o                         
   0  -8   4        239.66        232.88        25.05 o                         
   1  -8   4       1128.54       1321.28        58.34 o                         
   2  -8   4        272.79        271.23        57.60 o                         
   3  -8   4        740.89        806.77        39.96 o                         
   4  -8   4         48.74         40.88        15.55 o                         
  -7  -7   4       1094.69       1112.54        89.58 o                         
  -6  -7   4         36.08         29.37        13.46 o                         
  -5  -7   4         67.17         53.36        14.58 o                         
  -4  -7   4         46.99         61.25        12.43 o                         
  -3  -7   4       3059.82       3348.39        65.78 o                         
  -2  -7   4         47.36         76.70        11.26 o                         
  -1  -7   4         39.47         61.16        12.93 o                         
   0  -7   4        736.47        727.45        40.31 o                         
   1  -7   4       2213.49       2338.71       113.63 o                         
   2  -7   4        180.47        198.97        22.17 o                         
   3  -7   4         71.19         81.55        17.56 o                         
   4  -7   4       1392.16       1428.55       118.32 o                         
   5  -7   4        470.47        530.78        43.88 o                         
  -8  -6   4         40.71         34.38        14.44 o                         
  -7  -6   4        811.96        756.79        66.76 o                         
  -6  -6   4       1046.65       1103.26        40.07 o                         
  -5  -6   4       1062.02       1202.23        46.97 o                         
  -4  -6   4        613.64        693.83        25.50 o                         
  -3  -6   4       3098.70       3354.29        52.13 o                         
  -2  -6   4        959.30       1050.39        32.04 o                         
  -1  -6   4       2456.87       2853.36        75.39 o                         
   0  -6   4       1567.26       1762.09        58.28 o                         
   1  -6   4       2679.73       2836.18       107.13 o                         
   2  -6   4       1036.18       1129.29        31.92 o                         
   3  -6   4        980.96       1046.79        34.03 o                         
   4  -6   4        867.08        963.73        45.74 o                         
   5  -6   4        949.09        941.74        47.37 o                         
   6  -6   4        716.26        746.74        44.95 o                         
  -9  -5   4        508.79        552.82        44.39 o                         
  -8  -5   4       2522.92       2419.34        87.41 o                         
  -7  -5   4        583.84        646.50        41.29 o                         
  -6  -5   4        721.22        779.51        56.61 o                         
  -5  -5   4       3368.56       3360.34       131.54 o                         
  -4  -5   4       3560.57       3994.10       100.92 o                         
  -3  -5   4       3836.27       3845.81       112.03 o                         
  -2  -5   4       1555.69       1638.53        35.87 o                         
  -1  -5   4      10955.41      11806.75       210.72 o                         
   0  -5   4       1349.84       1407.43        40.68 o                         
   1  -5   4       3761.16       3779.77        68.06 o                         
   2  -5   4       1007.43        961.00        33.26 o                         
   3  -5   4       5689.21       5700.87        97.36 o                         
   4  -5   4        122.63        124.42        24.04 o                         
   5  -5   4        848.28        852.10        43.70 o                         
   6  -5   4        452.44        476.77        48.04 o                         
   7  -5   4        784.36        878.78        78.40 o                         
   8  -5   4        274.26        247.19        34.34 o                         
 -10  -4   4        424.08        464.00        60.47 o                         
  -9  -4   4       1151.44       1157.66        59.49 o                         
  -8  -4   4        367.46        382.00        32.38 o                         
  -7  -4   4        173.72        159.76        11.10 o                         
  -6  -4   4       1471.99       1499.34        64.44 o                         
  -5  -4   4       7384.51       7317.96       149.06 o                         
  -4  -4   4        339.32        369.29        34.24 o                         
  -3  -4   4       2595.54       2676.14       102.47 o                         
  -2  -4   4       2488.53       2702.32        46.70 o                         
  -1  -4   4      10694.54      10830.55       393.84 o                         
   0  -4   4        201.48        204.66        12.53 o                         
   1  -4   4       4825.80       4971.02        57.63 o                         
   2  -4   4       4194.23       4242.17        49.47 o                         
   3  -4   4       3427.10       3539.36        48.45 o                         
   4  -4   4        599.96        552.55        20.41 o                         
   5  -4   4        894.84        964.08        31.44 o                         
   6  -4   4       1811.08       1932.14       100.57 o                         
   7  -4   4        148.57        176.95        22.24 o                         
   8  -4   4        116.67        117.79        26.23 o                         
 -10  -3   4         68.33         75.48        25.36 o                         
  -9  -3   4        465.40        443.81        53.47 o                         
  -8  -3   4        481.77        486.78        45.78 o                         
  -7  -3   4       3894.05       3821.09        74.21 o                         
  -6  -3   4         50.94         45.56         6.43 o                         
  -5  -3   4       1476.54       1413.81        64.94 o                         
  -4  -3   4       2142.87       2172.77        45.31 o                         
  -3  -3   4      11145.84      11396.01       274.69 o                         
  -2  -3   4       3065.74       3182.66        68.16 o                         
  -1  -3   4       3239.94       3284.53        44.29 o                         
   0  -3   4       6429.46       6456.07        67.89 o                         
   1  -3   4       6222.30       6417.50        63.40 o                         
   2  -3   4       3141.46       3067.20        36.58 o                         
   3  -3   4       2056.50       2152.57        39.00 o                         
   4  -3   4       5303.26       5614.00        78.86 o                         
   5  -3   4       1158.12       1194.44        32.81 o                         
   6  -3   4        328.44        303.75        23.68 o                         
   7  -3   4        333.04        356.84        28.12 o                         
   8  -3   4       1261.51       1374.66        58.69 o                         
 -11  -2   4        205.83        214.42        40.23 o                         
 -10  -2   4       1764.19       1794.15       110.23 o                         
  -9  -2   4        179.06        175.61        19.03 o                         
  -8  -2   4        476.46        417.82        28.56 o                         
  -7  -2   4       3368.24       3445.33        84.43 o                         
  -6  -2   4       9181.38       9368.04       124.24 o                         
  -5  -2   4       4751.68       4760.08        92.47 o                         
  -4  -2   4       2668.10       2612.77        48.79 o                         
  -3  -2   4      19845.75      19009.91       239.15 o                         
  -2  -2   4       9335.08       9426.91       112.60 o                         
  -1  -2   4       8994.13       8927.25        79.21 o                         
   0  -2   4       5946.95       5988.69        76.69 o                         
   1  -2   4      30547.32      29725.90       237.52 o                         
   2  -2   4        891.53        954.35        29.84 o                         
   3  -2   4       4672.11       4756.61        69.95 o                         
   4  -2   4       3389.49       3520.79        51.21 o                         
   5  -2   4       8205.68       8841.69       134.86 o                         
   6  -2   4        983.70       1071.32        40.17 o                         
   7  -2   4        600.37        625.22        44.45 o                         
   8  -2   4        876.42        873.35        40.89 o                         
   9  -2   4        487.82        496.41        48.65 o                         
  10  -2   4        350.48        359.80        44.84 o                         
 -10  -1   4        380.84        304.82        35.81 o                         
  -9  -1   4        677.16        674.82        38.94 o                         
  -8  -1   4       3930.93       3946.73       100.32 o                         
  -7  -1   4       2708.27       2830.55        49.39 o                         
  -6  -1   4        986.24       1041.71        25.76 o                         
  -5  -1   4       5976.32       5951.23        79.19 o                         
  -4  -1   4       9815.32       9793.95       114.91 o                         
  -3  -1   4      18505.83      18488.23       197.87 o                         
  -2  -1   4       4314.97       4128.25        52.41 o                         
  -1  -1   4      29502.24      28125.40       240.30 o                         
   0  -1   4       8598.72       8623.56        62.83 o                         
   1  -1   4      10738.49      10888.58        83.86 o                         
   2  -1   4       3501.63       3459.04        42.57 o                         
   3  -1   4      13536.96      13716.64       144.23 o                         
   4  -1   4       3218.34       3354.59        51.22 o                         
   5  -1   4       1263.44       1280.01        42.25 o                         
   6  -1   4        972.18       1045.21        40.26 o                         
   7  -1   4       1728.81       1850.71        84.51 o                         
   8  -1   4       1218.47       1300.14        42.53 o                         
   9  -1   4         73.27        100.13        17.23 o                         
  10  -1   4        247.56        228.37        25.66 o                         
 -11   0   4         62.42         70.81        20.24 o                         
 -10   0   4        188.24        158.52        28.46 o                         
  -9   0   4       1798.96       1877.60        93.44 o                         
  -8   0   4        264.16        240.02        13.80 o                         
  -7   0   4        537.98        571.01        20.93 o                         
  -6   0   4         16.97         26.54         5.80 o                         
  -5   0   4      11248.25      11384.44       138.01 o                         
  -4   0   4       1168.72       1154.67        27.15 o                         
  -3   0   4         19.52         32.09         4.09 o                         
  -2   0   4       6550.00       6514.86       114.87 o                         
  -1   0   4      27212.51      25827.01       268.43 o                         
   0   0   4       9171.43       8963.12        67.51 o                         
   1   0   4         36.24         29.42         2.75 o                         
   2   0   4       9932.01       9809.41        96.64 o                         
   3   0   4       3235.48       3261.51        43.57 o                         
   4   0   4       1967.95       1988.34        36.21 o                         
   5   0   4         23.08         30.82         6.22 o                         
   6   0   4       5345.85       5696.05       108.05 o                         
   7   0   4         22.30         25.86         8.48 o                         
   8   0   4        103.12        149.49        16.75 o                         
   9   0   4         19.97         42.51        11.31 o                         
  10   0   4        585.96        658.03        65.79 o                         
 -11   1   4        226.08        207.12        35.86 o                         
 -10   1   4        385.03        370.78        33.00 o                         
  -9   1   4        670.72        476.97        12.41 o                         
  -8   1   4       3923.89       4032.04        85.84 o                         
  -7   1   4       2800.54       2824.98        61.78 o                         
  -6   1   4       1113.57       1197.71        43.72 o                         
  -5   1   4       5980.57       6050.33       154.79 o                         
  -4   1   4       9855.69       9810.27       126.86 o                         
  -3   1   4      18186.62      18346.08       232.22 o                         
  -2   1   4       4013.58       3755.19        61.08 o                         
  -1   1   4      30405.84      29048.90       269.36 o                         
   0   1   4       8532.99       8320.19        86.24 o                         
   1   1   4      11151.56      11136.47       112.66 o                         
   2   1   4       3540.25       3556.78        52.11 o                         
   3   1   4      13512.73      13605.57       186.45 o                         
   4   1   4       3142.22       3244.33        42.92 o                         
   5   1   4       1348.27       1370.13        28.97 o                         
   6   1   4       1009.72       1038.94        38.68 o                         
   7   1   4       1759.01       1988.57        69.83 o                         
   8   1   4       1217.78       1193.33        61.11 o                         
   9   1   4         74.61         89.04        14.72 o                         
 -11   2   4        207.40        209.20        38.55 o                         
 -10   2   4       1754.76       1717.52        67.05 o                         
  -9   2   4        175.74        147.97        18.57 o                         
  -8   2   4        462.61        440.37        43.27 o                         
  -7   2   4       3315.84       3193.75        95.14 o                         
  -6   2   4       9101.29       8632.11       136.95 o                         
  -5   2   4       4639.41       4457.67        94.98 o                         
  -4   2   4       2711.20       2648.89        50.87 o                         
  -3   2   4      19992.83      18536.67       203.39 o                         
  -2   2   4       8999.89       8769.12        84.80 o                         
  -1   2   4       8780.13       8449.70        83.01 o                         
   0   2   4       5813.03       5747.67        67.92 o                         
   1   2   4      30281.58      28339.95       321.40 o                         
   2   2   4        953.45        943.79        26.33 o                         
   3   2   4       4757.94       4786.46        78.39 o                         
   4   2   4       3350.33       3462.96        54.74 o                         
   5   2   4       8108.80       8121.02       106.14 o                         
   6   2   4       1001.65       1020.72        33.08 o                         
   7   2   4        588.63        562.29        36.48 o                         
   8   2   4        859.24        815.95        45.64 o                         
   9   2   4        483.83        419.03        33.83 o                         
 -10   3   4         67.41         37.23        19.12 o                         
  -9   3   4        439.55        502.40        55.44 o                         
  -8   3   4        489.12        483.64        60.39 o                         
  -7   3   4       3920.57       3765.46        70.07 o                         
  -6   3   4         40.13         44.16         7.85 o                         
  -5   3   4       1437.85       1451.05        39.35 o                         
  -4   3   4       1937.76       1846.22        50.82 o                         
  -3   3   4      11212.47      10941.03       166.89 o                         
  -2   3   4       2957.05       2924.76        38.20 o                         
  -1   3   4       3218.44       2983.85        42.11 o                         
   0   3   4       6555.63       6220.24        71.67 o                         
   1   3   4       6011.85       5938.33        59.61 o                         
   2   3   4       3002.88       2806.78        46.28 o                         
   3   3   4       1938.29       1938.78        37.91 o                         
   4   3   4       5266.05       5238.32       104.83 o                         
   5   3   4       1119.88       1060.27        35.21 o                         
   6   3   4        298.72        297.36        16.98 o                         
   7   3   4        324.54        273.44        16.56 o                         
   8   3   4       1261.60       1311.21        49.58 o                         
   9   3   4         57.55         45.93        14.25 o                         
  -9   4   4       1159.07       1237.76        65.58 o                         
  -8   4   4        379.89        406.21        38.65 o                         
  -7   4   4        189.37        200.01        22.81 o                         
  -6   4   4       1502.15       1402.51        52.17 o                         
  -5   4   4       7489.45       6816.83       218.35 o                         
  -4   4   4        348.16        320.44        13.73 o                         
  -3   4   4       2567.18       2511.14        41.66 o                         
  -2   4   4       2488.05       2417.70        35.09 o                         
  -1   4   4      10617.30       9693.57        98.60 o                         
   0   4   4        144.42        121.72         7.92 o                         
   1   4   4       4821.24       4637.40        72.37 o                         
   2   4   4       4156.32       4004.19        81.13 o                         
   3   4   4       3412.84       3405.21        99.16 o                         
   4   4   4        577.60        578.77        28.25 o                         
   5   4   4        882.48        917.74        36.68 o                         
   6   4   4       1812.57       1820.05        62.71 o                         
   7   4   4        155.91        183.50        17.54 o                         
   8   4   4        121.00        104.17        20.46 o                         
  -9   5   4        507.19        495.52        34.60 o                         
  -8   5   4       2518.04       2500.37        75.62 o                         
  -7   5   4        565.00        521.70        25.39 o                         
  -6   5   4        708.27        672.91        39.82 o                         
  -5   5   4       3349.45       3009.88        88.36 o                         
  -4   5   4       3483.41       3417.24        61.59 o                         
  -3   5   4       3833.71       3604.35        52.23 o                         
  -2   5   4       1571.43       1440.33        28.38 o                         
  -1   5   4      10860.36      10122.88       138.00 o                         
   0   5   4       1360.23       1335.02        26.54 o                         
   1   5   4       3700.43       3300.78        55.85 o                         
   2   5   4       1030.85        921.59        31.15 o                         
   3   5   4       5559.76       5336.58       129.36 o                         
   4   5   4        128.53        101.11        17.15 o                         
   5   5   4        881.09        821.84        37.05 o                         
   6   5   4        429.77        416.46        32.31 o                         
   7   5   4        762.14        734.97        38.90 o                         
   8   5   4        280.09        212.24        38.10 o                         
  -8   6   4         34.44         30.68        13.23 o                         
  -7   6   4        788.54        656.15        47.71 o                         
  -6   6   4       1019.06        951.90        35.73 o                         
  -5   6   4       1050.43       1039.00        36.29 o                         
  -4   6   4        578.78        558.74        18.98 o                         
  -3   6   4       3040.91       2931.53        39.80 o                         
  -2   6   4        917.25        839.01        21.63 o                         
  -1   6   4       2468.98       2487.53        43.08 o                         
   0   6   4       1508.46       1482.61        28.56 o                         
   1   6   4       2630.17       2457.35        45.99 o                         
   2   6   4        977.21        871.27        24.75 o                         
   3   6   4       1006.05       1030.74        47.94 o                         
   4   6   4        815.38        814.12        46.79 o                         
   5   6   4        932.28        832.96        48.22 o                         
   6   6   4        715.28        746.20        45.95 o                         
   7   6   4        254.87        280.82        34.37 o                         
  -7   7   4       1134.04       1177.07        43.97 o                         
  -6   7   4         46.78         33.63        12.79 o                         
  -5   7   4         72.96         75.62        14.97 o                         
  -4   7   4         42.93         51.34         7.70 o                         
  -3   7   4       3062.04       2887.95        58.97 o                         
  -2   7   4         46.70         57.85         9.35 o                         
  -1   7   4         42.29         32.47         6.18 o                         
   0   7   4        712.64        641.70        24.53 o                         
   1   7   4       2273.39       2062.69        52.62 o                         
   2   7   4        163.22        157.32        14.36 o                         
   3   7   4         68.56         95.96        17.32 o                         
   4   7   4       1360.07       1164.62        59.44 o                         
   5   7   4        477.73        460.74        37.97 o                         
   6   7   4         38.33         26.99        14.66 o                         
  -7   8   4        270.48        324.35        47.43 o                         
  -6   8   4        469.41        481.80        38.98 o                         
  -5   8   4        980.86       1005.68        52.78 o                         
  -4   8   4        295.65        346.32        24.98 o                         
  -3   8   4        756.73        767.30        47.92 o                         
  -2   8   4        429.59        393.37        31.56 o                         
  -1   8   4       1401.75       1228.55        53.96 o                         
   0   8   4        240.74        231.59        18.82 o                         
   1   8   4       1070.01       1013.04       121.79 o                         
   2   8   4        265.14        254.37        29.98 o                         
   3   8   4        742.40        664.82        45.82 o                         
   4   8   4         46.47         41.80        14.65 o                         
   5   8   4        377.12        398.46        51.74 o                         
  -6   9   4         81.87         79.03        26.07 o                         
  -5   9   4        491.49        460.25        38.85 o                         
  -4   9   4        344.85        337.55        32.74 o                         
  -3   9   4        196.06        191.09        24.51 o                         
  -2   9   4        421.42        451.46        35.48 o                         
  -1   9   4        841.15        820.50       183.48 o                         
   0   9   4         51.45         42.89        13.35 o                         
   1   9   4        292.65        253.74        38.76 o                         
   2   9   4        214.47        193.83        34.39 o                         
   3   9   4        588.12        527.25        57.47 o                         
   4   9   4         36.33         41.09        19.43 o                         
  -3  10   4        154.57        138.08        27.04 o                         
  -3  -9   5        612.49        693.94        60.92 o                         
  -2  -9   5        480.74        592.74        55.24 o                         
  -1  -9   5        482.66        548.51        51.59 o                         
   0  -9   5        468.96        536.03        50.73 o                         
   1  -9   5        586.01        628.25        54.02 o                         
  -6  -8   5          1.45          5.12        14.91 o                         
  -5  -8   5        821.74        913.06        51.95 o                         
  -4  -8   5        155.84        178.18        23.80 o                         
  -3  -8   5        989.07       1134.89       167.32 o                         
  -2  -8   5        275.32        292.10        28.10 o                         
  -1  -8   5        595.37        659.06        40.42 o                         
   0  -8   5        264.95        304.26        36.17 o                         
   1  -8   5        731.14        808.48        58.03 o                         
   2  -8   5        852.46        944.13        64.02 o                         
   3  -8   5        264.09        296.82        29.30 o                         
   4  -8   5        336.74        442.34        45.25 o                         
  -8  -7   5        175.42        137.98        36.42 o                         
  -7  -7   5         96.25         73.69        17.09 o                         
  -6  -7   5        213.54        186.04        24.19 o                         
  -5  -7   5        795.22        746.70        62.65 o                         
  -4  -7   5         61.87         47.82        13.74 o                         
  -3  -7   5         31.09         29.49        11.23 o                         
  -2  -7   5        216.78        244.05        31.75 o                         
  -1  -7   5       1595.64       1748.80        84.31 o                         
   0  -7   5        121.89         87.81        19.17 o                         
   1  -7   5         46.85         80.40        18.97 o                         
   2  -7   5         42.91         31.20        13.39 o                         
   3  -7   5        779.67        851.74        34.94 o                         
   4  -7   5        199.43        176.63        36.68 o                         
   5  -7   5         59.70         53.67        25.01 o                         
  -9  -6   5        294.14        253.89        46.01 o                         
  -8  -6   5        458.13        435.40        37.05 o                         
  -7  -6   5       1185.33       1118.68        58.39 o                         
  -6  -6   5        304.06        267.94        27.24 o                         
  -5  -6   5       1597.55       1686.35        41.20 o                         
  -4  -6   5       1629.54       1834.18        45.96 o                         
  -3  -6   5       2350.65       2530.40        56.44 o                         
  -2  -6   5        695.82        754.53        36.87 o                         
  -1  -6   5       2830.15       3055.07       110.53 o                         
   0  -6   5       1890.63       2056.72        85.17 o                         
   1  -6   5       1304.40       1241.12        42.26 o                         
   2  -6   5       2307.64       2482.96        61.81 o                         
   3  -6   5       1317.90       1315.76        44.23 o                         
   4  -6   5        540.00        593.64        35.39 o                         
   5  -6   5        107.38        122.43        18.09 o                         
   6  -6   5       1146.20       1297.18       100.44 o                         
  -9  -5   5        560.98        570.78        42.33 o                         
  -8  -5   5         50.21         37.13        13.45 o                         
  -7  -5   5       3022.97       2865.86       151.70 o                         
  -6  -5   5        909.77        935.29        36.56 o                         
  -5  -5   5       3564.96       3850.65       183.43 o                         
  -4  -5   5        959.24       1019.54        32.67 o                         
  -3  -5   5       8239.83       8948.03       145.09 o                         
  -2  -5   5       2443.08       2565.74        47.26 o                         
  -1  -5   5       3581.81       3836.91       103.78 o                         
   0  -5   5       5259.38       5454.41        75.48 o                         
   1  -5   5       5324.57       5439.12        80.56 o                         
   2  -5   5       3373.83       3382.97        65.71 o                         
   3  -5   5       1131.28       1206.68        27.03 o                         
   4  -5   5       4700.16       4609.03       110.30 o                         
   5  -5   5        932.73        972.84        46.10 o                         
   6  -5   5       1083.74       1142.84        53.03 o                         
 -10  -4   5        269.17        372.64        52.76 o                         
  -9  -4   5        587.92        569.61        63.08 o                         
  -8  -4   5        256.95        207.24        24.41 o                         
  -7  -4   5        900.77        970.66        30.81 o                         
  -6  -4   5        647.46        486.77        23.62 o                         
  -5  -4   5       2595.55       2469.40        74.20 o                         
  -4  -4   5        906.04       1046.12        41.81 o                         
  -3  -4   5       4704.48       5044.67        92.64 o                         
  -2  -4   5        867.99        809.16        16.24 o                         
  -1  -4   5       2883.64       2958.92        58.03 o                         
   0  -4   5        743.40        751.67        16.05 o                         
   1  -4   5       4930.40       5002.44        66.57 o                         
   2  -4   5       2372.19       2321.17        38.28 o                         
   3  -4   5        898.43        890.29        23.91 o                         
   4  -4   5       1148.72       1192.76        33.26 o                         
   5  -4   5        958.92       1003.24        29.57 o                         
   6  -4   5       1102.60       1193.21        35.66 o                         
   7  -4   5        119.63         93.48        14.79 o                         
 -10  -3   5        326.02        307.76        31.57 o                         
  -9  -3   5        547.99        537.29        39.19 o                         
  -8  -3   5       1254.15       1211.03        38.56 o                         
  -7  -3   5        978.62        971.02        60.14 o                         
  -6  -3   5       2563.41       2420.84        52.78 o                         
  -5  -3   5       2987.72       2833.49        67.20 o                         
  -4  -3   5       1255.53       1173.68        48.90 o                         
  -3  -3   5       2380.54       2317.30        81.26 o                         
  -2  -3   5       4287.44       4327.33        73.56 o                         
  -1  -3   5       7413.66       7535.72        79.72 o                         
   0  -3   5       2004.24       2007.85        24.53 o                         
   1  -3   5       4658.03       4684.61        47.65 o                         
   2  -3   5       1251.12       1241.44        19.95 o                         
   3  -3   5       2333.62       2365.49        34.06 o                         
   4  -3   5       1505.58       1559.52        45.74 o                         
   5  -3   5       1737.82       1818.61        43.95 o                         
   6  -3   5        275.62        260.04        22.72 o                         
   7  -3   5        110.09         94.25        15.46 o                         
   8  -3   5        443.88        504.27        61.33 o                         
 -10  -2   5        381.22        341.39        47.53 o                         
  -9  -2   5       2819.70       2741.38        80.30 o                         
  -8  -2   5       1068.25       1061.90        44.29 o                         
  -7  -2   5       3660.63       3657.09        70.75 o                         
  -6  -2   5        538.60        561.67        19.24 o                         
  -5  -2   5      15286.52      15237.92       283.19 o                         
  -4  -2   5       8503.30       8381.07       139.85 o                         
  -3  -2   5      12103.10      11764.51       122.26 o                         
  -2  -2   5       8418.63       8527.94       107.66 o                         
  -1  -2   5      21725.96      21187.90       188.60 o                         
   0  -2   5       7028.31       6966.19        61.76 o                         
   1  -2   5       6555.64       6639.01        60.70 o                         
   2  -2   5      17413.55      17968.71       144.56 o                         
   3  -2   5       9847.12      10103.44        91.19 o                         
   4  -2   5       3768.06       3826.71        55.86 o                         
   5  -2   5        175.28        201.30        14.67 o                         
   6  -2   5       5443.20       5651.98       101.90 o                         
   7  -2   5        912.05        950.47        41.06 o                         
   8  -2   5        783.84        783.92        50.04 o                         
   9  -2   5         57.77         58.94        21.15 o                         
 -10  -1   5        459.45        511.63        45.15 o                         
  -9  -1   5        946.82        722.16       164.71 o                         
  -8  -1   5        507.13        515.47        21.68 o                         
  -7  -1   5       6762.91       7153.76       150.59 o                         
  -6  -1   5       3369.47       3450.26        64.10 o                         
  -5  -1   5       8546.11       8376.20        90.80 o                         
  -4  -1   5       2981.42       2955.82        48.23 o                         
  -3  -1   5      17878.43      17383.91       169.12 o                         
  -2  -1   5      10217.70       9799.54       100.26 o                         
  -1  -1   5       7794.37       7413.68        63.42 o                         
   0  -1   5      14215.55      14390.17       105.19 o                         
   1  -1   5      15850.33      16007.27       127.52 o                         
   2  -1   5       5472.56       5517.79        68.12 o                         
   3  -1   5       4121.80       4250.90        53.76 o                         
   4  -1   5       8926.57       9040.06       107.04 o                         
   5  -1   5       2882.85       2970.03        56.74 o                         
   6  -1   5       1790.12       1829.89        56.39 o                         
   7  -1   5        176.23        207.61        21.67 o                         
   8  -1   5       1445.09       1551.15        76.21 o                         
   9  -1   5        171.11        183.61        32.44 o                         
 -11   0   5         11.69         38.86        18.21 o                         
 -10   0   5        827.23        954.98        66.91 o                         
  -9   0   5         70.15         73.29         8.61 o                         
  -8   0   5       1091.64       1193.41        39.12 o                         
  -7   0   5       1823.39       1949.92        55.78 o                         
  -6   0   5       1588.12       1577.40        46.63 o                         
  -5   0   5        193.70        182.80        13.31 o                         
  -4   0   5       8091.65       8446.61       118.11 o                         
  -3   0   5       5480.64       5295.76        60.06 o                         
  -2   0   5       1747.61       1786.96        37.47 o                         
  -1   0   5        380.32        395.10         9.35 o                         
   0   0   5       1450.05       1325.78        15.93 o                         
   1   0   5       7089.01       7305.04        64.41 o                         
   2   0   5         18.09         22.34         3.72 o                         
   3   0   5       4052.43       4185.90        53.90 o                         
   4   0   5          4.62         12.12         4.20 o                         
   5   0   5       2090.19       2108.89        48.10 o                         
   6   0   5        269.04        302.11        21.86 o                         
   7   0   5        596.08        574.53        31.31 o                         
   8   0   5        175.84        157.94        18.39 o                         
   9   0   5         18.11         23.04        11.17 o                         
 -11   1   5        720.50        693.43        62.95 o                         
 -10   1   5        460.56        428.18        47.58 o                         
  -9   1   5        961.78       1025.09        70.41 o                         
  -8   1   5        524.40        574.95        27.62 o                         
  -7   1   5       6777.15       7131.28       138.20 o                         
  -6   1   5       3314.39       3459.87       179.78 o                         
  -5   1   5       8745.47       8947.96       159.33 o                         
  -4   1   5       3047.14       3066.09        71.71 o                         
  -3   1   5      17970.24      17576.24       227.44 o                         
  -2   1   5      10349.47      10128.70       120.06 o                         
  -1   1   5       7785.51       7306.33        78.10 o                         
   0   1   5      13596.82      13353.38       135.77 o                         
   1   1   5      16131.33      15811.12       195.03 o                         
   2   1   5       5501.53       5501.61        59.66 o                         
   3   1   5       4005.34       4174.09        51.98 o                         
   4   1   5       9065.19       9321.41       108.47 o                         
   5   1   5       2835.51       2873.47        54.15 o                         
   6   1   5       1797.93       1899.62        76.65 o                         
   7   1   5        172.26        199.73        19.36 o                         
   8   1   5       1461.76       1594.92        83.56 o                         
   9   1   5        173.11        167.64        28.66 o                         
 -11   2   5        389.79        402.92        50.98 o                         
 -10   2   5        393.89        436.55        51.18 o                         
  -9   2   5       2795.50       2795.79       105.66 o                         
  -8   2   5       1061.64       1087.10        44.82 o                         
  -7   2   5       3581.99       3484.62       136.81 o                         
  -6   2   5        539.36        561.04        47.23 o                         
  -5   2   5      15361.28      14803.94       200.77 o                         
  -4   2   5       8279.40       8064.38       132.18 o                         
  -3   2   5      12331.41      11900.47       139.13 o                         
  -2   2   5       8272.21       8136.34        80.71 o                         
  -1   2   5      21959.48      20377.89       167.00 o                         
   0   2   5       6921.31       6355.62        68.36 o                         
   1   2   5       6412.45       6091.65        73.38 o                         
   2   2   5      17417.78      16742.07       188.08 o                         
   3   2   5       9729.24       9813.21       124.19 o                         
   4   2   5       3833.16       3867.58        52.05 o                         
   5   2   5        168.50        177.35        13.59 o                         
   6   2   5       5444.09       5414.63       132.56 o                         
   7   2   5        913.42        889.95        48.61 o                         
   8   2   5        770.06        695.34        44.27 o                         
   9   2   5         55.53         63.46        19.78 o                         
 -10   3   5        320.40        267.33        42.36 o                         
  -9   3   5        520.14        562.66        58.34 o                         
  -8   3   5       1285.52       1250.73        46.12 o                         
  -7   3   5        968.41        950.22        32.09 o                         
  -6   3   5       2518.84       2340.32        71.42 o                         
  -5   3   5       2983.84       2869.46        69.40 o                         
  -4   3   5       1231.66       1187.59        32.87 o                         
  -3   3   5       2504.64       2411.33        46.69 o                         
  -2   3   5       4033.74       3904.36        44.40 o                         
  -1   3   5       7444.53       7034.33        64.58 o                         
   0   3   5       2016.17       1912.38        36.03 o                         
   1   3   5       4545.50       4312.01        52.61 o                         
   2   3   5       1326.82       1237.83        27.65 o                         
   3   3   5       2398.37       2314.90        47.05 o                         
   4   3   5       1489.63       1436.26        41.83 o                         
   5   3   5       1709.45       1629.08        41.42 o                         
   6   3   5        272.58        244.18        16.05 o                         
   7   3   5        102.61         98.61        10.67 o                         
   8   3   5        421.62        443.71        31.60 o                         
   9   3   5        250.04        235.27        26.30 o                         
  -9   4   5        616.01        568.55        61.28 o                         
  -8   4   5        241.10        211.30        17.66 o                         
  -7   4   5        932.97        883.58        35.56 o                         
  -6   4   5        667.43        637.30        29.48 o                         
  -5   4   5       2612.17       2532.00        56.71 o                         
  -4   4   5        924.95        934.17        26.57 o                         
  -3   4   5       4629.99       4382.66        60.75 o                         
  -2   4   5        892.93        843.15        19.12 o                         
  -1   4   5       2894.37       2748.16        39.44 o                         
   0   4   5        761.73        724.40        18.91 o                         
   1   4   5       5147.95       4814.99        67.97 o                         
   2   4   5       2368.31       2197.06        47.35 o                         
   3   4   5        894.62        833.67        42.52 o                         
   4   4   5       1178.88       1234.02        42.66 o                         
   5   4   5        949.72        933.05        43.49 o                         
   6   4   5       1092.71       1046.59        46.90 o                         
   7   4   5        106.94         83.97        12.52 o                         
   8   4   5        461.56        432.45        52.10 o                         
  -9   5   5        550.78        583.75        37.38 o                         
  -8   5   5         47.63         86.85        18.31 o                         
  -7   5   5       3044.65       2815.12       106.60 o                         
  -6   5   5        865.28        806.03        42.48 o                         
  -5   5   5       3564.29       3233.65        91.12 o                         
  -4   5   5        937.77        978.35        32.34 o                         
  -3   5   5       8228.62       7760.01        93.31 o                         
  -2   5   5       2439.58       2212.52        78.05 o                         
  -1   5   5       3513.13       3273.93        57.57 o                         
   0   5   5       5251.60       4768.52        59.34 o                         
   1   5   5       5301.93       4952.89       147.39 o                         
   2   5   5       3338.03       3272.20        71.86 o                         
   3   5   5       1132.21       1224.99        55.92 o                         
   4   5   5       4702.14       4355.16       116.38 o                         
   5   5   5        925.60        886.44        39.25 o                         
   6   5   5       1082.07       1067.19        43.82 o                         
   7   5   5         67.77         42.81        19.94 o                         
  -8   6   5        421.63        418.03        37.80 o                         
  -7   6   5       1156.12       1058.43        48.59 o                         
  -6   6   5        302.57        293.60        20.07 o                         
  -5   6   5       1616.77       1439.31        53.93 o                         
  -4   6   5       1624.96       1538.26        32.87 o                         
  -3   6   5       2365.35       2226.68        41.38 o                         
  -2   6   5        657.98        628.10        17.23 o                         
  -1   6   5       2773.90       2729.49        45.47 o                         
   0   6   5       1804.50       1726.67        35.96 o                         
   1   6   5       1258.70       1098.93        30.00 o                         
   2   6   5       2308.48       2277.90        64.85 o                         
   3   6   5       1341.94       1257.85        42.93 o                         
   4   6   5        536.50        494.86        36.93 o                         
   5   6   5        105.61         79.69        16.09 o                         
   6   6   5       1138.95       1127.91        57.86 o                         
  -7   7   5         93.54         89.72        12.85 o                         
  -6   7   5        201.66        210.72        20.28 o                         
  -5   7   5        810.60        772.42        28.69 o                         
  -4   7   5         59.41         66.66         8.60 o                         
  -3   7   5         33.82         31.26         7.79 o                         
  -2   7   5        205.54        216.87        13.82 o                         
  -1   7   5       1613.00       1548.26        33.15 o                         
   0   7   5        122.67         97.48        11.07 o                         
   1   7   5         49.67         66.11        10.10 o                         
   2   7   5         46.42         29.54         6.90 o                         
   3   7   5        768.47        757.29        47.82 o                         
   4   7   5        211.26        210.79        26.31 o                         
   5   7   5         61.46         57.99        15.54 o                         
   6   7   5         80.82         92.02        25.31 o                         
  -7   8   5        249.20        277.68        42.71 o                         
  -6   8   5          1.45          5.71         8.30 o                         
  -5   8   5        809.89        975.40        51.21 o                         
  -4   8   5        159.21        150.28        16.96 o                         
  -3   8   5        985.91        997.31        52.22 o                         
  -2   8   5        282.70        289.66        40.81 o                         
  -1   8   5        577.89        636.36        38.68 o                         
   0   8   5        269.97        252.61        22.70 o                         
   1   8   5        732.64        692.35        35.04 o                         
   2   8   5        859.65        825.93        51.20 o                         
   3   8   5        260.68        232.03        50.96 o                         
   4   8   5        349.86        410.90        37.28 o                         
  -5   9   5        404.40        465.52        53.06 o                         
  -4   9   5         63.14         67.98        16.57 o                         
  -3   9   5        591.78        592.77        76.77 o                         
  -2   9   5        473.86        482.45        50.30 o                         
  -1   9   5        477.42        401.17        32.10 o                         
   0   9   5        477.24        510.97        54.13 o                         
   1   9   5        578.34        457.86        53.72 o                         
   2   9   5        319.12        291.17        43.68 o                         
  -6  -8   6         48.07         75.43        26.48 o                         
  -5  -8   6        158.11        124.64        30.99 o                         
  -4  -8   6        890.65        939.21        75.38 o                         
  -3  -8   6        934.05        931.95        65.23 o                         
  -2  -8   6        653.32        745.18        57.63 o                         
  -1  -8   6        704.07        767.09        56.41 o                         
   0  -8   6       1188.00       1376.06        75.33 o                         
   1  -8   6        418.64        530.18        48.85 o                         
   2  -8   6        661.87        727.12        61.86 o                         
   3  -8   6        477.59        579.20        64.88 o                         
  -8  -7   6         16.03         37.39        21.91 o                         
  -7  -7   6        241.30        246.01        56.92 o                         
  -6  -7   6        425.49        396.42        63.79 o                         
  -5  -7   6       2650.09       2928.20       131.89 o                         
  -4  -7   6        142.71        173.69        32.11 o                         
  -3  -7   6        460.01        457.61        42.41 o                         
  -2  -7   6       1955.87       1919.57       196.36 o                         
  -1  -7   6       2499.43       2874.52        93.03 o                         
   0  -7   6        655.33        666.11        37.75 o                         
   1  -7   6        353.45        352.93        27.78 o                         
   2  -7   6       2024.29       2079.60        60.53 o                         
   3  -7   6        623.98        629.46        46.40 o                         
   4  -7   6        458.01        547.19        61.99 o                         
  -9  -6   6         72.60         57.83        25.16 o                         
  -8  -6   6         30.23         26.99        11.90 o                         
  -7  -6   6       1063.70       1147.28        94.22 o                         
  -6  -6   6        270.27        288.53        58.61 o                         
  -5  -6   6         63.51         67.13        10.46 o                         
  -4  -6   6          8.31         11.55         7.08 o                         
  -3  -6   6       2277.66       2451.40        66.59 o                         
  -2  -6   6        746.19        802.95        41.17 o                         
  -1  -6   6         88.86        100.80        14.40 o                         
   0  -6   6        376.60        364.27        42.18 o                         
   1  -6   6        695.19        707.66        26.94 o                         
   2  -6   6        927.63        921.05        40.10 o                         
   3  -6   6         64.88         82.45        12.70 o                         
   4  -6   6        659.86        604.31        62.29 o                         
   5  -6   6         26.78         35.86        21.76 o                         
 -10  -5   6        118.08         77.97        28.00 o                         
  -9  -5   6        419.28        388.08        52.88 o                         
  -8  -5   6        188.24        192.90        24.39 o                         
  -7  -5   6        408.23        355.77        47.28 o                         
  -6  -5   6       1082.96       1034.77        72.69 o                         
  -5  -5   6       1140.46       1020.52        69.50 o                         
  -4  -5   6       2088.66       2321.17        64.47 o                         
  -3  -5   6        518.88        601.90        24.89 o                         
  -2  -5   6       1763.07       1821.32        44.88 o                         
  -1  -5   6        425.26        467.55        19.77 o                         
   0  -5   6       4971.31       5216.41        70.24 o                         
   1  -5   6       1187.63       1272.72        27.98 o                         
   2  -5   6       1120.88       1214.65        27.24 o                         
   3  -5   6        228.86        231.03        15.59 o                         
   4  -5   6       1805.56       1857.00        61.23 o                         
   5  -5   6        500.75        568.13        34.80 o                         
   6  -5   6        237.32        273.69        31.09 o                         
 -10  -4   6        137.68        144.17        32.62 o                         
  -9  -4   6        379.28        303.12        72.67 o                         
  -8  -4   6        346.49        398.46        46.77 o                         
  -7  -4   6       4266.07       4179.16       158.93 o                         
  -6  -4   6        415.34        369.81        17.16 o                         
  -5  -4   6        765.39        771.38        30.67 o                         
  -4  -4   6       3609.46       3698.62        73.08 o                         
  -3  -4   6      10203.61      10582.61       121.30 o                         
  -2  -4   6       3723.44       3732.80        60.62 o                         
  -1  -4   6        766.11        797.11        17.50 o                         
   0  -4   6       7312.57       7453.71        67.13 o                         
   1  -4   6       4597.36       4678.51        56.88 o                         
   2  -4   6       3379.20       3462.05        50.78 o                         
   3  -4   6        877.46        919.41        25.01 o                         
   4  -4   6       4518.16       4654.92        74.63 o                         
   5  -4   6        475.40        446.27        25.63 o                         
   6  -4   6        996.79       1152.05        44.34 o                         
   7  -4   6        201.60        200.00        27.90 o                         
 -11  -3   6         94.92         39.31        21.56 o                         
 -10  -3   6          2.58          4.46        12.99 o                         
  -9  -3   6       2284.50       2165.58       114.14 o                         
  -8  -3   6        490.75        452.26        27.14 o                         
  -7  -3   6        232.29        200.80        14.44 o                         
  -6  -3   6        397.93        395.30        16.87 o                         
  -5  -3   6      10501.47      10121.24       199.10 o                         
  -4  -3   6        692.13        709.51        19.42 o                         
  -3  -3   6        192.30        230.60        11.30 o                         
  -2  -3   6       4794.60       4881.62        59.48 o                         
  -1  -3   6      14996.63      14893.93       119.08 o                         
   0  -3   6       1364.64       1415.32        20.81 o                         
   1  -3   6         29.18         65.94        11.04 o                         
   2  -3   6       6662.72       6576.22        61.48 o                         
   3  -3   6       1770.68       1807.94        29.69 o                         
   4  -3   6        947.05        948.57        36.25 o                         
   5  -3   6        109.58        113.99        10.23 o                         
   6  -3   6       2593.83       2616.06        84.62 o                         
   7  -3   6         36.19         14.66        14.15 o                         
 -10  -2   6         73.47        106.42        26.28 o                         
  -9  -2   6        803.55        772.12        39.34 o                         
  -8  -2   6        116.07         87.34        13.22 o                         
  -7  -2   6       1375.42       1391.99        39.72 o                         
  -6  -2   6       2810.53       2704.98        50.85 o                         
  -5  -2   6       1030.63       1057.26        22.77 o                         
  -4  -2   6         77.65         68.73         8.59 o                         
  -3  -2   6       2996.32       2961.97        42.21 o                         
  -2  -2   6      13548.12      13704.52       159.65 o                         
  -1  -2   6        806.09        840.76        25.42 o                         
   0  -2   6        482.99        472.65        13.64 o                         
   1  -2   6        545.20        587.14        10.95 o                         
   2  -2   6       5810.25       5924.87        59.80 o                         
   3  -2   6        342.22        355.19        12.42 o                         
   4  -2   6        928.12        997.46        28.06 o                         
   5  -2   6        568.42        509.09        20.45 o                         
   6  -2   6       1146.32       1120.01        50.48 o                         
   7  -2   6         90.26         90.17        14.25 o                         
   8  -2   6        223.54        225.78        32.31 o                         
 -10  -1   6         69.73        101.20        21.61 o                         
  -9  -1   6       1734.45       1828.24        86.95 o                         
  -8  -1   6        736.02        747.20        27.92 o                         
  -7  -1   6       1284.90       1378.53        38.28 o                         
  -6  -1   6        977.27        883.96        31.51 o                         
  -5  -1   6       7399.89       7178.13        89.08 o                         
  -4  -1   6       5093.75       4925.89        63.00 o                         
  -3  -1   6       1035.92       1003.17        18.00 o                         
  -2  -1   6       6068.41       6098.78        79.73 o                         
  -1  -1   6       9052.02       8745.99        83.79 o                         
   0  -1   6      14279.58      14283.67       122.55 o                         
   1  -1   6         26.66         30.91         2.82 o                         
   2  -1   6       7810.30       7836.03        69.57 o                         
   3  -1   6       1814.40       1895.56        30.58 o                         
   4  -1   6       3150.53       3253.82        57.39 o                         
   5  -1   6        340.60        348.80        20.05 o                         
   6  -1   6       1820.69       1780.99        57.28 o                         
   7  -1   6        463.72        420.17        24.18 o                         
   8  -1   6        343.13        387.08        32.55 o                         
 -11   0   6        946.07        911.26        68.33 o                         
 -10   0   6        539.84        495.75        48.75 o                         
  -9   0   6        146.03        144.35        27.42 o                         
  -8   0   6         92.39         91.79        11.99 o                         
  -7   0   6       9633.35       9799.44       329.75 o                         
  -6   0   6        374.08        314.30        32.01 o                         
  -5   0   6        419.29        478.51        19.17 o                         
  -4   0   6       3945.40       4077.27        79.04 o                         
  -3   0   6      24906.07      23262.69       251.02 o                         
  -2   0   6        285.85        294.19        11.41 o                         
  -1   0   6        356.91        344.52         9.77 o                         
   0   0   6      17133.89      16764.38       173.13 o                         
   1   0   6      11504.22      11518.66        89.02 o                         
   2   0   6       3648.42       3751.89        37.94 o                         
   3   0   6        174.82        204.08         9.77 o                         
   4   0   6       8584.41       8511.08        82.71 o                         
   5   0   6        796.13        739.02        26.01 o                         
   6   0   6        648.23        705.13        35.73 o                         
   7   0   6        230.06        232.50        20.96 o                         
   8   0   6       1587.57       1534.76        90.81 o                         
   9   0   6         39.38         61.05        18.69 o                         
 -11   1   6        313.67        257.18        38.50 o                         
 -10   1   6         66.49         67.82        20.70 o                         
  -9   1   6       1735.49       1859.79        98.00 o                         
  -8   1   6        733.86        666.96        54.23 o                         
  -7   1   6       1297.95       1369.34        60.80 o                         
  -6   1   6        983.60        926.47        58.18 o                         
  -5   1   6       7247.40       6789.98       194.13 o                         
  -4   1   6       5094.73       4780.23       146.35 o                         
  -3   1   6       1166.75       1172.31        44.31 o                         
  -2   1   6       6217.77       5945.81        92.03 o                         
  -1   1   6       8928.80       8691.21       113.60 o                         
   0   1   6      14516.65      13935.48       154.89 o                         
   1   1   6         45.84         50.58         6.73 o                         
   2   1   6       7704.48       7632.17        74.70 o                         
   3   1   6       1796.76       1815.10        28.83 o                         
   4   1   6       3289.09       3484.13        70.87 o                         
   5   1   6        352.37        352.73        19.51 o                         
   6   1   6       1824.17       1816.60        69.52 o                         
   7   1   6        463.42        449.87        35.25 o                         
   8   1   6        353.82        349.43        32.74 o                         
   9   1   6         75.90         43.93        20.09 o                         
 -11   2   6        190.84        179.07        34.90 o                         
 -10   2   6         74.85         79.49        23.03 o                         
  -9   2   6        782.92        696.03        40.61 o                         
  -8   2   6        105.10         96.20        14.11 o                         
  -7   2   6       1392.62       1469.76        83.70 o                         
  -6   2   6       2774.84       2659.96       111.45 o                         
  -5   2   6        997.87        891.43        44.26 o                         
  -4   2   6         75.32         69.76        10.91 o                         
  -3   2   6       3042.23       3005.31        39.71 o                         
  -2   2   6      13299.60      12824.00       131.80 o                         
  -1   2   6        801.58        800.75        25.91 o                         
   0   2   6        520.49        507.12        15.91 o                         
   1   2   6        556.32        560.65        16.87 o                         
   2   2   6       5714.55       5442.58        69.04 o                         
   3   2   6        389.40        398.11        15.31 o                         
   4   2   6        933.52        907.42        25.69 o                         
   5   2   6        544.62        517.39        18.42 o                         
   6   2   6       1124.47       1070.40        51.38 o                         
   7   2   6         99.85         90.94        13.18 o                         
   8   2   6        225.24        240.53        21.68 o                         
   9   2   6        192.29        169.45        40.05 o                         
 -10   3   6          2.44          4.57        13.29 o                         
  -9   3   6       2258.25       2417.99       123.37 o                         
  -8   3   6        478.76        492.35        51.23 o                         
  -7   3   6        212.40        186.92        12.10 o                         
  -6   3   6        418.59        382.08        20.50 o                         
  -5   3   6      10381.89       9971.34       212.08 o                         
  -4   3   6        614.72        655.70        20.37 o                         
  -3   3   6        193.97        197.58         9.78 o                         
  -2   3   6       4682.11       4478.67        78.16 o                         
  -1   3   6      15051.76      13871.29       132.13 o                         
   0   3   6       1325.69       1247.99        36.87 o                         
   1   3   6         31.84         34.45         4.86 o                         
   2   3   6       6739.98       6205.32        79.14 o                         
   3   3   6       1660.50       1582.65        38.48 o                         
   4   3   6        922.38        969.65        40.82 o                         
   5   3   6        114.69        121.73        12.40 o                         
   6   3   6       2627.32       2485.70        55.45 o                         
   7   3   6         36.60         37.65        10.10 o                         
   8   3   6        194.94        160.95        21.35 o                         
  -9   4   6        380.30        315.72        45.91 o                         
  -8   4   6        346.65        303.89        21.99 o                         
  -7   4   6       4192.33       3931.40        85.75 o                         
  -6   4   6        417.24        389.38        23.46 o                         
  -5   4   6        762.86        703.36        31.54 o                         
  -4   4   6       3664.12       3418.22        60.44 o                         
  -3   4   6      10050.54       9764.35       109.08 o                         
  -2   4   6       3762.48       3494.71        57.65 o                         
  -1   4   6        785.94        729.83        16.60 o                         
   0   4   6       7195.16       6635.94       105.17 o                         
   1   4   6       4455.67       4177.41        51.66 o                         
   2   4   6       3456.97       3473.50        75.67 o                         
   3   4   6        931.36        952.58        54.68 o                         
   4   4   6       4573.43       4386.70       115.52 o                         
   5   4   6        450.78        407.92        29.10 o                         
   6   4   6       1044.72       1151.43        43.50 o                         
   7   4   6        202.67        217.34        27.34 o                         
   8   4   6        772.64        644.64        62.39 o                         
  -9   5   6        433.88        412.26        37.73 o                         
  -8   5   6        186.20        168.00        23.58 o                         
  -7   5   6        401.67        332.68        28.17 o                         
  -6   5   6       1097.23        996.08        48.18 o                         
  -5   5   6       1108.15       1096.15        28.00 o                         
  -4   5   6       1987.76       1942.07        39.50 o                         
  -3   5   6        561.01        509.51        24.40 o                         
  -2   5   6       1799.12       1775.10        34.01 o                         
  -1   5   6        434.69        460.40        23.69 o                         
   0   5   6       4978.06       4398.23        89.35 o                         
   1   5   6       1229.76       1195.41        39.92 o                         
   2   5   6       1124.80       1161.62        40.69 o                         
   3   5   6        196.00        192.30        22.62 o                         
   4   5   6       1760.84       1762.81        69.94 o                         
   5   5   6        515.74        510.23        37.20 o                         
   6   5   6        245.11        275.83        26.25 o                         
   7   5   6        223.40        191.49        34.54 o                         
  -8   6   6         30.00         39.12        14.41 o                         
  -7   6   6       1070.95       1023.63        38.41 o                         
  -6   6   6        251.48        233.40        28.89 o                         
  -5   6   6         59.55         61.87         7.19 o                         
  -4   6   6         10.66         14.65         7.50 o                         
  -3   6   6       2223.09       2063.28        39.17 o                         
  -2   6   6        736.84        734.65        19.28 o                         
  -1   6   6         91.94         86.32         8.56 o                         
   0   6   6        391.12        319.45        24.23 o                         
   1   6   6        708.93        616.10        23.46 o                         
   2   6   6        912.75        856.26        35.21 o                         
   3   6   6         69.86         86.97        25.34 o                         
   4   6   6        638.78        563.77        40.29 o                         
   5   6   6         30.40         25.88        12.38 o                         
   6   6   6        157.65        112.00        24.50 o                         
  -7   7   6        238.86        239.70        20.02 o                         
  -6   7   6        429.50        449.31        23.83 o                         
  -5   7   6       2620.18       2653.09        76.22 o                         
  -4   7   6        159.94        147.46        12.34 o                         
  -3   7   6        491.59        421.80        19.77 o                         
  -2   7   6       1973.31       1906.01        41.80 o                         
  -1   7   6       2477.31       2344.91        68.22 o                         
   0   7   6        671.11        549.61        30.56 o                         
   1   7   6        354.38        297.39        30.11 o                         
   2   7   6       2015.83       1995.07       100.82 o                         
   3   7   6        604.61        617.77        91.69 o                         
   4   7   6        498.74        462.09        38.81 o                         
   5   7   6        170.43        169.48        31.81 o                         
   6   7   6        777.19        773.28        65.69 o                         
  -7   8   6        655.20        656.76        64.07 o                         
  -6   8   6         49.31         61.58        12.44 o                         
  -5   8   6        154.30        157.46        17.91 o                         
  -4   8   6        888.67        928.85        55.34 o                         
  -3   8   6        951.16        907.97        50.33 o                         
  -2   8   6        636.21        593.05        39.57 o                         
  -1   8   6        706.56        603.80        61.86 o                         
   0   8   6       1181.82       1146.53        48.92 o                         
   1   8   6        405.87        375.99        35.59 o                         
   2   8   6        651.21        647.35        50.98 o                         
   3   8   6        485.33        473.68        40.33 o                         
  -4   9   6        151.55        227.86        35.76 o                         
  -3   9   6         24.91         27.54        14.66 o                         
  -2   9   6         48.67         48.70        16.38 o                         
   0   9   6        244.94        252.26        40.48 o                         
   1   9   6        179.84        179.93        34.90 o                         
  -6  -8   7        236.05        249.42        42.20 o                         
  -4  -8   7        505.40        637.64        62.39 o                         
  -3  -8   7        269.73        174.55        34.49 o                         
  -2  -8   7        615.77        743.81        66.91 o                         
  -1  -8   7        412.26        514.47        57.02 o                         
   0  -8   7        643.37        781.34        70.21 o                         
   1  -8   7         90.70         55.44        24.35 o                         
   2  -8   7        465.07        485.61        57.22 o                         
  -8  -7   7        333.08        300.00        47.68 o                         
  -7  -7   7        101.69        132.09        31.60 o                         
  -6  -7   7        279.30        285.07        29.78 o                         
  -5  -7   7        149.36        217.26        35.86 o                         
  -4  -7   7       1346.69       1365.67        87.00 o                         
  -3  -7   7        119.41        138.23        29.32 o                         
  -2  -7   7        923.26        995.09        45.58 o                         
  -1  -7   7        181.99        155.72        20.49 o                         
   0  -7   7       1744.53       1725.55        55.22 o                         
   1  -7   7        254.19        267.54        39.80 o                         
   2  -7   7        797.15        709.29        47.03 o                         
   3  -7   7        670.69        684.98        47.71 o                         
   4  -7   7        444.85        426.33        38.24 o                         
  -9  -6   7         41.50         59.40        23.08 o                         
  -8  -6   7        137.09        152.64        34.54 o                         
  -7  -6   7       1350.18       1441.25        93.90 o                         
  -6  -6   7        252.03        249.86        23.24 o                         
  -5  -6   7         70.13         97.03        14.61 o                         
  -4  -6   7       1426.74       1460.32        51.41 o                         
  -3  -6   7       1945.39       2021.80        87.45 o                         
  -2  -6   7        381.98        344.20        15.50 o                         
  -1  -6   7         64.10         68.44         8.80 o                         
   0  -6   7       2986.47       2981.00        88.92 o                         
   1  -6   7       1023.69       1059.73        36.20 o                         
   2  -6   7        289.82        292.64        22.73 o                         
   3  -6   7         90.18         85.17        13.57 o                         
   4  -6   7       1726.05       1841.23        92.73 o                         
   5  -6   7        207.71        242.62        29.75 o                         
 -10  -5   7         95.73        116.67        31.20 o                         
  -9  -5   7       1183.01       1100.41        84.56 o                         
  -8  -5   7        101.35         77.92        22.57 o                         
  -7  -5   7        244.03        244.55        36.02 o                         
  -6  -5   7        869.86        858.30        63.41 o                         
  -5  -5   7       2795.01       2871.36       324.02 o                         
  -4  -5   7        870.55        876.51        38.81 o                         
  -3  -5   7        425.80        476.36        23.47 o                         
  -2  -5   7       3348.24       3477.84       121.98 o                         
  -1  -5   7       1894.37       2001.08        50.46 o                         
   0  -5   7        685.34        749.70        17.80 o                         
   1  -5   7        515.83        580.51        15.27 o                         
   2  -5   7       2838.39       2997.74        51.72 o                         
   3  -5   7        177.89        184.88        21.51 o                         
   4  -5   7        361.90        421.61        77.61 o                         
   5  -5   7         98.06        115.01        20.52 o                         
   6  -5   7        842.50        902.66        56.91 o                         
 -10  -4   7        180.87        165.67        33.12 o                         
  -9  -4   7        139.17        136.86        29.07 o                         
  -8  -4   7        451.47        374.16        44.23 o                         
  -7  -4   7       1129.78       1094.54        41.40 o                         
  -6  -4   7       2343.83       2103.10        64.90 o                         
  -5  -4   7        440.04        436.21        19.27 o                         
  -4  -4   7       2177.03       2233.82        52.97 o                         
  -3  -4   7        403.06        416.88        18.53 o                         
  -2  -4   7       5486.27       5653.27        70.01 o                         
  -1  -4   7        719.99        739.59        20.28 o                         
   0  -4   7       2974.06       3066.24        42.02 o                         
   1  -4   7        473.71        469.72        14.59 o                         
   2  -4   7       2915.00       2989.67        43.08 o                         
   3  -4   7        459.47        467.33        18.09 o                         
   4  -4   7       1194.97       1212.61        40.74 o                         
   5  -4   7        928.70        966.64        53.79 o                         
   6  -4   7        470.59        517.66        42.43 o                         
 -11  -3   7        117.78        127.73        30.54 o                         
 -10  -3   7         44.40         49.86        20.90 o                         
  -9  -3   7       1318.42       1336.11        59.53 o                         
  -8  -3   7        702.78        676.29        21.04 o                         
  -7  -3   7        151.90        141.12         8.80 o                         
  -6  -3   7       1198.16       1154.04        24.63 o                         
  -5  -3   7       3198.91       3110.39        48.40 o                         
  -4  -3   7       3313.69       3295.33        46.51 o                         
  -3  -3   7        237.96        242.94        11.18 o                         
  -2  -3   7       4978.92       4996.77        62.04 o                         
  -1  -3   7       1428.10       1418.40        27.60 o                         
   0  -3   7       4125.18       4256.90        39.99 o                         
   1  -3   7        209.49        204.09        10.16 o                         
   2  -3   7       5719.78       5937.03        63.91 o                         
   3  -3   7       1076.39       1141.80        26.83 o                         
   4  -3   7        823.68        801.99        20.64 o                         
   5  -3   7        127.97         96.80        12.73 o                         
   6  -3   7       1023.80       1033.23        41.07 o                         
   7  -3   7        521.96        520.41        60.72 o                         
 -10  -2   7          3.50          7.61        13.80 o                         
  -9  -2   7         57.06         51.78        26.17 o                         
  -8  -2   7        190.63        194.36        11.26 o                         
  -7  -2   7       3655.14       3834.78        56.50 o                         
  -6  -2   7        136.92        129.55         9.17 o                         
  -5  -2   7        523.70        496.74        11.73 o                         
  -4  -2   7       2948.37       2916.46        37.68 o                         
  -3  -2   7       4824.88       4804.44        52.54 o                         
  -2  -2   7        591.35        593.54        17.24 o                         
  -1  -2   7        507.06        545.90        13.86 o                         
   0  -2   7       8916.93       8701.26        71.83 o                         
   1  -2   7       1416.39       1495.63        23.05 o                         
   2  -2   7        220.04        219.70        10.04 o                         
   3  -2   7         31.87         35.42         4.96 o                         
   4  -2   7       4196.93       4267.16        64.85 o                         
   5  -2   7         23.16         16.76         7.79 o                         
   6  -2   7         31.78         44.16        12.16 o                         
   7  -2   7        171.63        181.94        22.77 o                         
 -10  -1   7         94.93         89.43        20.24 o                         
  -9  -1   7       1999.55       1876.23        90.14 o                         
  -8  -1   7        701.80        701.24        27.09 o                         
  -7  -1   7        176.97        138.55        12.13 o                         
  -6  -1   7       1393.91       1345.87        41.47 o                         
  -5  -1   7       4294.26       4283.38        47.27 o                         
  -4  -1   7       4089.94       4182.03        48.87 o                         
  -3  -1   7        455.16        441.66        12.11 o                         
  -2  -1   7       8179.40       7857.34       133.47 o                         
  -1  -1   7       2608.12       2661.87        31.80 o                         
   0  -1   7       4130.17       4310.53        47.43 o                         
   1  -1   7        541.00        617.51        13.45 o                         
   2  -1   7       5017.75       4913.90        47.17 o                         
   3  -1   7        228.48        227.76        10.55 o                         
   4  -1   7       1071.22       1130.31        36.89 o                         
   5  -1   7        139.99        179.91        20.43 o                         
   6  -1   7       1558.70       1603.48        50.44 o                         
   7  -1   7        395.47        419.13        28.47 o                         
   8  -1   7         66.61         54.32        18.90 o                         
 -11   0   7        837.54        826.69        65.69 o                         
 -10   0   7        292.18        330.28        40.43 o                         
  -9   0   7        116.15         82.03        19.94 o                         
  -8   0   7        678.16        654.24        26.35 o                         
  -7   0   7       2809.03       2845.70        63.69 o                         
  -6   0   7       3346.15       3418.37        71.68 o                         
  -5   0   7        447.41        485.11        18.33 o                         
  -4   0   7       5720.34       5761.05       141.60 o                         
  -3   0   7       2491.31       2423.80        38.19 o                         
  -2   0   7       9208.80       9330.58       123.29 o                         
  -1   0   7        250.33        281.77         8.78 o                         
   0   0   7       6790.47       6837.56        92.43 o                         
   1   0   7         50.41         48.18         3.94 o                         
   2   0   7       5225.13       5342.86        49.00 o                         
   3   0   7        610.10        659.80        22.03 o                         
   4   0   7       2937.64       2946.42        50.38 o                         
   5   0   7        986.86        934.69        49.08 o                         
   6   0   7        392.74        355.04        25.71 o                         
   7   0   7        154.33         90.25        14.27 o                         
   8   0   7        272.12        237.28        27.29 o                         
 -11   1   7         47.38         44.39        18.82 o                         
 -10   1   7         95.69         91.05        23.64 o                         
  -9   1   7       1946.89       1917.62       100.79 o                         
  -8   1   7        755.40        772.99        29.57 o                         
  -7   1   7        188.43        177.56        21.86 o                         
  -6   1   7       1347.54       1419.20        88.52 o                         
  -5   1   7       4282.17       4210.29        79.17 o                         
  -4   1   7       4253.90       4227.10        95.44 o                         
  -3   1   7        480.41        502.30        20.59 o                         
  -2   1   7       8034.49       7634.77        82.38 o                         
  -1   1   7       2552.01       2578.69        57.52 o                         
   0   1   7       4303.17       4320.82        47.02 o                         
   1   1   7        547.54        596.36        17.56 o                         
   2   1   7       5030.69       4803.80        50.97 o                         
   3   1   7        257.31        251.60        10.84 o                         
   4   1   7       1077.17       1081.25        24.91 o                         
   5   1   7        144.23        159.42        20.58 o                         
   6   1   7       1535.57       1640.42        67.34 o                         
   7   1   7        415.80        426.26        35.48 o                         
   8   1   7         69.61         92.61        18.06 o                         
 -11   2   7        892.01        904.20        76.09 o                         
 -10   2   7          2.55         -4.16        13.75 o                         
  -9   2   7         61.50         42.41        18.92 o                         
  -8   2   7        192.39        174.73        19.61 o                         
  -7   2   7       3761.94       3780.97       145.69 o                         
  -6   2   7        137.62        165.90        33.86 o                         
  -5   2   7        556.93        537.72        23.94 o                         
  -4   2   7       2855.66       2682.92        47.66 o                         
  -3   2   7       4901.06       4726.44        66.01 o                         
  -2   2   7        587.51        572.33        14.42 o                         
  -1   2   7        550.96        554.70        14.62 o                         
   0   2   7       9016.92       8264.66        88.99 o                         
   1   2   7       1449.11       1380.60        24.95 o                         
   2   2   7        203.29        163.25        10.31 o                         
   3   2   7         38.21         48.74         7.29 o                         
   4   2   7       4142.61       4133.61        62.74 o                         
   5   2   7         17.90         10.62         6.38 o                         
   6   2   7         29.38         42.96         9.89 o                         
   7   2   7        170.93        195.80        27.63 o                         
   8   2   7        525.24        528.35        37.02 o                         
 -10   3   7         43.79         50.22        21.25 o                         
  -9   3   7       1346.03       1451.49        93.49 o                         
  -8   3   7        725.34        675.07        60.31 o                         
  -7   3   7        158.45        151.48        27.77 o                         
  -6   3   7       1182.70       1154.53        31.21 o                         
  -5   3   7       3331.86       3038.86        56.82 o                         
  -4   3   7       3430.24       3331.79        75.06 o                         
  -3   3   7        247.93        240.04        10.67 o                         
  -2   3   7       5187.37       4799.62        57.07 o                         
  -1   3   7       1523.19       1413.72        41.31 o                         
   0   3   7       4166.95       3977.63        48.01 o                         
   1   3   7        207.58        205.14         8.96 o                         
   2   3   7       5726.81       5445.34        80.67 o                         
   3   3   7       1056.38       1042.53        48.93 o                         
   4   3   7        865.88        772.69        24.48 o                         
   5   3   7        124.58        109.18        11.71 o                         
   6   3   7       1032.99        955.13        44.83 o                         
   7   3   7        509.07        480.92        30.37 o                         
   8   3   7         43.29         22.78        15.02 o                         
  -9   4   7        150.84        147.34        22.52 o                         
  -8   4   7        438.93        437.86        27.59 o                         
  -7   4   7       1117.01       1046.24        40.45 o                         
  -6   4   7       2422.52       2360.00        63.23 o                         
  -5   4   7        458.13        424.31        21.58 o                         
  -4   4   7       2233.44       2159.30        41.21 o                         
  -3   4   7        414.75        407.44        15.09 o                         
  -2   4   7       5687.21       5290.92        68.08 o                         
  -1   4   7        697.75        634.00        15.00 o                         
   0   4   7       3001.07       2852.53        59.22 o                         
   1   4   7        505.14        463.63        19.59 o                         
   2   4   7       3026.40       2958.57        70.56 o                         
   3   4   7        480.10        416.62        32.07 o                         
   4   4   7       1212.09       1090.16        53.64 o                         
   5   4   7        921.88        950.83        44.01 o                         
   6   4   7        490.69        425.97        23.58 o                         
   7   4   7        136.33        106.07        25.36 o                         
  -9   5   7       1206.15       1189.14        88.97 o                         
  -8   5   7        104.77         96.36        13.98 o                         
  -7   5   7        259.10        262.43        25.78 o                         
  -6   5   7        862.98        879.67        37.99 o                         
  -5   5   7       2886.69       2765.72        50.56 o                         
  -4   5   7        915.14        864.71        25.00 o                         
  -3   5   7        435.19        387.46        18.42 o                         
  -2   5   7       3364.40       3188.63        49.97 o                         
  -1   5   7       1996.78       1889.98        36.08 o                         
   0   5   7        719.17        659.28        20.58 o                         
   1   5   7        527.79        486.02        21.52 o                         
   2   5   7       2775.50       2663.83       142.80 o                         
   3   5   7        179.61        177.99        22.57 o                         
   4   5   7        373.08        341.27        31.48 o                         
   5   5   7         92.41         99.45        18.53 o                         
   6   5   7        847.67        687.70        56.31 o                         
  -8   6   7        140.06        124.28        30.39 o                         
  -7   6   7       1361.60       1321.04        50.75 o                         
  -6   6   7        265.21        248.50        17.53 o                         
  -5   6   7         83.39         85.13        12.27 o                         
  -4   6   7       1392.90       1262.23        30.54 o                         
  -3   6   7       1988.24       1817.22        37.01 o                         
  -2   6   7        403.97        341.46        21.35 o                         
  -1   6   7         69.59         78.27         9.14 o                         
   0   6   7       2973.81       2647.51        87.38 o                         
   1   6   7       1056.80        949.06        30.73 o                         
   2   6   7        302.18        277.89        28.70 o                         
   3   6   7         85.02         65.22        15.52 o                         
   4   6   7       1706.31       1542.04        69.53 o                         
   5   6   7        215.14        230.45        35.76 o                         
   6   6   7          4.53         10.45        11.46 o                         
  -7   7   7        110.50        103.05        16.35 o                         
  -6   7   7        271.12        264.20        18.40 o                         
  -5   7   7        152.35        139.85        15.42 o                         
  -4   7   7       1381.13       1347.49        41.18 o                         
  -3   7   7        125.47        117.56         8.59 o                         
  -2   7   7        922.96        905.20        34.33 o                         
  -1   7   7        201.16        188.70        21.98 o                         
   0   7   7       1813.39       1558.09        59.63 o                         
   1   7   7        267.13        219.95        22.40 o                         
   2   7   7        805.20        758.63        82.71 o                         
   3   7   7        665.47        650.05        46.33 o                         
   4   7   7        453.63        397.85        49.76 o                         
   5   7   7        172.85        155.27        30.54 o                         
  -7   8   7        375.75        392.71        35.81 o                         
  -6   8   7        235.50        245.87        42.86 o                         
  -5   8   7        299.78        307.40        31.29 o                         
  -4   8   7        504.23        490.48        44.66 o                         
  -3   8   7        280.13        248.26        27.39 o                         
  -2   8   7        603.62        562.50        38.51 o                         
  -1   8   7        417.06        446.62        33.43 o                         
   0   8   7        658.63        703.19        39.31 o                         
   1   8   7         96.65         90.27        24.98 o                         
   2   8   7        481.11        519.35        42.82 o                         
  -4   9   7         10.42         23.13        14.05 o                         
  -3   9   7        141.95        145.74        27.60 o                         
  -2   9   7        602.13        590.21        51.64 o                         
  -6  -8   8        184.62        191.19        36.73 o                         
  -3  -8   8          5.07          4.31        14.25 o                         
  -2  -8   8        141.47        220.51        38.20 o                         
  -1  -8   8         53.01         83.45        25.57 o                         
   0  -8   8        621.12        723.36        67.87 o                         
   1  -8   8        137.02        169.22        34.39 o                         
   2  -8   8         32.16         13.75        15.12 o                         
   3  -8   8        154.06        177.19        32.82 o                         
  -7  -7   8        360.71        316.03        46.77 o                         
  -6  -7   8        450.37        395.67        50.37 o                         
  -5  -7   8        208.01        225.99        36.93 o                         
  -4  -7   8        120.90        109.65        18.78 o                         
  -3  -7   8        669.04        727.73        63.86 o                         
  -2  -7   8        818.61        843.84        68.43 o                         
  -1  -7   8        289.10        312.53        29.27 o                         
   0  -7   8         62.93         59.24        23.46 o                         
   1  -7   8        188.35        185.97        18.20 o                         
   2  -7   8        440.56        516.17        33.96 o                         
   3  -7   8        168.13        184.87        24.81 o                         
   4  -7   8         86.61         78.58        24.96 o                         
  -8  -6   8       1182.66       1086.62        82.33 o                         
  -7  -6   8        738.08        828.32        44.02 o                         
  -6  -6   8         70.03         78.31        11.90 o                         
  -5  -6   8        990.49       1057.71        38.94 o                         
  -4  -6   8       4302.73       4550.94        90.68 o                         
  -3  -6   8        360.27        390.63        26.73 o                         
  -2  -6   8        355.14        405.66        44.23 o                         
  -1  -6   8       1625.30       1677.09        46.63 o                         
   0  -6   8       3890.95       4195.98       142.83 o                         
   1  -6   8         21.47         22.05        10.50 o                         
   2  -6   8        548.03        586.86        39.73 o                         
   3  -6   8       1041.03       1093.40        65.59 o                         
   4  -6   8        923.19       1068.73        58.50 o                         
   5  -6   8        181.70        199.76        37.49 o                         
  -9  -5   8        465.82        429.86        51.03 o                         
  -8  -5   8        555.60        575.02        92.80 o                         
  -7  -5   8        158.73        193.15        22.89 o                         
  -6  -5   8       2381.46       2334.15        77.64 o                         
  -5  -5   8        186.07        186.49        16.32 o                         
  -4  -5   8       1517.85       1732.34        52.08 o                         
  -3  -5   8        748.41        805.04        32.00 o                         
  -2  -5   8       5872.14       6381.55       141.91 o                         
  -1  -5   8        425.98        451.97        17.20 o                         
   0  -5   8       1173.74       1230.29        23.53 o                         
   1  -5   8       1339.35       1397.61        28.34 o                         
   2  -5   8       2517.25       2679.24        69.23 o                         
   3  -5   8        737.51        697.18        54.66 o                         
   4  -5   8        349.80        371.11        33.93 o                         
   5  -5   8        928.37        992.65        57.44 o                         
  -9  -4   8        217.97        222.00        25.01 o                         
  -8  -4   8        158.48        163.05        20.89 o                         
  -7  -4   8        271.07        265.92        18.44 o                         
  -6  -4   8        631.44        542.57        30.60 o                         
  -5  -4   8        699.09        679.42        24.44 o                         
  -4  -4   8       1352.33       1434.18        51.74 o                         
  -3  -4   8        542.36        538.98        24.66 o                         
  -2  -4   8        595.75        652.63        73.78 o                         
  -1  -4   8        255.08        270.07        17.24 o                         
   0  -4   8       2403.47       2430.25        37.61 o                         
   1  -4   8       1179.54       1164.74        28.36 o                         
   2  -4   8        499.13        518.42        22.16 o                         
   3  -4   8        187.63        188.75        16.02 o                         
   4  -4   8        624.90        594.08        64.78 o                         
   5  -4   8        256.41        249.08        28.70 o                         
   6  -4   8         78.10         81.35        18.90 o                         
 -10  -3   8        376.07        348.47        31.42 o                         
  -9  -3   8       1057.22       1096.99        53.04 o                         
  -8  -3   8         37.41         21.22         7.11 o                         
  -7  -3   8       1239.38       1235.88        28.45 o                         
  -6  -3   8       3399.99       3404.43        48.85 o                         
  -5  -3   8       1802.73       1803.40        34.74 o                         
  -4  -3   8        321.59        340.36        15.31 o                         
  -3  -3   8       3273.27       3375.12        58.28 o                         
  -2  -3   8       6894.52       7061.79        88.66 o                         
  -1  -3   8        313.66        311.64        11.33 o                         
   0  -3   8       1653.56       1715.43        26.77 o                         
   1  -3   8       1623.94       1684.50        27.83 o                         
   2  -3   8       4043.37       4165.09        87.78 o                         
   3  -3   8         52.95         40.71         6.12 o                         
   4  -3   8        846.89        817.02        31.15 o                         
   5  -3   8        697.60        743.94        33.12 o                         
   6  -3   8        339.57        348.39        34.49 o                         
 -10  -2   8        271.27        245.92        39.01 o                         
  -9  -2   8        128.77        126.97        13.82 o                         
  -8  -2   8       2333.78       2472.12        44.28 o                         
  -7  -2   8       1386.36       1319.40        26.06 o                         
  -6  -2   8       2168.32       2277.94        57.93 o                         
  -5  -2   8        912.25        901.21        18.58 o                         
  -4  -2   8      11145.05      10763.53       117.89 o                         
  -3  -2   8        306.74        292.66         9.93 o                         
  -2  -2   8       3269.56       3240.43        42.64 o                         
  -1  -2   8       3503.68       3449.09        35.07 o                         
   0  -2   8       9567.35       9696.77        93.36 o                         
   1  -2   8       1390.38       1340.27        21.07 o                         
   2  -2   8       2263.30       2246.57        41.65 o                         
   3  -2   8       4373.71       4473.58        71.39 o                         
   4  -2   8       2236.01       2253.49        50.85 o                         
   5  -2   8        963.29       1059.56        41.45 o                         
   6  -2   8        226.36        259.96        21.94 o                         
   7  -2   8       1129.52       1049.43        83.60 o                         
 -10  -1   8        285.05        261.70        34.85 o                         
  -9  -1   8        973.09       1067.19        67.11 o                         
  -8  -1   8       1004.74       1042.29        34.04 o                         
  -7  -1   8        489.00        481.04        31.12 o                         
  -6  -1   8       3824.06       3903.27        74.19 o                         
  -5  -1   8        434.62        439.80        20.34 o                         
  -4  -1   8       4774.63       4562.95        67.85 o                         
  -3  -1   8       1536.62       1499.21        32.40 o                         
  -2  -1   8       8468.82       8173.41        75.77 o                         
  -1  -1   8       1172.36       1159.18        16.12 o                         
   0  -1   8       2941.55       2826.06        34.22 o                         
   1  -1   8       2844.84       2771.17        30.84 o                         
   2  -1   8       4169.90       4125.54        53.89 o                         
   3  -1   8       2208.82       2168.49        37.40 o                         
   4  -1   8        928.64        908.36        26.26 o                         
   5  -1   8       1718.66       1729.68        54.78 o                         
   6  -1   8        416.81        419.94        33.84 o                         
   7  -1   8        415.78        460.12        36.72 o                         
 -11   0   8        713.48        794.99        64.78 o                         
 -10   0   8         16.33         20.85        14.30 o                         
  -9   0   8        387.91        467.80        46.57 o                         
  -8   0   8        276.44        314.40        18.55 o                         
  -7   0   8       1718.28       1842.54        68.66 o                         
  -6   0   8         18.94         17.26         5.09 o                         
  -5   0   8       1753.64       1791.10        47.20 o                         
  -4   0   8       4714.79       4650.09        70.58 o                         
  -3   0   8        373.64        345.95        14.28 o                         
  -2   0   8        658.99        598.94        17.19 o                         
  -1   0   8        682.16        558.74        13.12 o                         
   0   0   8       6193.52       6065.47        59.27 o                         
   1   0   8         13.40         15.75         3.31 o                         
   2   0   8       2022.81       1872.53        28.38 o                         
   3   0   8          0.15          4.70         3.27 o                         
   4   0   8       1187.11       1215.71        34.40 o                         
   5   0   8        105.00         81.60        16.19 o                         
   6   0   8        389.30        404.31        33.65 o                         
   7   0   8        228.45        226.03        26.48 o                         
   8   0   8         71.89         73.25        25.52 o                         
 -11   1   8        103.20         77.46        24.15 o                         
 -10   1   8        269.36        227.15        35.86 o                         
  -9   1   8        971.79       1007.18        71.88 o                         
  -8   1   8       1027.86       1070.79        46.13 o                         
  -7   1   8        495.33        560.87        38.05 o                         
  -6   1   8       3721.41       3816.69        77.62 o                         
  -5   1   8        425.55        474.41        23.43 o                         
  -4   1   8       4656.45       4733.90        87.12 o                         
  -3   1   8       1582.70       1535.26        31.84 o                         
  -2   1   8       8441.90       8062.32       134.24 o                         
  -1   1   8       1152.18       1117.93        32.81 o                         
   0   1   8       2946.81       2721.73        40.21 o                         
   1   1   8       2840.86       2666.47        47.64 o                         
   2   1   8       4157.08       3997.52        59.34 o                         
   3   1   8       2194.91       2144.30        35.63 o                         
   4   1   8        899.83        884.32        25.91 o                         
   5   1   8       1726.90       1760.66        52.33 o                         
   6   1   8        392.43        365.38        24.57 o                         
   7   1   8        419.67        437.51        28.25 o                         
 -10   2   8        277.57        273.87        41.44 o                         
  -9   2   8        126.59        121.49        26.63 o                         
  -8   2   8       2322.18       2498.44       117.84 o                         
  -7   2   8       1469.93       1451.39        84.41 o                         
  -6   2   8       2091.59       2163.80        90.85 o                         
  -5   2   8        973.31        885.25        32.63 o                         
  -4   2   8      11140.07      10582.61       111.71 o                         
  -3   2   8        346.16        340.52        14.28 o                         
  -2   2   8       3191.17       3054.11        40.38 o                         
  -1   2   8       3496.47       3275.12        49.14 o                         
   0   2   8       9568.37       8851.69        96.07 o                         
   1   2   8       1346.68       1277.80        25.37 o                         
   2   2   8       2329.05       2145.12        41.05 o                         
   3   2   8       4426.99       4382.05        65.22 o                         
   4   2   8       2274.10       2208.01        48.74 o                         
   5   2   8        929.87        916.50        37.50 o                         
   6   2   8        223.94        205.66        19.07 o                         
   7   2   8       1151.21       1128.89        45.52 o                         
 -10   3   8        385.83        471.45        54.63 o                         
  -9   3   8       1065.63       1106.86        81.31 o                         
  -8   3   8         34.73         31.40        16.69 o                         
  -7   3   8       1244.64       1295.16        81.42 o                         
  -6   3   8       3414.15       3462.92        61.94 o                         
  -5   3   8       1787.81       1744.95        37.28 o                         
  -4   3   8        320.27        305.64        12.86 o                         
  -3   3   8       3251.73       3184.69        42.22 o                         
  -2   3   8       6745.08       6372.42        83.58 o                         
  -1   3   8        339.95        287.42        12.29 o                         
   0   3   8       1653.11       1502.48        28.33 o                         
   1   3   8       1626.12       1540.63        33.16 o                         
   2   3   8       4001.42       3848.99        73.84 o                         
   3   3   8         52.24         50.76         7.81 o                         
   4   3   8        871.16        822.80        36.68 o                         
   5   3   8        719.21        769.73        30.12 o                         
   6   3   8        339.24        391.03        27.04 o                         
   7   3   8         97.95         68.63        21.31 o                         
  -9   4   8        211.94        252.54        28.85 o                         
  -8   4   8        153.04        132.91        15.82 o                         
  -7   4   8        241.89        207.62        18.67 o                         
  -6   4   8        668.79        663.41        24.05 o                         
  -5   4   8        695.67        666.96        24.79 o                         
  -4   4   8       1289.88       1328.75        29.72 o                         
  -3   4   8        563.83        539.09        22.14 o                         
  -2   4   8        584.31        583.34        16.11 o                         
  -1   4   8        225.51        198.93        14.24 o                         
   0   4   8       2287.89       2194.77        58.21 o                         
   1   4   8       1200.70       1140.34        30.83 o                         
   2   4   8        508.21        506.50        36.28 o                         
   3   4   8        180.96        168.74        20.75 o                         
   4   4   8        581.76        527.15        35.86 o                         
   5   4   8        271.28        276.62        22.62 o                         
   6   4   8         76.86         81.53        15.52 o                         
  -9   5   8        480.58        397.14        51.28 o                         
  -8   5   8        537.23        459.39        29.02 o                         
  -7   5   8        160.09        140.05        19.55 o                         
  -6   5   8       2397.49       2276.74        58.17 o                         
  -5   5   8        191.17        168.35        10.59 o                         
  -4   5   8       1497.68       1462.50        46.55 o                         
  -3   5   8        791.23        752.32        22.11 o                         
  -2   5   8       5799.41       5500.41        81.17 o                         
  -1   5   8        395.50        411.56        34.01 o                         
   0   5   8       1159.64       1085.39        26.82 o                         
   1   5   8       1362.36       1187.83        53.70 o                         
   2   5   8       2554.46       2412.96       147.69 o                         
   3   5   8        745.66        716.56        45.37 o                         
   4   5   8        349.95        340.92        32.60 o                         
   5   5   8        943.55        949.66        68.63 o                         
  -8   6   8       1186.13       1243.92        89.89 o                         
  -7   6   8        765.14        722.54        31.08 o                         
  -6   6   8         59.82         65.13         9.79 o                         
  -5   6   8        993.29        964.62        38.60 o                         
  -4   6   8       4296.75       4010.73        62.41 o                         
  -3   6   8        383.94        360.41        22.67 o                         
  -2   6   8        328.12        299.73        17.43 o                         
  -1   6   8       1645.51       1447.63        58.50 o                         
   0   6   8       3889.02       3593.77        83.66 o                         
   1   6   8         19.96         22.94         8.03 o                         
   2   6   8        563.42        500.12        39.69 o                         
   3   6   8       1071.49       1072.06        80.28 o                         
   4   6   8        960.46        966.58        56.08 o                         
   5   6   8        174.54        146.80        30.49 o                         
  -7   7   8        355.54        324.68        24.11 o                         
  -6   7   8        435.82        404.83        25.91 o                         
  -5   7   8        203.04        195.10        18.05 o                         
  -4   7   8        123.19        137.53        15.37 o                         
  -3   7   8        680.23        577.02        28.67 o                         
  -2   7   8        801.70        781.88        45.04 o                         
  -1   7   8        277.60        313.54        27.93 o                         
   0   7   8         58.54         48.88        11.00 o                         
   1   7   8        184.52        160.31        16.60 o                         
   2   7   8        429.26        391.16        36.69 o                         
   3   7   8        167.19        101.86        27.54 o                         
   4   7   8         93.26         99.53        27.75 o                         
  -5   8   8          6.50          4.51         9.20 o                         
  -4   8   8        573.89        562.35        41.61 o                         
  -3   8   8          7.55          4.29        10.18 o                         
  -2   8   8        144.38        167.65        21.87 o                         
  -1   8   8         53.07         53.14        14.86 o                         
   0   8   8        619.82        582.80        62.14 o                         
   1   8   8        135.08        126.26        32.06 o                         
  -4   9   8         82.37         97.09        24.55 o                         
  -3   9   8        356.52        263.53        37.13 o                         
   1  -8   9        344.03        417.79        52.05 o                         
  -6  -7   9       1764.40       1852.79       106.83 o                         
  -5  -7   9        302.71        347.09        32.43 o                         
  -4  -7   9         64.87         60.36        22.12 o                         
  -3  -7   9        602.88        654.43        61.07 o                         
  -2  -7   9       2318.71       2797.48       131.38 o                         
  -1  -7   9        133.81        185.25        33.58 o                         
   0  -7   9         93.42         81.83        12.47 o                         
   1  -7   9       1053.52       1146.33        45.18 o                         
   2  -7   9       1079.17       1180.13        48.45 o                         
   3  -7   9          4.09         10.50        10.09 o                         
  -7  -6   9        214.23        253.21        24.97 o                         
  -6  -6   9         72.67         57.36        10.82 o                         
  -5  -6   9        122.91        129.79        17.14 o                         
  -4  -6   9       1909.45       2190.66        59.17 o                         
  -3  -6   9        350.71        352.11        26.81 o                         
  -2  -6   9        184.59        238.72        35.61 o                         
  -1  -6   9        635.77        639.82        57.07 o                         
   0  -6   9       1141.77       1274.01        43.33 o                         
   1  -6   9        372.18        424.81        29.37 o                         
   2  -6   9         90.67        105.12        14.76 o                         
   3  -6   9        601.53        651.89        43.87 o                         
   4  -6   9        163.00        210.20        27.27 o                         
  -8  -5   9        215.06        213.32        24.19 o                         
  -7  -5   9         96.75         94.13        13.24 o                         
  -6  -5   9        426.91        448.36        25.58 o                         
  -5  -5   9       1086.27       1136.94        39.71 o                         
  -4  -5   9        119.31        122.95        13.76 o                         
  -3  -5   9        141.91        185.82        16.45 o                         
  -2  -5   9        532.26        571.69        49.66 o                         
  -1  -5   9       1509.88       1683.45        97.50 o                         
   0  -5   9          5.83          6.80         4.33 o                         
   1  -5   9        373.02        395.56        19.77 o                         
   2  -5   9        275.70        269.26        21.43 o                         
   3  -5   9        657.47        720.10        58.94 o                         
   4  -5   9         73.35         76.57        17.31 o                         
   5  -5   9        241.32        320.44        34.02 o                         
  -9  -4   9        165.27        165.22        31.30 o                         
  -8  -4   9       2238.48       2252.26        75.68 o                         
  -7  -4   9        946.17        946.85        36.84 o                         
  -6  -4   9        423.08        427.33        23.50 o                         
  -5  -4   9        580.55        515.26        30.03 o                         
  -4  -4   9       6678.75       7301.97       150.41 o                         
  -3  -4   9       1518.27       1706.82        47.83 o                         
  -2  -4   9        487.57        521.76        31.03 o                         
  -1  -4   9       2171.15       2182.12        73.23 o                         
   0  -4   9       6553.24       6672.22        93.62 o                         
   1  -4   9        600.26        593.02        15.75 o                         
   2  -4   9         54.34         67.13        17.88 o                         
   3  -4   9       2519.97       2536.74        84.24 o                         
   4  -4   9       1448.43       1554.43        68.23 o                         
   5  -4   9        151.21        200.90        26.38 o                         
  -9  -3   9        756.70        845.92        67.52 o                         
  -8  -3   9         60.35         68.93        10.35 o                         
  -7  -3   9        172.43        172.07        10.55 o                         
  -6  -3   9       7611.31       7728.52        92.63 o                         
  -5  -3   9       1540.16       1615.72        37.45 o                         
  -4  -3   9        329.32        335.66        21.47 o                         
  -3  -3   9       2292.53       2254.23        46.38 o                         
  -2  -3   9      11877.34      12111.43       250.16 o                         
  -1  -3   9       1098.22       1108.20        32.18 o                         
   0  -3   9        175.58        173.90        15.18 o                         
   1  -3   9       4004.75       3843.71       128.56 o                         
   2  -3   9       4285.11       4536.57        88.51 o                         
   3  -3   9        244.15        254.91        24.88 o                         
   4  -3   9          0.08         -3.85         8.95 o                         
   5  -3   9       2407.92       2457.26        99.42 o                         
   6  -3   9        414.55        405.05        51.89 o                         
 -10  -2   9        211.82        257.18        38.65 o                         
  -9  -2   9         82.03        101.75        16.12 o                         
  -8  -2   9        881.98        889.28        31.10 o                         
  -7  -2   9       1005.81       1015.30        24.07 o                         
  -6  -2   9        397.51        386.41        14.38 o                         
  -5  -2   9         37.85         30.66         3.55 o                         
  -4  -2   9        980.19        908.28        23.92 o                         
  -3  -2   9       4034.14       4034.77        61.26 o                         
  -2  -2   9        143.93        140.21         7.08 o                         
  -1  -2   9        520.71        537.85        12.99 o                         
   0  -2   9        873.79        924.96        24.53 o                         
   1  -2   9       4756.44       4442.86       159.48 o                         
   2  -2   9         64.08         52.95         5.04 o                         
   3  -2   9        511.74        486.35        33.32 o                         
   4  -2   9        182.88        185.27        17.26 o                         
   5  -2   9        920.69        982.81        41.03 o                         
   6  -2   9         16.25         31.73         9.88 o                         
 -10  -1   9        800.75        841.40        62.95 o                         
  -9  -1   9        553.89        550.89        49.26 o                         
  -8  -1   9        341.66        361.54        24.43 o                         
  -7  -1   9        477.59        456.53        40.76 o                         
  -6  -1   9       5069.41       5245.47       117.49 o                         
  -5  -1   9       2382.15       2317.37        36.00 o                         
  -4  -1   9        388.72        366.32        14.89 o                         
  -3  -1   9        901.04        937.08        21.15 o                         
  -2  -1   9       9027.53       8907.85        88.52 o                         
  -1  -1   9       4588.46       4601.81        53.62 o                         
   0  -1   9        225.34        246.26        11.43 o                         
   1  -1   9       3366.24       3341.26        76.46 o                         
   2  -1   9       2689.20       2700.19        82.51 o                         
   3  -1   9       1435.68       1497.65        45.27 o                         
   4  -1   9        120.63        138.23        18.63 o                         
   5  -1   9       1663.24       1583.57       121.24 o                         
   6  -1   9        575.29        618.11        63.38 o                         
   7  -1   9        163.22        155.88        29.52 o                         
 -11   0   9        669.09        686.94        60.92 o                         
 -10   0   9         66.10         78.58        21.51 o                         
  -9   0   9          0.24         -3.35        11.06 o                         
  -8   0   9       5964.64       6347.70       218.15 o                         
  -7   0   9       1551.99       1619.61        49.70 o                         
  -6   0   9       1036.43       1023.92        64.42 o                         
  -5   0   9        787.86        809.71        26.28 o                         
  -4   0   9      18835.42      18422.23       272.40 o                         
  -3   0   9       2211.68       2143.44        41.67 o                         
  -2   0   9        551.24        515.64        13.74 o                         
  -1   0   9       5037.84       5075.95        60.95 o                         
   0   0   9      16765.20      16262.43       323.30 o                         
   1   0   9        389.95        359.15        12.07 o                         
   2   0   9        368.78        338.46        14.76 o                         
   3   0   9       6420.56       6266.59        87.06 o                         
   4   0   9       3275.49       3252.33        80.78 o                         
   5   0   9          2.83          7.81         6.09 o                         
   6   0   9          0.50          6.90        12.68 o                         
   7   0   9       1683.07       1694.68       103.63 o                         
 -11   1   9         64.55        124.33        28.86 o                         
 -10   1   9        762.68        799.25        66.86 o                         
  -9   1   9        563.90        542.47        53.11 o                         
  -8   1   9        314.54        447.11        46.92 o                         
  -7   1   9        442.88        436.15        43.78 o                         
  -6   1   9       5093.95       4759.74       164.41 o                         
  -5   1   9       2422.07       2372.74       103.69 o                         
  -4   1   9        391.23        378.81        18.32 o                         
  -3   1   9        848.34        873.15        27.88 o                         
  -2   1   9       8955.19       8608.77       115.27 o                         
  -1   1   9       4618.31       4451.88        62.79 o                         
   0   1   9        209.96        211.42        12.93 o                         
   1   1   9       3285.84       3074.92        50.45 o                         
   2   1   9       2521.51       2453.71        40.76 o                         
   3   1   9       1487.64       1469.99        37.94 o                         
   4   1   9        124.97        121.88        12.87 o                         
   5   1   9       1672.02       1557.44        57.35 o                         
   6   1   9        551.82        564.45        88.75 o                         
   7   1   9        174.83        164.81        35.20 o                         
 -10   2   9        213.65        200.32        36.42 o                         
  -9   2   9         72.82         35.86        16.94 o                         
  -8   2   9        913.83        881.22        67.92 o                         
  -7   2   9       1019.73       1057.35        72.29 o                         
  -6   2   9        387.83        357.07        39.72 o                         
  -5   2   9         63.99         55.38         6.72 o                         
  -4   2   9       1063.27       1029.87        19.38 o                         
  -3   2   9       4074.07       3918.41        48.05 o                         
  -2   2   9        149.14        152.41         8.27 o                         
  -1   2   9        571.07        550.73        17.54 o                         
   0   2   9        953.35        909.84        25.01 o                         
   1   2   9       4697.06       4468.41        83.51 o                         
   2   2   9         64.28         65.58         7.10 o                         
   3   2   9        574.17        560.31        41.75 o                         
   4   2   9        196.67        195.42        16.97 o                         
   5   2   9        920.86        924.81        38.14 o                         
   6   2   9         17.57         12.04        10.04 o                         
  -9   3   9        748.84        817.36        70.46 o                         
  -8   3   9         60.60         59.96        19.63 o                         
  -7   3   9        167.15        179.62        19.02 o                         
  -6   3   9       7541.17       7461.91        97.09 o                         
  -5   3   9       1547.28       1610.64        33.54 o                         
  -4   3   9        357.47        365.09        14.04 o                         
  -3   3   9       2297.67       2190.38        48.20 o                         
  -2   3   9      11915.37      11176.40       147.03 o                         
  -1   3   9       1026.01        967.74        36.42 o                         
   0   3   9        208.82        218.22        14.71 o                         
   1   3   9       4041.38       3710.34        58.79 o                         
   2   3   9       4302.20       4174.33        85.39 o                         
   3   3   9        215.16        228.39        23.00 o                         
   4   3   9          0.11          3.17         6.55 o                         
   5   3   9       2391.18       2389.39        89.35 o                         
   6   3   9        419.68        437.47        50.83 o                         
  -9   4   9        172.59        164.26        23.65 o                         
  -8   4   9       2219.51       2315.98        84.16 o                         
  -7   4   9        945.82        877.64        38.25 o                         
  -6   4   9        424.45        399.11        17.15 o                         
  -5   4   9        552.85        553.94        21.28 o                         
  -4   4   9       6458.68       6482.11        84.89 o                         
  -3   4   9       1499.21       1501.92        33.41 o                         
  -2   4   9        536.67        540.59        35.74 o                         
  -1   4   9       2156.69       2084.54        61.54 o                         
   0   4   9       6483.62       5979.46       104.41 o                         
   1   4   9        580.11        629.02        42.00 o                         
   2   4   9         68.51         48.39        17.81 o                         
   3   4   9       2436.25       2353.15        81.11 o                         
   4   4   9       1421.82       1350.33        51.46 o                         
   5   4   9        147.52        121.28        16.30 o                         
  -9   5   9         30.56         27.34        17.35 o                         
  -8   5   9        208.24        192.10        19.82 o                         
  -7   5   9         92.55        101.62        13.90 o                         
  -6   5   9        443.00        395.53        16.41 o                         
  -5   5   9       1087.24       1081.35        29.57 o                         
  -4   5   9        124.40        110.90        13.86 o                         
  -3   5   9        140.22        173.87        11.15 o                         
  -2   5   9        543.76        506.54        27.11 o                         
  -1   5   9       1526.48       1497.00        78.52 o                         
   0   5   9          6.87         14.53         6.94 o                         
   1   5   9        385.32        338.70        23.92 o                         
   2   5   9        262.66        221.87        69.62 o                         
   3   5   9        631.74        628.75        44.04 o                         
   4   5   9         77.16         55.04        19.73 o                         
   5   5   9        244.29        279.96        38.30 o                         
  -8   6   9        918.96        923.80        41.33 o                         
  -7   6   9        211.09        235.96        18.15 o                         
  -6   6   9         75.01         52.01        11.00 o                         
  -5   6   9        137.27        129.66        14.92 o                         
  -4   6   9       1946.01       1964.57        69.26 o                         
  -3   6   9        346.07        335.90        22.94 o                         
  -2   6   9        186.64        163.44        21.43 o                         
  -1   6   9        658.50        618.16        50.42 o                         
   0   6   9       1128.24       1055.95        69.93 o                         
   1   6   9        369.24        290.70        22.53 o                         
   2   6   9         94.76         81.36        18.36 o                         
   3   6   9        621.24        548.41        82.28 o                         
   4   6   9        157.78        157.25        31.75 o                         
   5   6   9        143.33        108.76        26.02 o                         
  -7   7   9        218.01        225.54        24.66 o                         
  -6   7   9       1746.30       1733.87        56.27 o                         
  -5   7   9        291.53        296.76        22.29 o                         
  -4   7   9         69.38         59.87        10.92 o                         
  -3   7   9        561.15        510.64        38.07 o                         
  -2   7   9       2280.08       2261.26        81.07 o                         
  -1   7   9        131.26        130.87        24.45 o                         
   0   7   9         97.19         80.21        13.28 o                         
   1   7   9       1038.03        992.36        41.77 o                         
   2   7   9       1020.49        893.30        76.34 o                         
  -4   8   9        604.20        583.00        56.21 o                         
  -3   8   9        362.43        332.92        41.09 o                         
  -2   8   9         23.00         19.33        13.24 o                         
  -1   8   9        290.85        255.87        33.28 o                         
  -3   9   9         57.35         53.82        18.92 o                         
   0  -8  10         86.48         83.24        24.65 o                         
  -5  -7  10        149.00        235.78        38.50 o                         
  -4  -7  10         83.89         73.40        24.55 o                         
  -3  -7  10       1110.79       1341.11        88.37 o                         
  -2  -7  10        371.82        439.90        50.83 o                         
  -1  -7  10        341.86        344.49        46.41 o                         
   0  -7  10        145.63        167.53        22.94 o                         
   1  -7  10       1021.97       1179.85        59.97 o                         
   2  -7  10        173.34        220.94        25.81 o                         
   3  -7  10        110.45        118.14        28.71 o                         
  -6  -6  10        294.23        362.65        29.29 o                         
  -5  -6  10        365.29        389.18        24.94 o                         
  -4  -6  10        758.04        836.57        36.21 o                         
  -3  -6  10        532.31        529.33        52.10 o                         
  -2  -6  10        408.43        467.90        48.75 o                         
  -1  -6  10       1481.98       1563.18        62.33 o                         
   0  -6  10        539.20        617.26        30.16 o                         
   1  -6  10        281.66        285.12        21.98 o                         
   2  -6  10        206.10        187.58        23.61 o                         
   3  -6  10       1092.71       1297.10        62.93 o                         
   4  -6  10        182.29        168.01        33.58 o                         
  -9  -5  10         20.03          7.30        13.90 o                         
  -8  -5  10        501.88        583.79        50.65 o                         
  -7  -5  10        156.92        189.70        22.48 o                         
  -6  -5  10       1039.96       1129.63        51.15 o                         
  -5  -5  10        146.44        134.39        12.44 o                         
  -4  -5  10       1660.91       1796.15        52.59 o                         
  -3  -5  10        238.42        262.77        23.55 o                         
  -2  -5  10        641.63        574.43        50.12 o                         
  -1  -5  10        201.06        188.81        20.57 o                         
   0  -5  10       1387.87       1498.77        58.58 o                         
   1  -5  10        740.71        719.65        33.34 o                         
   2  -5  10        161.24        149.01        20.35 o                         
   3  -5  10        172.19        165.04        22.42 o                         
   4  -5  10        185.63        130.66        22.19 o                         
  -9  -4  10        460.52        451.21        50.88 o                         
  -8  -4  10       1579.68       1691.61        66.82 o                         
  -7  -4  10         59.41         45.91        12.62 o                         
  -6  -4  10        525.33        496.86        37.83 o                         
  -5  -4  10       2390.12       2495.87       113.85 o                         
  -4  -4  10       2103.84       2043.48        57.82 o                         
  -3  -4  10        738.70        777.63        32.28 o                         
  -2  -4  10       1657.86       1806.47        70.36 o                         
  -1  -4  10       4376.06       4566.26        83.88 o                         
   0  -4  10        512.85        530.89        32.61 o                         
   1  -4  10        649.96        630.12        24.83 o                         
   2  -4  10       1482.00       1489.71       104.60 o                         
   3  -4  10       2157.94       2155.24        78.08 o                         
   4  -4  10         58.48         62.69        14.66 o                         
   5  -4  10        241.77        254.19        40.94 o                         
  -9  -3  10         58.47         44.59        18.26 o                         
  -8  -3  10        307.28        329.72        26.51 o                         
  -7  -3  10        992.55       1012.43        26.62 o                         
  -6  -3  10       2575.15       2585.83        44.80 o                         
  -5  -3  10       1370.17       1395.74        35.39 o                         
  -4  -3  10        823.04        899.13        34.69 o                         
  -3  -3  10       5593.91       5935.36       103.81 o                         
  -2  -3  10       2274.76       2228.10        50.18 o                         
  -1  -3  10       1779.09       1789.79        35.10 o                         
   0  -3  10        770.54        800.73        28.01 o                         
   1  -3  10       5141.55       5263.94       112.48 o                         
   2  -3  10        409.67        389.08        18.99 o                         
   3  -3  10        597.55        577.16        37.97 o                         
   4  -3  10        501.93        485.67        37.37 o                         
   5  -3  10       1579.16       1686.99       115.81 o                         
 -10  -2  10        404.67        484.90        52.81 o                         
  -9  -2  10        309.60        316.62        27.30 o                         
  -8  -2  10        913.72        943.91        45.17 o                         
  -7  -2  10         62.51         60.83        12.41 o                         
  -6  -2  10       2607.31       2511.90        36.56 o                         
  -5  -2  10        447.38        416.75        23.87 o                         
  -4  -2  10       2360.30       2336.89        45.48 o                         
  -3  -2  10        598.87        652.87        25.49 o                         
  -2  -2  10       5843.01       5920.74       113.36 o                         
  -1  -2  10        931.61        845.21        23.42 o                         
   0  -2  10        772.77        770.92        24.73 o                         
   1  -2  10        979.56        979.02        37.45 o                         
   2  -2  10       1718.89       1782.77        73.38 o                         
   3  -2  10        937.04        939.61        63.10 o                         
   4  -2  10         79.56         71.88        21.31 o                         
   5  -2  10        338.90        302.22        27.65 o                         
   6  -2  10         82.45        108.05        27.75 o                         
 -10  -1  10        952.25        956.79        72.31 o                         
  -9  -1  10         47.83         74.19        14.71 o                         
  -8  -1  10        840.47        914.26        44.55 o                         
  -7  -1  10        877.05        902.97        29.48 o                         
  -6  -1  10       3411.03       3446.79        56.60 o                         
  -5  -1  10        679.12        715.35        23.63 o                         
  -4  -1  10       5355.90       5362.08        81.66 o                         
  -3  -1  10       3488.40       3494.58        52.34 o                         
  -2  -1  10       1666.44       1709.05        42.91 o                         
  -1  -1  10        928.08        943.66        30.98 o                         
   0  -1  10       3283.46       3372.26        85.20 o                         
   1  -1  10       3538.86       3533.22        53.71 o                         
   2  -1  10        246.76        252.82        18.20 o                         
   3  -1  10       1030.84       1107.61        41.34 o                         
   4  -1  10        635.42        697.64        57.02 o                         
   5  -1  10        914.15        909.77        51.37 o                         
   6  -1  10          8.40          7.41        12.78 o                         
 -11   0  10          1.34         -3.86        14.05 o                         
 -10   0  10        111.95         74.11        21.56 o                         
  -9   0  10        581.55        622.72        55.55 o                         
  -8   0  10       3977.13       4078.28       153.96 o                         
  -7   0  10        330.55        318.14        25.18 o                         
  -6   0  10        678.39        687.02        29.61 o                         
  -5   0  10       4758.42       4616.17        86.77 o                         
  -4   0  10       5163.96       4917.35        75.66 o                         
  -3   0  10       2658.19       2720.28        41.80 o                         
  -2   0  10       1502.35       1523.09        32.73 o                         
  -1   0  10      14907.44      14842.31       303.23 o                         
   0   0  10        924.45        855.53        29.56 o                         
   1   0  10       1992.88       2025.40        39.78 o                         
   2   0  10       1908.13       1786.93        35.20 o                         
   3   0  10       5556.14       5604.99       139.61 o                         
   4   0  10         13.13         18.02        10.87 o                         
   5   0  10        380.75        389.38        34.71 o                         
   6   0  10        715.51        736.15        66.71 o                         
   7   0  10        670.53        634.59        64.02 o                         
 -10   1  10        921.72        902.68        71.88 o                         
  -9   1  10         45.73         49.41        18.21 o                         
  -8   1  10        839.28        963.55        69.60 o                         
  -7   1  10        881.34        942.25        66.71 o                         
  -6   1  10       3295.11       3416.50       135.29 o                         
  -5   1  10        675.41        699.60        32.29 o                         
  -4   1  10       5333.83       5297.23       107.57 o                         
  -3   1  10       3378.16       3388.08        46.75 o                         
  -2   1  10       1557.90       1552.02        43.56 o                         
  -1   1  10        927.67        934.57        24.23 o                         
   0   1  10       3301.02       3229.00        77.12 o                         
   1   1  10       3486.51       3291.04        63.23 o                         
   2   1  10        237.21        230.02        14.27 o                         
   3   1  10       1018.74        985.77        75.68 o                         
   4   1  10        618.02        610.67        42.49 o                         
   5   1  10        873.46        864.67        51.86 o                         
   6   1  10          8.99          4.67        14.46 o                         
 -10   2  10        407.83        455.98        53.42 o                         
  -9   2  10        293.86        328.35        44.59 o                         
  -8   2  10        931.07       1019.05        74.26 o                         
  -7   2  10         66.61         89.58        23.33 o                         
  -6   2  10       2547.91       2527.99        81.19 o                         
  -5   2  10        457.76        433.46        15.78 o                         
  -4   2  10       2455.49       2345.01        40.25 o                         
  -3   2  10        649.17        587.98        35.92 o                         
  -2   2  10       5751.89       5529.55        64.76 o                         
  -1   2  10        921.47        803.37        31.38 o                         
   0   2  10        761.06        752.82        26.11 o                         
   1   2  10        971.00        903.04        29.85 o                         
   2   2  10       1751.92       1740.93        42.42 o                         
   3   2  10        907.12        901.11        74.92 o                         
   4   2  10         86.68         53.47        21.61 o                         
   5   2  10        324.79        274.58        30.27 o                         
  -9   3  10         58.06         52.45        20.39 o                         
  -8   3  10        293.44        274.48        40.58 o                         
  -7   3  10        994.52       1028.26        33.09 o                         
  -6   3  10       2631.85       2539.24        64.94 o                         
  -5   3  10       1415.57       1414.45        34.08 o                         
  -4   3  10        792.73        816.97        30.47 o                         
  -3   3  10       5558.96       5326.27       104.03 o                         
  -2   3  10       2355.95       2166.73        44.02 o                         
  -1   3  10       1786.17       1757.20        41.94 o                         
   0   3  10        802.49        746.04        24.11 o                         
   1   3  10       5070.27       4807.57       126.58 o                         
   2   3  10        437.74        451.08        32.37 o                         
   3   3  10        592.79        655.81        42.99 o                         
   4   3  10        511.69        461.58        38.95 o                         
   5   3  10       1591.00       1623.88       116.67 o                         
  -9   4  10        446.83        470.54        53.77 o                         
  -8   4  10       1551.23       1615.91        87.05 o                         
  -7   4  10         52.48         43.07         9.31 o                         
  -6   4  10        524.79        548.59        22.68 o                         
  -5   4  10       2329.96       2413.31        45.04 o                         
  -4   4  10       2065.62       2056.12        58.82 o                         
  -3   4  10        773.51        693.78        32.71 o                         
  -2   4  10       1657.15       1632.07        42.49 o                         
  -1   4  10       4274.26       4009.28       129.58 o                         
   0   4  10        530.71        530.43        29.85 o                         
   1   4  10        649.57        600.13        42.14 o                         
   2   4  10       1493.82       1383.77        86.29 o                         
   3   4  10       2122.34       2025.09        65.48 o                         
   4   4  10         54.33         42.21        11.69 o                         
  -9   5  10         19.00          9.03        11.11 o                         
  -8   5  10        481.89        460.79        28.96 o                         
  -7   5  10        141.80        134.87        16.25 o                         
  -6   5  10       1042.88       1036.06        36.52 o                         
  -5   5  10        147.80        136.10        15.87 o                         
  -4   5  10       1663.06       1674.81        53.40 o                         
  -3   5  10        231.63        242.93        28.28 o                         
  -2   5  10        653.61        628.97        39.35 o                         
  -1   5  10        196.99        224.42        31.04 o                         
   0   5  10       1365.76       1290.26        79.21 o                         
   1   5  10        722.06        702.94        47.08 o                         
   2   5  10        170.48        113.94        20.57 o                         
   3   5  10        167.11        103.13        26.89 o                         
   4   5  10        183.20        146.85        30.13 o                         
   5   5  10        314.74        290.00        40.18 o                         
  -8   6  10        523.84        535.92        31.99 o                         
  -7   6  10        136.30        129.50        16.19 o                         
  -6   6  10        273.22        277.91        22.64 o                         
  -5   6  10        358.11        367.66        25.23 o                         
  -4   6  10        763.10        791.00        47.10 o                         
  -3   6  10        542.19        526.35        29.57 o                         
  -2   6  10        405.20        452.07        34.82 o                         
  -1   6  10       1474.42       1449.72        80.30 o                         
   0   6  10        539.02        558.49        43.54 o                         
   1   6  10        290.31        285.55        38.27 o                         
   2   6  10        201.35        204.74        28.04 o                         
   3   6  10       1067.13       1005.10        78.58 o                         
   4   6  10        182.97        179.93        35.15 o                         
  -6   7  10        504.68        476.70        40.20 o                         
  -5   7  10        159.78        172.51        18.38 o                         
  -4   7  10         87.95         59.63        11.67 o                         
  -3   7  10       1089.79       1101.02        61.13 o                         
  -2   7  10        364.19        349.16        31.75 o                         
  -1   7  10        343.90        333.58        40.78 o                         
   0   7  10        143.94         85.26        16.38 o                         
  -4   8  10        321.68        307.20        41.24 o                         
  -3   8  10          0.29          3.60        11.92 o                         
  -2   8  10        332.14        375.17        43.17 o                         
  -1  -8  11        453.21        493.93        53.16 o                         
  -4  -7  11        305.14        339.72        44.94 o                         
  -3  -7  11        268.36        351.89        44.94 o                         
  -2  -7  11        115.67        183.17        33.94 o                         
  -1  -7  11         14.96          2.26         9.21 o                         
   0  -7  11        126.50        134.99        20.82 o                         
   1  -7  11        190.67        202.75        35.91 o                         
  -6  -6  11         32.14         20.70         9.45 o                         
  -5  -6  11       1520.40       1707.06        58.29 o                         
  -4  -6  11        855.71        928.67        46.41 o                         
  -3  -6  11        138.87        173.23        32.36 o                         
  -2  -6  11        158.47         98.36        26.28 o                         
  -1  -6  11       2166.77       2413.56       138.26 o                         
   0  -6  11        697.78        694.90        42.10 o                         
   1  -6  11         28.38         29.85        11.12 o                         
   2  -6  11        397.94        458.19        35.52 o                         
   3  -6  11        982.97       1108.23        58.53 o                         
  -9  -5  11         29.60         22.62        17.04 o                         
  -8  -5  11        151.43        162.22        31.35 o                         
  -7  -5  11        817.45        868.46        56.66 o                         
  -6  -5  11       1082.67       1190.02        53.91 o                         
  -5  -5  11        122.25        113.26        15.74 o                         
  -4  -5  11        153.18        172.26        17.20 o                         
  -3  -5  11       2585.60       2795.56        83.40 o                         
  -2  -5  11        595.82        549.17        33.05 o                         
  -1  -5  11        106.69        112.06        16.23 o                         
   0  -5  11         93.45         84.70        14.95 o                         
   1  -5  11       2230.31       2374.56        78.93 o                         
   2  -5  11        125.65        101.68        17.31 o                         
   3  -5  11         98.42         78.01        16.77 o                         
   4  -5  11        325.87        388.26        49.41 o                         
  -9  -4  11         44.05         46.97        20.19 o                         
  -8  -4  11        209.47        184.12        23.46 o                         
  -7  -4  11         74.67         80.14        16.11 o                         
  -6  -4  11        504.15        537.09        35.20 o                         
  -5  -4  11        375.28        402.97        24.25 o                         
  -4  -4  11         80.62         80.04        13.83 o                         
  -3  -4  11         13.01         21.34         8.99 o                         
  -2  -4  11        367.67        354.37        24.02 o                         
  -1  -4  11        827.93        853.60        74.62 o                         
   0  -4  11        202.29        219.07        20.78 o                         
   1  -4  11        109.14        121.29        22.78 o                         
   2  -4  11         13.81         22.17        12.02 o                         
   3  -4  11        254.08        225.84        34.60 o                         
   4  -4  11         96.37         97.73        28.46 o                         
  -9  -3  11        162.48        160.91        31.70 o                         
  -8  -3  11        179.60        185.05        17.63 o                         
  -7  -3  11        722.04        758.75        33.40 o                         
  -6  -3  11        613.94        608.31        30.75 o                         
  -5  -3  11        365.87        275.25        21.50 o                         
  -4  -3  11        245.81        220.60        16.85 o                         
  -3  -3  11       2385.20       2491.57        71.92 o                         
  -2  -3  11        514.53        528.60        23.05 o                         
  -1  -3  11        100.84         98.94        12.62 o                         
   0  -3  11        343.00        324.89        22.82 o                         
   1  -3  11       2148.90       2225.84        93.44 o                         
   2  -3  11        309.23        334.85        36.62 o                         
   3  -3  11         39.61         45.86        16.08 o                         
   4  -3  11        249.17        328.30        41.65 o                         
   5  -3  11        415.64        530.65        56.00 o                         
  -9  -2  11        475.51        457.37        32.81 o                         
  -8  -2  11       1914.95       2078.52        59.16 o                         
  -7  -2  11        403.13        357.77        23.06 o                         
  -6  -2  11        515.89        503.04        32.73 o                         
  -5  -2  11       3503.32       3524.75        63.33 o                         
  -4  -2  11       2351.84       2396.56        43.78 o                         
  -3  -2  11        858.15        891.41        27.53 o                         
  -2  -2  11         31.22         26.50         4.13 o                         
  -1  -2  11       7125.32       6810.49       129.30 o                         
   0  -2  11       1351.38       1316.92        58.44 o                         
   1  -2  11        515.88        547.80        40.38 o                         
   2  -2  11        437.97        447.61        40.33 o                         
   3  -2  11       3449.52       3567.41       136.35 o                         
   4  -2  11        143.22        117.53        26.12 o                         
 -10  -1  11        700.55        770.44        44.83 o                         
  -9  -1  11        123.25         98.26        16.08 o                         
  -8  -1  11        391.80        434.67        31.32 o                         
  -7  -1  11       1185.70       1246.58        51.02 o                         
  -6  -1  11       1565.03       1653.85        48.40 o                         
  -5  -1  11        367.57        363.78        17.56 o                         
  -4  -1  11        372.80        354.84        14.57 o                         
  -3  -1  11       3623.31       3807.93        56.74 o                         
  -2  -1  11       1075.84       1141.60        34.41 o                         
  -1  -1  11        256.95        271.90        35.51 o                         
   0  -1  11        166.65        144.75        23.44 o                         
   1  -1  11       3576.04       3795.78       155.12 o                         
   2  -1  11        146.89        192.46        36.68 o                         
   3  -1  11        251.47        241.10        40.53 o                         
   5  -1  11        830.67        803.77        66.10 o                         
 -10   0  11         67.58        133.82        27.95 o                         
  -9   0  11         83.94         78.54        15.11 o                         
  -8   0  11         66.83         72.17        20.52 o                         
  -7   0  11        449.14        451.76        25.57 o                         
  -6   0  11        147.46        117.63        12.78 o                         
  -5   0  11       1344.28       1323.33        34.40 o                         
  -4   0  11         45.67         56.76         5.96 o                         
  -3   0  11        138.44        143.91         8.12 o                         
  -2   0  11        224.54        228.28        15.51 o                         
  -1   0  11        847.05        813.40        60.47 o                         
   0   0  11        471.06        442.31        30.82 o                         
   1   0  11         15.32         18.82        13.70 o                         
   2   0  11          6.45         20.19        15.32 o                         
   3   0  11        347.52        316.93        30.39 o                         
   4   0  11        399.14        425.39        50.63 o                         
   5   0  11        116.70        125.65        29.88 o                         
   6   0  11         85.12        100.29        27.95 o                         
 -10   1  11        695.23        677.05        63.56 o                         
  -9   1  11        124.63         82.94        24.55 o                         
  -8   1  11        416.81        489.87        50.83 o                         
  -7   1  11       1153.11       1198.88        78.02 o                         
  -6   1  11       1555.24       1577.92        54.47 o                         
  -5   1  11        389.83        346.67        23.82 o                         
  -4   1  11        384.25        364.10        11.27 o                         
  -3   1  11       3662.81       3683.33        75.00 o                         
  -2   1  11       1099.66       1110.91        44.72 o                         
  -1   1  11        269.39        282.07        16.28 o                         
   0   1  11        175.34        170.09        15.56 o                         
   1   1  11       3570.31       3658.72       149.80 o                         
   2   1  11        144.16        173.27        23.29 o                         
   3   1  11        274.57        256.27        40.63 o                         
   4   1  11        353.86        354.88        42.36 o                         
   5   1  11        821.37        762.12        73.10 o                         
  -9   2  11        482.45        493.32        55.04 o                         
  -8   2  11       1943.64       1898.19        73.90 o                         
  -7   2  11        389.56        355.91        30.68 o                         
  -6   2  11        515.16        543.16        67.16 o                         
  -5   2  11       3489.27       3383.69        49.69 o                         
  -4   2  11       2271.08       2207.74        45.82 o                         
  -3   2  11        850.26        815.86        54.33 o                         
  -2   2  11         35.81         36.79         7.18 o                         
  -1   2  11       7247.60       7043.77       118.88 o                         
   0   2  11       1339.38       1251.26        39.63 o                         
   1   2  11        498.52        447.41        49.10 o                         
   2   2  11        450.07        461.43        37.33 o                         
   3   2  11       3449.54       3338.43       156.95 o                         
   4   2  11        144.32        105.46        19.60 o                         
   5   2  11         85.45         61.79        24.65 o                         
  -9   3  11        159.45        120.63        29.52 o                         
  -8   3  11        175.39        192.02        19.11 o                         
  -7   3  11        743.42        741.52        38.46 o                         
  -6   3  11        613.51        597.95        30.08 o                         
  -5   3  11        352.96        376.59        18.22 o                         
  -4   3  11        238.44        181.08        10.33 o                         
  -3   3  11       2398.37       2371.63        65.07 o                         
  -2   3  11        470.83        458.87        27.14 o                         
  -1   3  11         79.88         82.45        10.28 o                         
   0   3  11        369.62        317.10        22.13 o                         
   1   3  11       2159.86       2270.01       105.05 o                         
   2   3  11        315.53        336.13        25.73 o                         
   3   3  11         40.95         61.79        24.65 o                         
   4   3  11        260.73        269.85        31.38 o                         
  -9   4  11         37.42         37.01        12.52 o                         
  -8   4  11        205.43        202.97        20.20 o                         
  -7   4  11         73.85         73.86        12.46 o                         
  -6   4  11        510.37        513.26        28.80 o                         
  -5   4  11        392.99        409.95        22.11 o                         
  -4   4  11         80.63         68.54         8.86 o                         
  -3   4  11          9.09         16.62         8.10 o                         
  -2   4  11        375.60        348.43        24.14 o                         
  -1   4  11        778.70        731.92        42.87 o                         
   0   4  11        208.04        174.55        21.35 o                         
   1   4  11        115.01        120.63        27.29 o                         
   2   4  11         15.80         27.04        11.66 o                         
   3   4  11        252.08        219.32        27.68 o                         
  -8   5  11        147.32        152.98        21.98 o                         
  -7   5  11        830.48        751.27        32.30 o                         
  -6   5  11       1073.33       1034.87        37.28 o                         
  -5   5  11        120.24        116.65        15.19 o                         
  -4   5  11        161.42        174.89        18.19 o                         
  -3   5  11       2587.40       2507.99        79.24 o                         
  -2   5  11        595.64        533.69        38.02 o                         
  -1   5  11        111.79         92.17        21.31 o                         
   0   5  11        109.61         94.87        20.24 o                         
   1   5  11       2226.20       2360.82       161.74 o                         
   2   5  11        121.38         91.30        19.24 o                         
   3   5  11        104.83         41.80        18.36 o                         
   4   5  11        345.02        296.29        42.86 o                         
  -8   6  11        526.83        546.43        32.74 o                         
  -7   6  11        168.11        141.50        27.60 o                         
  -6   6  11         34.64         33.86        10.97 o                         
  -5   6  11       1532.34       1456.76        52.37 o                         
  -4   6  11        829.63        752.26        50.77 o                         
  -3   6  11        127.14        149.94        31.63 o                         
  -2   6  11        173.66        140.18        25.79 o                         
  -1   6  11       2191.92       2139.65       103.84 o                         
   0   6  11        696.00        610.48        40.87 o                         
   1   6  11         25.71         23.33        16.18 o                         
  -4   7  11        307.45        300.29        27.24 o                         
  -3   7  11        270.61        265.81        37.69 o                         
  -2   7  11        110.64         90.65        23.94 o                         
  -1   7  11         18.33         12.94        11.77 o                         
   0   7  11        132.52        124.84        23.99 o                         
  -3   8  11         18.86         11.26        12.99 o                         
  -2   8  11         18.55         31.55        15.88 o                         
  -3  -7  12        647.72        778.20        67.77 o                         
  -2  -7  12        177.79        232.78        38.30 o                         
  -6  -6  12        124.95        154.16        30.64 o                         
  -5  -6  12        711.40        854.29        38.58 o                         
  -4  -6  12         17.17         28.06        11.80 o                         
  -3  -6  12        141.77        152.13        29.62 o                         
  -2  -6  12        259.73        247.27        24.25 o                         
  -1  -6  12        432.51        459.31        33.12 o                         
   0  -6  12         87.66         71.94        15.35 o                         
   1  -6  12        112.30         68.63        32.29 o                         
   2  -6  12        264.29        245.82        38.15 o                         
  -8  -5  12         57.76         69.75        22.47 o                         
  -7  -5  12        369.60        434.58        33.75 o                         
  -6  -5  12        175.26        165.64        19.96 o                         
  -5  -5  12        220.44        203.05        18.74 o                         
  -4  -5  12         58.74         52.97        13.77 o                         
  -3  -5  12        842.49        939.82        95.65 o                         
  -2  -5  12        585.69        559.53        47.35 o                         
  -1  -5  12        340.06        351.17        66.00 o                         
   0  -5  12        241.11        217.48        22.99 o                         
   1  -5  12        393.24        426.21        43.93 o                         
   2  -5  12        235.24        236.18        35.76 o                         
   3  -5  12         44.12         62.75        21.56 o                         
  -8  -4  12        278.43        335.87        46.85 o                         
  -7  -4  12        616.11        551.56        45.91 o                         
  -6  -4  12        307.08        296.06        27.18 o                         
  -5  -4  12       1304.38       1315.27        54.25 o                         
  -4  -4  12        716.47        746.62        33.16 o                         
  -3  -4  12       1583.20       1496.02        71.87 o                         
  -2  -4  12         11.94          9.40         6.74 o                         
  -1  -4  12       1722.52       1684.13        55.82 o                         
   0  -4  12        479.90        458.98        29.53 o                         
   1  -4  12       1074.51       1043.50        65.29 o                         
   2  -4  12        288.70        252.92        34.90 o                         
   3  -4  12        681.76        742.54        62.60 o                         
   4  -4  12        201.38        196.87        34.65 o                         
  -9  -3  12         76.61         89.63        23.94 o                         
  -8  -3  12        289.41        276.32        26.87 o                         
  -7  -3  12       1349.41       1441.32        57.56 o                         
  -6  -3  12        315.66        337.62        28.00 o                         
  -5  -3  12        792.28        845.14        28.42 o                         
  -4  -3  12        192.61        134.56        22.25 o                         
  -3  -3  12       2105.45       2203.53        66.70 o                         
  -2  -3  12        122.70        114.59        11.70 o                         
  -1  -3  12        906.88        923.39        50.47 o                         
   0  -3  12        452.03        430.72        35.00 o                         
   1  -3  12       1258.53       1240.73        67.31 o                         
   2  -3  12        128.41        150.56        25.87 o                         
   3  -3  12        384.86        412.51        44.08 o                         
   4  -3  12        406.11        425.34        48.49 o                         
  -9  -2  12        548.98        544.69        30.60 o                         
  -8  -2  12          5.35         -6.18         7.40 o                         
  -7  -2  12          9.83          3.89         8.56 o                         
  -6  -2  12         34.50         33.80         8.80 o                         
  -5  -2  12       1860.24       1895.37        38.95 o                         
  -4  -2  12        194.90        190.96        16.16 o                         
  -3  -2  12         21.22         23.82         7.00 o                         
  -2  -2  12        380.35        397.71        22.21 o                         
  -1  -2  12       1437.35       1382.75        38.66 o                         
   0  -2  12        404.82        411.64        25.85 o                         
   1  -2  12         44.19         49.11        11.41 o                         
   2  -2  12        793.23        714.03        41.37 o                         
   3  -2  12        122.86        128.26        19.62 o                         
 -10  -1  12        161.22        158.03        21.00 o                         
  -9  -1  12         95.86         99.59        14.48 o                         
  -8  -1  12        298.15        328.31        29.61 o                         
  -7  -1  12       1302.80       1355.22        45.68 o                         
  -6  -1  12        361.56        353.59        22.28 o                         
  -5  -1  12        778.00        759.40        36.61 o                         
  -4  -1  12         84.21         95.74         8.22 o                         
  -3  -1  12       2772.67       2805.39        60.64 o                         
  -2  -1  12        318.12        336.49        18.07 o                         
  -1  -1  12        937.95       1011.69        71.52 o                         
   0  -1  12        403.59        432.75        49.10 o                         
   1  -1  12       1208.05       1254.88        87.91 o                         
   2  -1  12        320.28        383.90        49.81 o                         
   3  -1  12        292.61        274.99        43.88 o                         
 -10   0  12        405.75        378.79        31.92 o                         
  -9   0  12        613.48        673.24        34.32 o                         
  -8   0  12        404.40        364.87        24.43 o                         
  -7   0  12        586.00        677.55        31.36 o                         
  -6   0  12        445.49        449.91        24.54 o                         
  -5   0  12       2665.80       2689.17        53.68 o                         
  -4   0  12        627.47        570.08        17.30 o                         
  -3   0  12       2233.60       2226.16        58.26 o                         
  -2   0  12          1.55          6.23        10.58 o                         
  -1   0  12       3052.75       3018.95       130.93 o                         
   0   0  12        287.01        328.15        43.27 o                         
   1   0  12       1834.54       1877.19       106.68 o                         
   2   0  12        547.06        507.17        58.13 o                         
   3   0  12       1043.99       1273.70        92.73 o                         
   4   0  12        194.84        173.18        34.04 o                         
   5   0  12        234.28        274.38        42.66 o                         
  -9   1  12        105.09         97.65        25.72 o                         
  -8   1  12        306.76        271.74        25.72 o                         
  -7   1  12       1294.56       1300.25        51.58 o                         
  -6   1  12        389.96        382.14        25.30 o                         
  -5   1  12        837.63        833.76        34.92 o                         
  -4   1  12         93.52         98.78         7.16 o                         
  -3   1  12       2729.00       2724.83       138.31 o                         
  -2   1  12        327.16        228.73        32.97 o                         
  -1   1  12        921.21        824.41        64.32 o                         
   0   1  12        404.41        390.24        46.06 o                         
   1   1  12       1225.65       1221.50        83.85 o                         
   2   1  12        328.29        398.15        49.51 o                         
   3   1  12        307.04        328.95        32.17 o                         
   4   1  12        519.21        572.86        61.94 o                         
  -9   2  12        550.15        601.77        60.92 o                         
  -8   2  12          4.48          8.27        12.78 o                         
  -7   2  12         12.52          9.47         9.79 o                         
  -6   2  12         29.31         22.92         6.90 o                         
  -5   2  12       1848.69       1829.82        40.81 o                         
  -4   2  12        207.83        172.19        15.87 o                         
  -3   2  12         15.43         22.42         6.04 o                         
  -2   2  12        390.32        402.20        26.01 o                         
  -1   2  12       1482.25       1557.82       100.79 o                         
   0   2  12        415.16        468.77        50.22 o                         
   1   2  12         33.66         28.61        17.40 o                         
   2   2  12        815.24        795.31        50.51 o                         
   3   2  12        120.86        128.49        32.16 o                         
   4   2  12        118.05        128.59        33.02 o                         
  -9   3  12         81.71         72.23        21.61 o                         
  -8   3  12        292.82        285.66        23.62 o                         
  -7   3  12       1341.12       1389.85        58.79 o                         
  -6   3  12        318.37        301.22        21.75 o                         
  -5   3  12        818.66        756.88        27.84 o                         
  -4   3  12        215.17        210.35        23.79 o                         
  -3   3  12       2129.41       2096.32        62.58 o                         
  -2   3  12        119.46        132.28        19.21 o                         
  -1   3  12        913.33        886.01        39.54 o                         
   0   3  12        425.38        424.80        73.88 o                         
   1   3  12       1260.60       1206.79        85.58 o                         
   2   3  12        138.19        119.46        21.30 o                         
   3   3  12        391.08        449.69        59.10 o                         
  -9   4  12        287.61        281.18        41.44 o                         
  -8   4  12        276.57        269.28        27.54 o                         
  -7   4  12        649.78        680.51        41.68 o                         
  -6   4  12        324.71        319.25        23.42 o                         
  -5   4  12       1286.61       1328.72        49.85 o                         
  -4   4  12        756.49        720.27        36.03 o                         
  -3   4  12       1618.41       1483.67        64.01 o                         
  -2   4  12         12.61         10.35        11.97 o                         
  -1   4  12       1707.84       1545.43        73.58 o                         
   0   4  12        488.83        408.15        50.37 o                         
   1   4  12       1114.73        879.91        72.74 o                         
   2   4  12        269.59        259.10        24.45 o                         
  -8   5  12         57.55         34.49        17.86 o                         
  -7   5  12        373.73        354.47        66.71 o                         
  -6   5  12        187.86        154.51        18.42 o                         
  -5   5  12        230.48        228.63        20.96 o                         
  -4   5  12         72.34         62.80        12.13 o                         
  -3   5  12        832.66        742.14        37.48 o                         
  -2   5  12        584.88        582.91        40.66 o                         
  -1   5  12        324.56        360.34        32.54 o                         
   0   5  12        254.85        244.71        40.48 o                         
   1   5  12        403.28        356.10        49.05 o                         
   2   5  12        253.16        233.60        40.33 o                         
  -7   6  12          8.54         17.55        15.37 o                         
  -6   6  12        129.99         71.02        21.66 o                         
  -5   6  12        703.81        671.41        55.93 o                         
  -4   6  12         17.51         25.49         9.43 o                         
  -3   6  12        153.83        120.40        20.22 o                         
  -2   6  12        277.31        262.71        37.59 o                         
  -1   6  12        437.11        430.82        45.91 o                         
   0   6  12         93.99         85.42        21.71 o                         
  -3   7  12        635.96        619.12        59.05 o                         
  -2   7  12        177.23        188.96        31.86 o                         
  -1   7  12        436.85        417.43        45.55 o                         
  -5  -6  13        129.27        153.04        30.54 o                         
  -4  -6  13         77.87         98.56        25.11 o                         
  -3  -6  13        385.55        443.30        48.65 o                         
  -2  -6  13        276.00        343.42        43.17 o                         
  -1  -6  13        108.58        138.28        29.98 o                         
   0  -6  13         59.13         87.81        24.86 o                         
  -7  -5  13        259.73        271.57        27.10 o                         
  -6  -5  13        198.81        198.44        19.18 o                         
  -5  -5  13       1055.76       1317.05        55.07 o                         
  -4  -5  13        191.89        172.28        21.50 o                         
  -3  -5  13        424.12        463.44        46.36 o                         
  -2  -5  13        178.49        204.48        32.01 o                         
  -1  -5  13        850.97       1002.01        69.65 o                         
   0  -5  13         96.86        133.87        27.34 o                         
  -8  -4  13         61.59         40.94        18.26 o                         
  -7  -4  13        344.51        392.26        32.55 o                         
  -6  -4  13        467.13        494.56        28.24 o                         
  -5  -4  13       1613.08       1725.48        64.36 o                         
  -4  -4  13         52.07         45.06        12.24 o                         
  -3  -4  13        463.88        503.08        34.02 o                         
  -2  -4  13       1696.12       1828.60        89.08 o                         
  -1  -4  13       1174.60       1211.96        72.39 o                         
  -8  -3  13        146.24        165.29        27.26 o                         
  -7  -3  13        958.93        933.35        48.38 o                         
  -6  -3  13         17.62         11.75         7.45 o                         
  -5  -3  13        224.94        236.64        18.29 o                         
  -4  -3  13       1030.53       1124.49        40.15 o                         
  -3  -3  13       1021.05       1034.16        38.72 o                         
  -2  -3  13        101.91        100.13        20.80 o                         
  -1  -3  13        286.17        308.06        32.06 o                         
   0  -3  13       1640.53       1518.45        68.43 o                         
   1  -3  13        302.84        329.88        33.89 o                         
   2  -3  13         65.83         64.88        18.62 o                         
  -9  -2  13        165.64        175.66        36.02 o                         
  -8  -2  13         59.89         58.96        11.92 o                         
  -7  -2  13       1127.95       1223.36        44.47 o                         
  -6  -2  13        294.40        281.75        21.06 o                         
  -5  -2  13        289.95        308.80        16.79 o                         
  -4  -2  13        234.46        241.35        17.84 o                         
  -3  -2  13       2900.33       3049.39        83.11 o                         
  -2  -2  13        182.11        146.41        16.61 o                         
  -1  -2  13         67.22         71.42        22.27 o                         
   0  -2  13        337.62        360.57        48.55 o                         
   1  -2  13       1417.85       1577.60       102.62 o                         
   2  -2  13        125.93         88.67        30.13 o                         
 -10  -1  13         24.88         21.25        15.57 o                         
  -9  -1  13        437.33        482.20        43.90 o                         
  -8  -1  13        425.35        426.91        26.81 o                         
  -7  -1  13        856.13        851.95        36.52 o                         
  -6  -1  13         97.89         98.45        12.79 o                         
  -5  -1  13       1526.90       1521.78        33.62 o                         
  -4  -1  13        789.83        811.15        23.38 o                         
  -3  -1  13       1244.34       1335.27        82.47 o                         
  -2  -1  13        214.57        168.49        22.29 o                         
  -1  -1  13       1905.86       2095.67       112.06 o                         
   0  -1  13       1146.32       1262.69        87.91 o                         
   1  -1  13        317.09        349.05        48.95 o                         
   2  -1  13        234.44        178.56        36.83 o                         
 -10   0  13         17.17         10.25        15.93 o                         
  -9   0  13        843.72        790.74        44.53 o                         
  -8   0  13          4.99          4.17         7.34 o                         
  -7   0  13         44.86         50.10        12.34 o                         
  -6   0  13        833.82        796.27        33.07 o                         
  -5   0  13       2197.65       2069.83        38.33 o                         
  -4   0  13         86.84         73.78         8.30 o                         
  -3   0  13          1.83         -7.07         7.07 o                         
  -2   0  13       3521.15       3552.69       104.87 o                         
  -1   0  13       1724.33       1986.71       107.29 o                         
   0   0  13          1.36         -4.21        12.17 o                         
   1   0  13         77.70         89.89        27.95 o                         
   2   0  13       2231.48       2278.49       126.51 o                         
 -10   1  13         29.95         42.46        17.20 o                         
  -9   1  13        451.39        409.77        41.90 o                         
  -8   1  13        410.55        412.95        30.46 o                         
  -7   1  13        864.83        888.69        41.74 o                         
  -6   1  13         96.26        114.61        14.42 o                         
  -5   1  13       1562.89       1505.45        48.50 o                         
  -4   1  13        786.90        749.00        42.52 o                         
  -3   1  13       1269.13       1263.70        78.68 o                         
  -2   1  13        216.43        210.97        33.78 o                         
  -1   1  13       1900.50       1831.89       101.86 o                         
   0   1  13       1138.78       1168.79        82.84 o                         
   1   1  13        310.74        352.09        47.07 o                         
   2   1  13        242.52        228.07        39.82 o                         
  -8   2  13         61.64         49.31        15.75 o                         
  -7   2  13       1135.21       1159.30        53.00 o                         
  -6   2  13        286.29        268.51        25.88 o                         
  -5   2  13        303.54        285.26        15.98 o                         
  -4   2  13        222.28        197.94        35.05 o                         
  -3   2  13       2907.88       2959.61        76.44 o                         
  -2   2  13        177.71        148.81        35.31 o                         
  -1   2  13         50.19         68.23        21.61 o                         
   0   2  13        349.68        369.39        47.53 o                         
   1   2  13       1386.56       1295.21        91.11 o                         
   2   2  13        129.73        143.35        30.99 o                         
  -8   3  13        143.76        183.33        34.70 o                         
  -7   3  13        967.74        902.17        51.42 o                         
  -6   3  13         15.52         27.14        18.06 o                         
  -5   3  13        220.15        214.27        34.60 o                         
  -4   3  13       1033.67       1069.88        54.35 o                         
  -3   3  13       1017.61       1021.22        52.59 o                         
  -2   3  13         97.53        111.09        26.73 o                         
  -1   3  13        274.70        314.66        43.73 o                         
   0   3  13       1676.79       1756.01       105.71 o                         
   1   3  13        299.26        268.45        42.51 o                         
  -7   4  13        350.16        334.09        44.03 o                         
  -6   4  13        449.78        467.15        36.98 o                         
  -5   4  13       1599.87       1561.48        66.61 o                         
  -4   4  13         52.89         44.22        11.71 o                         
  -3   4  13        474.19        478.25        30.60 o                         
  -2   4  13       1767.58       1687.32        95.72 o                         
  -1   4  13       1192.92       1142.56        57.53 o                         
   0   4  13         37.69         45.96        20.19 o                         
  -7   5  13        259.46        188.70        34.24 o                         
  -6   5  13        209.32        185.97        42.84 o                         
  -5   5  13       1052.05       1165.96        80.68 o                         
  -4   5  13        189.62        168.98        19.13 o                         
  -3   5  13        406.85        405.14        35.88 o                         
  -2   5  13        179.88        131.28        28.05 o                         
  -1   5  13        868.46        883.96        68.28 o                         
  -6   6  13         71.51         83.70        23.33 o                         
  -5   6  13        134.14        115.86        25.87 o                         
  -4   6  13         82.68         86.64        23.49 o                         
  -3   6  13        394.93        364.52        46.16 o                         
  -2   6  13        271.92        249.78        39.06 o                         
  -1   6  13        105.83         77.16        22.47 o                         
  -5  -6  14        311.72        378.22        44.39 o                         
  -4  -6  14        457.12        491.44        50.93 o                         
  -3  -6  14        151.76        154.46        29.93 o                         
  -2  -6  14        294.98        315.82        41.85 o                         
  -1  -6  14        437.18        572.91        55.75 o                         
  -7  -5  14        547.62        682.33        59.05 o                         
  -6  -5  14        374.69        461.27        28.60 o                         
  -5  -5  14        482.58        537.90        50.60 o                         
  -4  -5  14        421.50        468.95        42.18 o                         
  -3  -5  14        572.03        660.67        56.10 o                         
  -2  -5  14        726.93        864.94        64.17 o                         
  -1  -5  14         97.23        106.53        24.60 o                         
  -7  -4  14        172.60        201.22        22.39 o                         
  -6  -4  14        133.83        106.44        14.38 o                         
  -5  -4  14        249.26        260.32        25.37 o                         
  -4  -4  14        148.54        195.09        21.70 o                         
  -3  -4  14        117.52        128.09        23.03 o                         
  -2  -4  14        358.87        349.81        37.54 o                         
  -1  -4  14        110.44        145.79        25.11 o                         
  -8  -3  14         11.49         23.74        14.91 o                         
  -7  -3  14        138.54        147.93        23.11 o                         
  -6  -3  14        465.18        495.31        27.02 o                         
  -5  -3  14        359.44        397.66        23.80 o                         
  -4  -3  14        282.70        265.91        19.98 o                         
  -3  -3  14        478.18        533.41        28.17 o                         
  -2  -3  14        311.46        301.58        25.53 o                         
  -1  -3  14        104.86        101.61        27.49 o                         
   0  -3  14        255.81        185.36        37.44 o                         
  -9  -2  14        672.30        769.41        44.59 o                         
  -8  -2  14        445.94        491.38        34.83 o                         
  -7  -2  14       1175.00       1265.89        65.03 o                         
  -6  -2  14        568.31        619.58        25.54 o                         
  -5  -2  14       1516.06       1592.26        45.77 o                         
  -4  -2  14       1555.39       1577.05        52.40 o                         
  -3  -2  14        955.98        957.32        35.42 o                         
  -2  -2  14       1674.81       1840.16       104.90 o                         
  -1  -2  14       1575.32       1869.64       109.16 o                         
   0  -2  14       1391.86       1414.11        97.40 o                         
   1  -2  14         69.48         99.37        29.42 o                         
  -9  -1  14        537.60        646.06        54.18 o                         
  -8  -1  14         78.53         92.14        16.72 o                         
  -7  -1  14        859.84        878.13        37.60 o                         
  -6  -1  14        781.05        795.73        34.82 o                         
  -5  -1  14       1120.35       1114.10        34.70 o                         
  -4  -1  14       1030.94       1134.17        54.59 o                         
  -3  -1  14       1122.04       1169.84        69.72 o                         
  -2  -1  14        969.89       1279.78        85.58 o                         
  -1  -1  14        228.06        238.42        39.11 o                         
   0  -1  14       1217.35       1201.87        88.21 o                         
   1  -1  14        762.17        931.75        80.96 o                         
 -10   0  14          0.15         -3.25        11.82 o                         
  -9   0  14         14.04         26.02        13.85 o                         
  -8   0  14        356.99        345.55        28.02 o                         
  -7   0  14        219.87        281.35        29.79 o                         
  -6   0  14         62.58         54.31         9.72 o                         
  -5   0  14        123.47        120.23        13.57 o                         
  -4   0  14        277.38        297.19        23.12 o                         
  -3   0  14         84.96         70.77        16.05 o                         
  -2   0  14        128.53        111.85        26.83 o                         
  -1   0  14        542.46        555.91        58.13 o                         
   0   0  14         29.36         26.99        17.09 o                         
   1   0  14          8.14         14.41        16.69 o                         
  -7   1  14        902.74        944.53        75.18 o                         
  -6   1  14        757.08        816.24        68.63 o                         
  -5   1  14       1110.40       1157.94        81.26 o                         
  -4   1  14       1033.22       1083.36        53.75 o                         
  -3   1  14       1127.79       1123.39        77.16 o                         
  -2   1  14       1016.16       1144.24        79.18 o                         
  -1   1  14        230.23        270.17        40.12 o                         
   0   1  14       1245.35       1161.95        85.63 o                         
   1   1  14        763.83        773.63        72.03 o                         
  -7   2  14       1181.30       1226.42        61.31 o                         
  -6   2  14        546.02        601.22        42.49 o                         
  -5   2  14       1518.30       1600.10        69.21 o                         
  -4   2  14       1557.16       1667.03       101.30 o                         
  -3   2  14        933.52        940.28        42.63 o                         
  -2   2  14       1641.36       1581.51       121.34 o                         
  -1   2  14       1533.70       1516.88        97.34 o                         
   0   2  14       1375.89       1472.65        98.51 o                         
  -6   3  14        458.17        450.71        52.60 o                         
  -5   3  14        360.03        433.25        57.52 o                         
  -4   3  14        272.39        230.03        26.95 o                         
  -3   3  14        449.37        455.02        37.25 o                         
  -2   3  14        293.76        267.18        39.16 o                         
  -1   3  14        103.71        136.61        31.70 o                         
   0   3  14        253.10        204.48        38.91 o                         
  -6   4  14        142.44        113.88        27.24 o                         
  -5   4  14        251.23        272.61        40.89 o                         
  -4   4  14        149.21        211.97        25.45 o                         
  -3   4  14        120.75        120.53        28.00 o                         
  -2   4  14        354.09        333.68        44.28 o                         
  -5   5  14        488.20        527.96        56.05 o                         
  -4   5  14        410.13        369.34        46.36 o                         
  -3   5  14        568.33        605.02        59.81 o                         
  -2   5  14        704.91        701.14        64.88 o                         
  -5   6  14        298.96        326.38        42.76 o                         
  -7  -4  15        477.21        533.90        52.60 o                         
  -6  -4  15        173.45        166.99        30.33 o                         
  -3  -4  15        456.94        448.83        52.76 o                         
  -2  -4  15        327.93        386.13        50.57 o                         
  -8  -3  15         81.90        134.27        27.44 o                         
  -7  -3  15         29.61         40.63        16.84 o                         
  -6  -3  15        412.93        463.79        44.54 o                         
  -5  -3  15        797.67        883.46        74.26 o                         
  -4  -3  15        120.67        159.28        33.63 o                         
  -3  -3  15         32.04         23.99        15.83 o                         
  -2  -3  15        935.69       1038.73        81.52 o                         
  -1  -3  15        403.26        494.48        59.60 o                         
  -9  -2  15         89.60        105.31        24.86 o                         
  -8  -2  15         27.52         29.93        13.95 o                         
  -7  -2  15         98.43        113.07        17.34 o                         
  -6  -2  15        970.82        981.46        60.97 o                         
  -5  -2  15        133.67        112.11        30.39 o                         
  -4  -2  15         49.37         55.47        15.05 o                         
  -3  -2  15        315.31        379.49        47.13 o                         
  -2  -2  15       1212.69       1245.59        88.32 o                         
  -1  -2  15         25.46         18.57        16.89 o                         
  -6  -1  15        393.23        409.21        48.34 o                         
  -5  -1  15        428.64        487.43        55.29 o                         
  -4  -1  15        932.68        984.57        52.25 o                         
  -3  -1  15         62.09         73.60        25.97 o                         
  -2  -1  15        685.97        676.04        63.81 o                         
  -1  -1  15        650.04        785.76        72.08 o                         
   0  -1  15        650.01        681.06        70.00 o                         
  -6   0  15         14.39         15.00        12.18 o                         
  -5   0  15          1.54          5.88        12.15 o                         
  -4   0  15       1374.04       1492.18        66.03 o                         
  -3   0  15       1188.91       1271.50        61.74 o                         
  -2   0  15         14.37         12.48        15.83 o                         
  -1   0  15         18.28         26.94        17.75 o                         
   0   0  15       1536.51       1547.52       103.84 o                         
  -5   1  15        432.15        421.54        51.44 o                         
  -4   1  15        937.83        985.47        53.22 o                         
  -3   1  15         64.15         92.37        24.60 o                         
  -2   1  15        700.70        720.17        66.40 o                         
  -1   1  15        645.42        737.41        69.34 o                         
  -5   2  15        125.13         89.08        26.83 o                         
  -4   2  15         49.40         53.16        22.32 o                         
  -3   2  15        312.51        362.32        33.95 o                         
  -2   2  15       1215.98       1258.38        89.58 o                         
  -1   2  15         24.80          9.33        16.99 o                         
  -4   3  15        112.15         96.99        28.66 o                         
  -3  -3  16        178.48        252.01        40.07 o                         
  -3  -2  16          1.10         -4.26        13.95 o                         
  -2  -2  16          1.09         13.90        15.27 o                         
  -3  -1  16        188.03        235.42        38.76 o                         
  -2  -1  16        589.40        674.16        65.64 o                         
  -4   0  16       1175.87       1197.15        82.53 o                         
  -3   0  16         62.01         65.74        22.57 o                         
  -2   0  16        456.83        506.20        57.47 o                         
  -4   1  16        331.04        370.41        47.18 o                         
  -3   1  16        198.02        172.72        33.33 o                         
  -2   1  16        574.03        593.60        61.63 o                         
  -3  -1  17        364.77        416.87        52.30 o                         
  -3   0  17         69.57        114.39        28.25 o                         
                                                                                
